# Supplementary material for: PETModule: a motif module based approach for enhancer target gene prediction
Source: Sci Rep. 2016 Jul 20;6:30043. doi: 10.1038/srep30043 (PMC4951774; doi:10.1038/srep30043)
Supplement: Supplementary Tables [file srep30043-s2.xls]

## Sheet: Sheet1
cell	enhancer location	ETGs	enhancer location	ETGs	enhancer location	ETGs	enhancer location	ETGs	enhancer location	ETGs	enhancer location	ETGs	enhancer location	ETGs	enhancer location	ETGs	enhancer location	ETGs	enhancer location	ETGs	enhancer location	ETGs	enhancer location	ETGs	enhancer location	ETGs	enhancer location	ETGs	enhancer location	ETGs	enhancer location	ETGs	enhancer location	ETGs	enhancer location	ETGs	enhancer location	ETGs	enhancer location	ETGs	enhancer location	ETGs	enhancer location	ETGs	enhancer location	ETGs	enhancer location	ETGs	enhancer location
A549	chr9:81642914-81643454	KRT18P24	chr18:7576689-7577229	LAMA1,PTPRM	chr6:11012007-11012547	ELOVL2,GCM2,LOC101928191,MAK,NEDD9,SMIM13,SYCP2L	chr19:47104246-47104407	AP2S1,CALM3,DACT3,FKRP,PPP5C,PPP5D1,PRKD2,PTGIR,SLC1A5,STRN4,ZC3H4	chr2:192731424-192732127	DNAJB1P1,NABP1,SDPR	chr15:63220676-63221119	LACTB,LOC100287243,RAB8B,RPS27L,TPM1	chr8:87332892-87333432	CPNE3,PSKH2,RMDN1,WWP1	chr6:27573217-27573757	GPR89P,HIST1H2BL,POM121L2,RPL8P1,TRD-GTC3-1,TRI-TAT2-3,TRK-TTT4-1,TRK-TTT9-1,TRL-CAA2-1,TRL-CAA3-1,TRS-AGA2-3,TRS-AGA2-4,TRS-AGA4-1,TRS-TGA2-1,TRT-AGT5-1,TRT-AGT6-1,TRT-CGT5-1,TRV-AAC1-5,TRX-CAT1-7,ZNF184,ZNF391	chr8:27540884-27541424	CCDC25,CHRNA2,CLU,EPHX2,LOC100130612,MIR3622A,MIR3622B,PBK,SCARA3,SCARA5	chr16:30798310-30798850	BCL7C,C16orf93,CTF1,FBRS,FBXL19,HSD3B7,LOC100862671,LOC647086,MIR762,PHKG2,PRR14,RNF40,SETD1A,SRCAP,STX1B,VKORC1,ZNF629,ZNF688,ZNF689,ZNF764,ZNF785	chr22:32146170-32146342	DEPDC5,EIF4ENIF1,PATZ1,PISD,PRR14L,SFI1,YWHAH	chr8:38592084-38592258	ADAM9,FGFR1,HTRA4,PLEKHA2,TACC1,TM2D2	chr1:159880119-159880659	ATP1A2,ATP1A4,C1orf204,CASQ1,CFAP45,CRP,FCRL6,IGSF8,IGSF9,KCNJ10,LINC01133,PEX19,PIGM,SLAMF8,SLAMF9,TAGLN2,VSIG8	chr6:34211834-34212374	C6orf1,GRM4,HMGA1,MIR6835,NUDT3,RPL35P2,RPS10,RPS10-NUDT3,SPDEF	chr17:62223152-62223692	ATP5J2P4,CCDC47,CEP95,DDX42,DDX5,ERN1,FTSJ3,ICAM2,MAP3K3,POLG2,PRR29,PSMC5,SNORD104,TEX2	chr3:46989565-46990105	ALS2CL,CCDC12,MYL3,NBEAL2,NRADDP,PRSS42,PRSS44,PRSS45,PRSS46,PRSS50,PTH1R,SETD2	chr12:13345989-13346529	EMP1,GSG1,HEBP1,KIAA1467	chr5:95845685-95846039	PCSK1	chr7:73896938-73897305	GTF2I,GTF2IRD1,GTF2IRD2,NCF1,RFC2	chr2:216847016-216847556	LINC00607,MREG,PECR,TMEM169,XRCC5	chr2:196425916-196426069	AHCYP5,SLC39A10	chr17:27135711-27136251	ALDOC,DHRS13,ERAL1,FAM222B,FLOT2,FOXN1,KIAA0100,MIR144,MIR451A,MIR451B,NEK8,PHF12,PIGS,PIPOX,POLDIP2,PROCA1,RPL23A,SDF2,SEBOX,SEZ6,SPAG5,SUPT6H,TLCD1,TRAF4	chr2:161826593-161827133	TANK,TBR1	chr20:5676735-5677100	C20orf196,CHGB,MCM8,TRMT6	chr4:129730545-129731085
A549	chr15:52544861-52545401	BCL2L10,GNB5,LEO1,MAPK6,MIR1266,MYO5C	chr10:94351234-94351774	HHEX,IDE,KIF11	chr1:152140241-152140781	CRNN,HRNR,RPTN,TCHH,TCHHL1	chr22:30624491-30625031	GATSL3,HORMAD2,LIF,MTFP1,OSM,RNF215,SEC14L2,SF3A1,TBC1D10A	chr17:855192-855418	GEMIN4,LOC100130876,LOC101927727,NXN,RNMTL1,TIMM22,VPS53	chr20:52368583-52369123	PFDN4,ZNF217	chr11:33655020-33655254	CD59,FBXO3	chr6:136760748-136761288	BCLAF1,LOC101929744,MTFR2,PEX7	chr6:90927883-90928423	BACH2	chr9:6566322-6566862	GLDC,KDM4C,UHRF2	chr1:119456882-119457422	TBX15,WARS2	chr5:149696651-149697203	ARSI,CAMK2A,CD74,CDX1,CSF1R,HMGXB3,NDST1,PDGFRB,RBM22,RPS14,SYNPO,TCOF1	chr20:345426-345966	CSNK2A1,NRSN2,RBCK1,SCRT2,SOX12,TBC1D20,TCF15,ZCCHC3	chr19:46714666-46715206	CCDC61,CCDC8,DKFZp434J0226,HIF3A,IGFL1,IGFL1P1,IGFL2,MYPOP,NOVA2,PGLYRP1,PNMAL1,PNMAL2,PPP5C,RPL12P41	chr9:101751757-101752297	ALG2,COL15A1,GABBR2,LOC100288125,TGFBR1	chr4:40579006-40579244	CHRNA9,NSUN7,RBM47	chr6:10505685-10506225	GCNT2,LINC00518,LOC100422564,LOC101928146,MRPL48P1,OFCC1,TFAP2A	chr17:38257278-38257818	CASC3,CDC6,CSF3,IKZF3,LRRC3C,MED24,MSL1,NR1D1,ORMDL3,RARA,THRA,WIPF2,ZPBP2	chr17:3571120-3571660	ASPA,ATP2A3,CAMKK1,CTNS,EMC6,GSG2,ITGAE,P2RX5,P2RX5-TAX1BP3,SHPK,SPATA22,TAX1BP3,TRPV1	chr9:78986918-78987276	GCNT1,RFK,RPSAP9	chr17:76676946-76677486	C1QTNF1,CYTH1,DNAH17,ENGASE,TIMP2,USP36	chr9:2570677-2571217	VLDLR,VLDLR-AS1	chr3:148965068-148965608	CP,CPB1,GYG1,HLTF,HPS3,LOC101927942,TM4SF4	chr2:235747907-235748447	SH3BP4	chr19:1253345-1253885
A549	chr3:187888727-187889267	BCL6,FLJ42393,LPP,RTP2	chr1:154390676-154391117	ADAR,ATP8B2,C1orf43,CHRNB2,HAX1,IL6R,JTB,MIR190B,MRPS33P1,SHE,TDRD10,UBAP2L,UBE2Q1	chr2:69405283-69405823	ANTXR1,GFPT1,GKN1	chr12:90019402-90019698	ATP2B1,GALNT4,POC1B	chr1:228977882-228978422	BTNL10,RHOU	chr5:173208512-173208684	CPEB4	chr2:225086256-225086796	MRPL44,SERPINE2	chr8:22921955-22922495	LOC254896,R3HCC1,RHOBTB2,TNFRSF10A,TNFRSF10B,TNFRSF10C,TNFRSF10D	chr4:39044879-39045169	KLHL5,TLR6,TMEM156,WDR19	chr16:2197916-2198456	ABCA3,BRICD5,CASKIN1,DNASE1L2,ECI1,GFER,HS3ST6,IGFALS,KCTD5,MIR1225,MIR4516,MIR6511B1,MLST8,MSRB1,NOXO1,NPW,NTHL1,PGP,RAB26,RNF151,RNPS1,RPS2,SLC9A3R2,SNHG9,SNORA78,SYNGR3,TRAF7,TSC2,ZNF598	chr7:79907184-79907689	GNAI1,GNAT3	chr5:17216948-17217488	BASP1,DCAF13P2,LOC285696,RNA5SP180	chr11:111205347-111205887	COLCA1,COLCA2,LAYN,LOC101928620,MIR4491,POU2AF1,SIK2	chr22:40894379-40894991	ADSL,MCHR1,MKL1,SGSM3	chr4:15775790-15776072	BST1,CD38,FAM200B,FBXL5,FGFBP1,FGFBP2,LOC100288771,PROM1,RPL10AP7	chr9:107835411-107835951	ABCA1,SLC44A1	chr9:74930705-74931245	GDA,LINC01504,LOC102724516,RNA5SP285,ZFAND5	chr22:24602694-24603092	ADORA2A,BCRP1,CABIN1,GGT5,GGTLC4P,RPS10P29,SPECC1L,SPECC1L-ADORA2A,SUSD2	chr2:69533950-69534490	AAK1,GFPT1,LOC100421347,NFU1	chr18:33093530-33093822	GALNT1,INO80C,ZNF24,ZNF396,ZSCAN30	chr17:67604939-67605479	ABCA5,LINC01483,MAP2K6	chr1:184593194-184593448	C1orf21,EDEM3	chr2:182649189-182649729	CERKL,NEUROD1,PPP1R1C,SSFA2	chrX:122958789-122959329	CHCHD2P1,LOC100422369,LOC102723417,LOC102723431,MEMO1P4,STAG2,THOC2,XIAP	chr1:236066464-236066614
A549	chr4:87362172-87362712	MAPK10	chr15:99343560-99344100	FAM169B,IGF1R,PGPEP1L,SYNM	chr1:235116380-235116920	RBM34,TOMM20	chrX:130699971-130700511	FIRRE	chr21:45010042-45010582	CSTB,H2BFS,HSF2BP,MIR6070,PDXK,RRP1,RRP1B,SIK1	chr1:59622584-59622765	FGGY	chr5:39519807-39519980	DAB2,FYB,LOC101926940	chr11:73018158-73018698	ARHGEF17,FCHSD2,OR8R1P,P2RY2,P2RY6,RELT	chr3:177196231-177196634	LOC101928711,TBL1XR1	chr3:197216951-197217202	BDH1,DLG1,DLG1-AS1,FYTTD1,LOC100129516,LRCH3	chr1:201992015-201992555	ARL8A,ELF3,GPR37L1,IPO9,LGR6,LMOD1,LOC102723465,MIR6740,PTPN7,RNPEP,TIMM17A,UBE2T	chr11:57298116-57298656	APLNR,BTBD18,CLP1,CTNND1,MED19,MIR130A,P2RX3,PRG2,PRG3,RTN4RL2,SERPING1,SLC43A1,SLC43A3,SMTNL1,SSRP1,TIMM10,TNKS1BP1,UBE2L6,ZDHHC5	chr17:25879194-25879734	KSR1,LGALS9	chr17:70611168-70611574	LINC00511,LINC00673,RPL32P33	chr20:45443524-45443900	EYA2,OCSTAMP	chr3:149252690-149253267	COMMD2,PFN2,RNF13,TM4SF1,TM4SF18,TM4SF4,WWTR1	chr20:52732128-52732857	BCAS1,CYP24A1,PFDN4	chr10:47009167-47010012	GPRIN2,LOC102724593,NPY4R,SYT15	chr4:11629755-11630295	HS3ST1	chr7:5596020-5596560	ACTB,AIMP2,FBXL18,FSCN1,LOC100288712,LOC101927301,MIR589,RNF216,RNF216-IT1	chr5:172141817-172142367	DUSP1,ERGIC1,LOC100268168,LOC401218,NEURL1B	chr10:120949826-120950366	EIF3A,FAM45A,GRK5,GRK5-IT1,NANOS1,PRDX3,SFXN4	chr11:56840102-56840577	LRRC55,OR5AK4P,OR5AO1P,OR5BP1P,OR5BQ1P,SSRP1,TNKS1BP1	chr11:123344900-123345440	GRAMD1B,ZNF202	chr16:12706357-12706897
A549	chr1:86315875-86316244	ZNHIT6	chr1:161671880-161672420	ATF6,DUSP12,FCGR2B,FCGR3A,FCGR3B,FCRLA,FCRLB,HSPA6,RPL31P11	chr17:48287611-48288151	ACSF2,CHAD,COL1A1,DLX4,EME1,HILS1,ITGA3,PDK2,PPP1R9B,SAMD14,SGCA,TMEM92,XYLT2	chr9:28927824-28927981	MIR873,MIR876	chr1:201987484-201988379	ARL8A,ELF3,GPR37L1,LGR6,LMOD1,MIR6740,PTPN7,RNPEP,TIMM17A,UBE2T	chr20:12949841-12950381	LOC100505515,LOC101929486,SPTLC3	chr5:53304148-53304688	MIR581	chr2:36565987-36566361	CRIM1,LOC100288911	chr19:31618443-31618695	TSHZ3	chr12:52607226-52607766	ACVR1B,ACVRL1,ATG101,C12orf80,GRASP,KRT6A,KRT6B,KRT6C,KRT75,KRT80,KRT81,KRT82,KRT83,KRT84,KRT85,KRT86,KRT87P,LINC00592,METTL7AP1,NR4A1	chr12:6480288-6480752	CD27,CD9,CHD4,GAPDH,IFFO1,ING4,LTBR,PLEKHG6,SCARNA10,SCNN1A,TNFRSF1A,VAMP1,VWF,ZNF384	chr7:100626900-100627091	ACHE,DGAT2L7P,EPHB4,LOC102724094,LRCH4,MOGAT3,MUC12,NAT16,PLOD3,SERPINE1,SRRT,TRIM56,TRIP6,UFSP1,VGF,ZNHIT1	chr7:101768423-101768963	CUX1	chr10:5402325-5402865	CALML3,CALML5,NET1,TUBAL3,UCN3	chr10:27523109-27523649	ACBD5,ANKRD26,LRRC37A6P,MASTL,RNU7-12P,YME1L1	chr4:39037780-39038037	KLF3,TLR1,TLR6,TMEM156,WDR19	chr4:2431970-2432510	MXD4,ZFYVE28	chr16:53114616-53115002	CHD9	chr5:73119257-73119797	ANKRA2,UTP15	chr11:67779599-67780139	ALDH3B1,ALDH3B2,CHKA,MIR7113,NDUFS8,NDUFV1,PPP6R3,SUV420H1,TCIRG1,UNC93B1	chr5:155517324-155517864	SGCD	chr7:130601102-130601642	KLF14,LOC100506860,MIR29A	chr17:37859590-37859941	FBXL20,GRB7,IKZF3,MIEN1,NEUROD2,ORMDL3,PGAP3,PNMT,PPP1R1B,PSMD3,STARD3,TCAP	chr7:124360188-124360728	GPR37,POT1	chr14:65006927-65007467
A549	chr3:101893293-101893571	CEP97	chr11:67913503-67914043	ALDH3B1,C11orf24,CHKA,LOC102724209,MIR7113,SUV420H1,TCIRG1,UNC93B1	chr17:55447503-55447885	MSI2,SCPEP1,TRIM25	chr15:91498110-91498650	BLM,FES,FURIN,HDDC3,MAN2A2,PRC1,PRC1-AS1,RCCD1,SV2B,UNC45A,VPS33B	chr11:75210561-75211101	ARRB1,DGAT2,GDPD5,KLHL35,MOGAT2,RPS3,SERPINH1,TPBGL,UVRAG	chr8:67026139-67026679	CRH,LOC101060153,TRA-AGC8-2,TRIM55,TRY-GTA5-4	chr9:107635245-107635785	ABCA1,NIPSNAP3A	chr7:81410503-81411043	HGF	chr5:58836135-58836675	NDUFB4P2	chr6:55499109-55499649	BMP5,HMGCLL1	chr12:7585806-7586346	ACSM4,APOBEC1,CD163,CD163L1,GDF3	chr1:114447516-114448056	AP4B1,BCL2L15,DCLRE1B,HIPK1,PHTF1,PTPN22	chr2:36630748-36631433	CRIM1,FEZ2,LOC101929500	chr1:204616595-204617135	KISS1,LRRN2,MDM4,NFASC,PIK3C2B,REN,TRK-TTT3-1,TRK-TTT3-2	chr9:132096273-132097000	C9orf106,CCBL1,CRAT,ENDOG,IER5L,LINC00963,LINC01503,LOC101929331,PPP2R4,PRRX2,TOR1B	chr2:234603419-234603959	HJURP,RPL17P11,UGT1A4,UGT1A5,UGT1A6,UGT1A7,UGT1A8,UGT1A9	chr2:174024545-174024897	CDCA7,ZAK	chr6:159274377-159274807	DYNLT1,EZR,EZR-AS1,OSTCP1,SYTL3,TAGAP,TMEM181	chr16:20911672-20912212	ACSM1,ACSM3,DCUN1D3,DNAH3,ERI2,LYRM1,THUMPD1,TMEM159	chr4:160204808-160205348	MIR3688-2,RAPGEF2	chr3:4508656-4509196	MRPS10P2,SETMAR,SUMF1	chr17:46125998-46126538	CBX1,CDK5RAP3,COPZ2,LOC102724556,MIR152,MRPL10,NFE2L1,OSBPL7,PNPO,SCRN2,SKAP1,SNX11,SP2,SP6,TBKBP1	chrY:16743528-16744068	AGKP1	chr3:151877028-151877568	MBNL1,MBNL1-AS1	chr19:39452655-39453195
A549	chr1:222131422-222131962	DUSP10,LOC101929771	chr17:36452859-36453399	ARHGAP23,GPR179,LOC101929494,LOC440434,MRPL45,PCGF2,SOCS7	chr9:133722976-133723516	ABL1,AIF1L,EXOSC2,FIBCD1,FUBP3,LOC102723787,PRDM12,QRFP	chr7:6323063-6323362	CYTH3,DAGLB,EIF2AK1,FAM220A,RAC1,ZDHHC4	chr7:92392909-92393200	CDK6,FAM133B,GATAD1,PEX1,RBM48	chr3:4762358-4762898	BHLHE40,SUMF1	chr12:125399284-125399557	AACS,BRI3BP,MIR5188,RPL22P19,SCARB1,TRA-TGC3-1,TRD-GTC2-8,TRF-GAA1-2,UBC	chr16:24998999-24999539	LCMT1,LOC100421171,LOC283887,LOC554206,SLC5A11	chr10:62517196-62517421	ANK3,CDK1	chr9:95087457-95087997	ASPN,CENPP,ECM2,IARS,LOC100420779,NOL8,OGN,ROR2,SPTLC1	chr5:123964700-123965240	ZNF608	chr17:75504374-75504914	LOC100507351,SEPT9	chr6:64237467-64237951	LGSN,PHF3,PTP4A1	chr9:112794022-112794562	AKAP2,RPL21P87	chr14:50441926-50442466	ARF6,KLHDC1,KLHDC2,LOC100506446,LOC100506499,LRR1,MGAT2,RN7SL3,RPS29,SOS2,VCPKMT	chr3:16281667-16282207	ANKRD28,DPH3,GALNT15,OXNAD1	chr6:133930551-133931467	TCF21	chr12:98757736-98758276	IKBIP,LOC100131529,LOC643770,SLC25A3,TMPO	chr1:41951872-41952412	EDN2,FOXO6,SCMH1,SLFNL1	chr2:85969571-85970008	ATOH8,CAPG,GGCX,GNLY,MAT2A,RETSAT,SH2D6,ST3GAL5,ST3GAL5-AS1,TMEM150A,USP39,VAMP5	chr17:57882311-57882851	CLTC,DHX40,MIR21,PTRH2,RNFT1,RPS6KB1,TUBD1,VMP1	chr14:31634819-31635359	DTD2,HEATR5A,HECTD1,MIR624,STRN3	chr20:48388809-48389249	B4GALT5,RNF114,SLC9A8,SNRPFP1	chr9:33229388-33229786	APTX,AQP3,AQP7,B4GALT1,CHMP5,LOC100862682,NFX1,NOL6,SMU1,SPINK4	chr15:62416483-62417023
A549	chr6:165965781-165966321	PDE10A	chr3:25535158-25535698	OXSM,RARB,TOP2B	chr11:57091459-57091999	APLNR,CLP1,P2RX3,PRG2,PRG3,RTN4RL2,SLC43A1,SLC43A3,SMTNL1,SSRP1,TIMM10,TNKS1BP1,UBE2L6,ZDHHC5	chr6:42194618-42194903	CCND3,GUCA1A,GUCA1B,MRPS10,TAF8,TRERF1,UBR2	chr14:95065374-95065921	GSC,LOC101929055,SERPINA1,SERPINA11,SERPINA13P,SERPINA3,SERPINA4,SERPINA5,SERPINA9	chr2:26256976-26257516	ASXL2,GPR113,HADHA,HADHB,KIF3C,LOC102723485,RAB10,TRMT112P6	chr12:46778654-46779194	LOC100288798,LOC102723757,SLC38A1,SLC38A2	chr10:60195003-60195543	BICC1,CISD1,IPMK,TFAM,UBE2D1	chr12:46780286-46780663	LOC100288798,LOC102723757,SLC38A2	chr1:150640243-150640783	ADAMTSL4,BNIPL,CERS2,CTSK,ENSA,GOLPH3L,HORMAD1,MCL1,MIR4257,SETDB1	chr2:239198814-239199211	ASB1,FAM132B,HES6,ILKAP,PER2,TRAF3IP1	chr5:81047034-81047446	ATG10,SSBP2	chr3:152687769-152688040	P2RY1,RAP2B	chr22:45642122-45642662	ATXN10,FAM118A,KIAA0930,MIR1249,PHF21B,SMC1B,UPK3A	chr3:195442814-195443354	LINC00969,MIR570,MUC20,MUC4,SDHAP2,TNK2	chr7:28074294-28074664	CREB5,JAZF1,JAZF1-AS1	chr2:220263628-220263873	ABCB6,ANKZF1,ASIC4,ATG9A,CHPF,CNPPD1,DES,DNAJB2,DNPEP,GLB1L,GMPPA,IHH,INHA,LOC100996693,LOC101928568,NHEJ1,OBSL1,PTPRN,RESP18,SLC4A3,SPEG,STK11IP,STK16,TMEM198,TUBA4A,ZFAND2B	chr9:33233950-33234363	AQP3,B4GALT1,BAG1,CHMP5,DNAJA1,LOC100862682,NFX1,NOL6,PTENP1,PTENP1-AS,SMU1,SPINK4	chr12:53821913-53822453	AAAS,AMHR2,ATF7,C12orf10,CSAD,KRT18,MAP3K12,NPFF,PCBP2,PCBP2-OT1,PFDN5,PRR13,RARG,SOAT2,SP1,SP7,TARBP2,ZNF740	chr7:129229382-129229922	NRF1,STRIP2	chr21:40225250-40225790	ERG,ETS2,LOC101928398,LOC400867	chr6:126501647-126502187	CENPW,LOC101928096,NCOA7,TRMT11	chr7:47823462-47823931	ABCA13,LINC00525,TNS3	chr8:129195378-129195932	MIR1207,MIR1208,PVT1	chr15:67095651-67096191
A549	chr10:33260563-33261103	ITGB1,LOC101929447	chr20:30266384-30266924	BCL2L1,C20orf57,COX4I2,FOXS1,HCK,MYLK2,TPX2,XKR7	chr19:49061535-49061845	BCAT2,CA11,DBP,DHDH,FAM83E,FUT1,FUT2,GRWD1,KDELR1,LMTK3,MAMSTR,NTN5,RPL18,SPHK2,SULT2B1,SYNGR4	chr10:92923544-92924084	DDX18P6,PCGF5	chr17:55444164-55444704	AKAP1,LOC101927510,MSI2	chr12:125477513-125478053	AACS,BRI3BP,DHX37,RPL22P19,TRD-GTC2-8,UBC	chr22:35775166-35775706	APOL6,HMOX1,MB,MCM5,MIR6069,TOM1	chr12:115352093-115352388	TBX3	chrX:114851267-114851535	PHF5FP,PLS3,PLS3-AS1	chr8:90555815-90556355	NBN,RIPK2	chr6:66529001-66529512	SLC25A51P1	chr1:43406607-43407068	CCDC23,CFAP57,EBNA1BP2,FAM183A,LEPRE1,SLC2A1,SLC2A1-AS1,YBX1,ZNF691	chr17:35851348-35851888	ACACA,DDX52,DUSP14,HNF1B,LOC100419621,SYNRG,TADA2A	chr12:92458864-92459080	BTG1	chr21:38255994-38256567	CHAF1B,DYRK1A,HLCS,PIGP,RIPPLY3,SIM2,TTC3	chr16:53809678-53810218	FTO,RPGRIP1L	chr5:168527551-168528091	SLIT3	chr9:36319963-36320164	CCIN,CLTA,GLIPR2,GNE,HMGB3P24,MELK,RNF38	chr3:17677101-17677641	RNU7-10P,TBC1D5	chr7:155689131-155689671	RBM33,SHH	chr8:118958758-118959298	EXT1	chr8:126570476-126571016	TRIB1	chr8:18611058-18611598	RPL35P6	chr5:90211015-90211555	POLR3G	chr1:119916941-119917481
A549	chr9:131930235-131930775	CRAT,DOLK,DOLPP1,IER5L,LOC100506100,NTMT1,PHYHD1,PPP2R4,SH3GLB2,ZDHHC12	chr7:79847960-79848500	GNAI1	chr16:19566661-19567201	C16orf62,CCP110,GDE1,IQCK,KNOP1,TMC5	chr1:8157496-8157812	ERRFI1,PARK7,RPL7AP18,SLC45A1,TNFRSF9,UTS2,VAMP3	chr9:97788129-97788426	FANCC,MIR23B,MIR24-1,MIR27B	chr5:98265065-98265605	CHD1,LOC100289230,RGMB,RGMB-AS1	chr6:136304948-136305218	PDE7B	chr1:218663595-218664135	RRP15,TGFB2	chr1:204257314-204257854	ETNK2,GOLT1A,PIK3C2B,PLEKHA6,PPP1R15B,REN,RPL21P19,SOX13	chr6:33807998-33808538	IP6K3,ITPR3,LEMD2,LINC01016,MLN,UQCC2	chr11:86429127-86429667	FZD4,ME3,PRSS23	chr17:60902064-60902604	MARCH10,MIR633,MRC2,SLMO2P3,TANC2,TLK2	chr1:185554877-185555375	HMCN1	chr9:130308042-130308582	FAM129B,LRSAM1,RPL12,SH2D3C,SNORA65,STXBP1,TOR2A,TTC16,ZNF79	chr14:61587879-61588419	SLC38A6,TMEM30B,TRMT5	chr4:89533250-89533790	HERC3,HERC5,HERC6,NAP1L5,PIGY,PYURF	chr1:214640425-214640965	CENPF,LOC643454,PTPN14,SMYD2	chr19:16404624-16404903	AP1M1,CALR3,CHERP,CIB3,FAM32A,KLF2,LOC102724308,RAB8A	chr6:142694525-142694715	GPR126,VTA1	chr17:39440310-39440850	KRT13,KRT15,KRT16,KRT20,KRT31,KRT33A,KRTAP1-1,KRTAP16-1,KRTAP17-1,KRTAP29-1,KRTAP3-1,KRTAP3-2,KRTAP4-1,KRTAP4-2,KRTAP4-3,KRTAP4-4,KRTAP4-6,KRTAP4-7,KRTAP9-11P,KRTAP9-3,KRTAP9-4,KRTAP9-6,KRTAP9-7,KRTAP9-8,KRTAP9-9	chr2:69309781-69310221	ANTXR1,BMP10,GKN1,MIR3126	chr17:48761980-48762520	ABCC3,ACSF2,ANKRD40,CACNA1G,CHAD,EPN3,LUC7L3,NME1,RSAD1,SPAG9,SPATA20,TOB1,WFIKKN2,XYLT2	chr1:87240090-87240630	CLCA1,CLCA4,HS2ST1,SEP15,SH3GLB1	chr15:85590357-85591280	ALPK3,PDE8A,SLC28A1	chr8:102110915-102111455
A549	chr8:23655809-23656349	STC1	chr2:118738406-118738946	CCDC93,DDX18,INSIG2	chr6:11407521-11408061	ERVFRD-1,NEDD9	chr8:11219248-11219504	BLK,C8orf12,XKR6	chr17:78228485-78228985	CARD14,EIF4A3,ENDOV,NPTX1,RNF213,SGSH,SLC26A11	chr3:54925562-54926102	CACNA2D3-AS1	chr7:32132978-32133518	PDE1C	chr5:167732183-167732723	RARS,WWC1	chr12:116823535-116824075	MED13L,MIR4472-2	chr3:23137450-23137990	UBE2E2	chr2:109002140-109002557	GCC2,GMCL1P2,LIMS1,SULT1C2,SULT1C3,SULT1C4	chr7:130645187-130645409	MKLN1	chr9:96928728-96929268	MIRLET7D,PTPDC1	chr14:96612335-96612875	AK7,ATG2B,BDKRB1,BDKRB2,C14orf132,GSKIP,TUNAR	chr1:12538009-12538813	AADACL3,AADACL4,DHRS3	chr2:238392027-238392567	COL6A3,LRRFIP1,MIR6811,MLPH,RAB17	chr10:4386590-4387130	LINC00703	chr9:113597650-113598190	LPAR1,MUSK,SVEP1	chr2:29092883-29093423	PPP1CB,SNORD53,SPDYA,TRMT61B,WDR43	chr2:179774702-179775242	CCDC141,TTN	chr11:86289208-86289506	FZD4,ME3,PRSS23	chr10:123871887-123872427	ATE1,DMBT1,NSMCE4A,TACC2	chr1:234445479-234446019	COA6,TARBP1	chr2:220143811-220144351	ABCB6,ANKZF1,ATG9A,CHPF,CNPPD1,DNAJB2,DNPEP,FEV,GLB1L,GMPPA,IHH,INHA,MIR153-1,NHEJ1,OBSL1,PTPRN,RESP18,SPEG,STK11IP,STK16,TMEM198,TUBA4A,ZFAND2B	chr17:12423122-12423662
A549	chr1:936038-936578	AGRN,AURKAIP1,C1orf159,CCNL2,FAM132A,HES4,ISG15,KLHL17,LOC100288175,LOC284600,NOC2L,PLEKHN1,RNF223,RPL39P12,SDF4,TAS1R3,TNFRSF18,TNFRSF4,TTLL10	chr7:138073415-138073955	LOC442727,TRIM24	chr6:101531422-101531784	ASCC3	chr3:134052498-134052754	AMOTL2,ANAPC13,CEP63,RAB6B,RPL39P5,RYK	chr2:228727751-228728291	CCL20,DAW1,TDGF1P2	chr8:128879204-128879744	MIR1204,MYC,PVT1	chr2:9893277-9893817	ADAM17,GRHL1,IAH1,LOC100996549,TAF1B,YWHAQ	chr4:129494797-129495501	JADE1,LOC101927259	chr5:76100059-76100749	AGGF1,F2R,F2RL1,F2RL2,LOC101929109,S100Z	chr19:46714447-46714987	CCDC61,DKFZp434J0226,HIF3A,IGFL1,IGFL1P1,IGFL2,IRF2BP1,MYPOP,NANOS2,NOVA2,PGLYRP1,PNMAL2,PPP5C	chr10:104781586-104782126	AS3MT,CNNM2,CYP17A1,INA,WBP1L	chr1:204395016-204395556	LRRN2,MDM4,PIK3C2B,PLEKHA6,PPP1R15B,RNA5SP75	chr7:141285936-141286476	AGK,KIAA1147,MGAM,PRSS37,SSBP1,WEE2,WEE2-AS1	chr5:143292977-143293274	KCTD16,NR3C1,YIPF5	chr21:36250861-36251096	CLIC6,LOC101928240,RCAN1,RUNX1	chr10:112158385-112158715	BBIP1,DUSP5,MXI1,RBM20,SMC3,SMNDC1	chr17:43024751-43025291	ACBD4,C1QL1,CCDC103,DCAKD,EFTUD2,FZD2,GFAP,HEXIM1,KIF18B,LOC339192,MAP3K14,MIR6783,NMT1,PLCD3	chr3:17081206-17081447	PLCL2	chrX:2238681-2238893	LOC101928070	chr13:52210387-52210927	RNY1P6,WDFY2	chr10:95786826-95787348	LGI1,PIPSL,PLCE1,RNY4P26,SLC35G1	chr9:82104618-82104871	LOC102723932,TLE4	chr5:90576275-90576713	ARRDC3,LOC729040	chr5:148292530-148293070	ABLIM3,ADRB2,HTR4,IL17B,MIR584	chr4:178229367-178229686
A549	chr6:26121228-26121768	BTN2A2,BTN3A1,BTN3A2,HFE,HIST1H1C,HIST1H1T,HIST1H2AC,HIST1H2APS3,HIST1H2APS4,HIST1H2BC,HIST1H2BE,HIST1H2BH,HIST1H3B,HIST1H3D,HIST1H3F,HIST1H4F,LARP1P1,SLC17A1,SLC17A3,TRIM38	chr7:50894340-50894880	GRB10,RPL39P23	chr11:33067360-33067900	CSTF3,CSTF3-AS1,DEPDC7,HIPK3,PRRG4,QSER1,TCP11L1	chr9:90328341-90328793	CTSL	chr10:115786398-115786938	ADRB1,CCDC186,MIR2110,VWA2	chr4:71553791-71554331	AMBN,ENAM,GRSF1,IGJ,LOC101927297,MOB1B,RUFY3,UTP3	chr7:80803095-80803583	SEMA3C	chr1:211210312-211210852	KCNH1,KCNH1-IT1,RCOR3	chr8:145010711-145010959	CYC1,EXOSC4,GPAA1,GRINA,KIAA1875,MAF1,MAPK15,MIR661,MIR937,NRBP2,OPLAH,PARP10,PLEC,PUF60,SCRIB,SHARPIN,SMPD5,ZNF623	chr18:46456379-46456930	SMAD7	chr16:15993483-15993841	ABCC1,FOPNL,MIR484,MYH11,NDE1	chr21:33814786-33815326	EVA1C,LOC101928078,MRAP,PAXBP1,URB1	chr11:95888960-95889500	CCDC82,JRKL,MTMR2	chr12:54163998-54164538	CALCOCO1,CISTR,HOTAIR,HOXC10,HOXC11,HOXC12,HOXC13,HOXC5,HOXC6,HOXC8,HOXC9,PCBP2	chr7:47693351-47693891	C7orf65,LINC01447,TNS3	chr2:44660885-44661425	CAMKMT,LRPPRC,PPM1B,PREPL,SLC3A1	chr17:15182480-15182782	MIR4731,PMP22,TEKT3	chr8:129188652-129189775	MIR1207,MIR1208	chr2:61188540-61189080	KIAA1841,PAPOLG,PEX13,PUS10,REL,RNA5SP95	chr1:201572027-201572186	CSRP1,ELF3,IPO9,LAD1,NAV1,PHLDA3,SHISA4,TNNI1,TNNT2	chr9:14215578-14216118	NFIB	chr1:110329167-110329707	CSF1,EPS8L3,GNAI3,GNAT2,GSTM1,GSTM2,GSTM3,GSTM5,LOC102724853,STRIP1	chr11:67231353-67231893	ACY3,AIP,ALDH3B2,CABP2,CABP4,CARNS1,CDK2AP2,CLCF1,CORO1B,GPR152,GSTP1,LOC100130987,NDUFV1,PITPNM1,POLD4,PPP1CA,PTPRCAP,RAD9A,RPS6KB2,SSH3,TBC1D10C,TBX10,TMEM134	chr11:57225407-57225947	APLNR,BTBD18,CLP1,CTNND1,MED19,MIR130A,P2RX3,PRG2,RTN4RL2,SERPING1,SLC43A1,SLC43A3,SMTNL1,SSRP1,TIMM10,TNKS1BP1,ZDHHC5	chr11:56677436-56678243
A549	chr3:123324031-123324395	ADCY5,PTPLB	chr2:143508381-143508921	ARHGAP15,KYNU	chr9:136009032-136009572	ABO,AK8,CEL,CELP,GBGT1,GFI1B,GTF3C5,LOC101928006,LOC101928193,MED22,RALGDS,RPL7A,SURF6	chr3:118930027-118930512	ADPRH,ARHGAP31,B4GALT4,IGSF11,NR1I2,POGLUT1,TMEM39A,UPK1B	chr11:707722-708262	ANO9,AP2A2,ATHL1,CD151,CDHR5,CEND1,CHID1,CRACR2B,DEAF1,DRD4,EPS8L2,IFITM3,IRF7,LMNTD2,LOC143666,MIR210,PHRF1,PIDD1,POLR2L,PTDSS2,RASSF7,RNH1,RPLP2,SCT,SIGIRR,SLC25A22,TALDO1,TMEM80,TSPAN4	chr1:202032245-202032680	ARL8A,ELF3,LGR6,LMOD1,MIR6740,PPP1R12B,PTPN7,RNPEP,TIMM17A,UBE2T	chr12:116941015-116941450	LINC00173,MAP1LC3B2,RNFT2	chr17:17439145-17439685	EEF1A1P43,MED9,NT5M,PEMT,RASD1,SREBF1	chr20:52765422-52766015	BCAS1,CYP24A1,PFDN4	chr7:84331169-84331586	SEMA3A	chr12:116941015-116941459	LINC00173,MAP1LC3B2,RNFT2	chr18:21209334-21209845	ANKRD29,LAMA3,NPC1,RIOK3,RPS10P27,TMEM241	chr7:107668583-107668892	DLD,DUS4L,LAMB1	chr2:10470293-10470833	CYS1,HPCAL1,LOC101929691,LOC101929715,ODC1,SNORA80B	chr3:189655377-189655873	LEPREL1	chr12:3067499-3068039	FKBP4,FOXM1,ITFG2,RHNO1,TEAD4,TULP3	chr5:78023504-78024044	LOC101929682	chr6:142693398-142693938	GPR126,VTA1	chr7:79907184-79907685	GNAI1,GNAT3	chr10:33485769-33486063	ITGB1,NRP1	chr5:171810150-171810637	EFCAB9,NEURL1B,SH3PXD2B,STK10	chr2:182675574-182675802	NEUROD1,PPP1R1C,SSFA2	chr17:76326805-76327345	AFMID,BIRC5,LOC100996291,LOC101928674,PGS1,SOCS3,SYNGR2,TK1,TMC8,TMEM235	chr1:95045385-95045925	ABCD3,F3,LOC102723542	chr16:27579386-27579926
A549	chr19:48866022-48866562	BCAT2,C19orf68,CARD8,CCDC114,CYTH2,EMP3,GRIN2D,GRWD1,LIG1,LOC100505812,NTN5,PLA2G4C,SPACA4,SPHK2,SULT2B1,SYNGR4,TMEM143,ZNF114	chr1:174968504-174969044	CACYBP,MRPS14,TNN	chr14:85881749-85881972	FLRT2	chr14:102745967-102746589	ANKRD9,CINP,HSP90AA1,MOK,TECPR2,TRI-AAT5-1,WDR20,ZNF839	chr22:45973870-45974410	ATXN10,FAM118A,LOC100506737,MIR1249,SMC1B,UPK3A	chr4:129270958-129271390	PGRMC2	chr7:31974777-31975080	SNX2P2	chr3:141079855-141080208	PXYLP1,ZBTB38	chr13:44618889-44619429	LINC00284	chr20:9274690-9275230	LAMP5	chr3:146221230-146221770	PLSCR1,PLSCR2,PLSCR4	chr6:130241217-130241757	ARHGAP18,L3MBTL3,TMEM244	chr10:6407422-6407714	DKFZp667F0711,PFKFB3,PRKCQ	chr4:103027202-103027473	SLC39A8	chr13:44596230-44596770	CCDC122,ENOX1,LACC1,LINC00284	chr1:193324182-193324722	CDC73,LINC01031	chr5:81460622-81461162	ATG10,ATP6AP1L,RPS23,SSBP2	chr20:35724289-35724829	GHRH,MANBAL,MROH8,RBL1,RPN2,SAMHD1,SLA2,SOGA1,SRC,TLDC2	chr12:6473025-6473316	ACRBP,CD9,CHD4,GAPDH,IFFO1,LTBR,MLF2,NOP2,PLEKHG6,TNFRSF1A	chr3:155278487-155278738	PLCH1,SLC33A1	chr2:10829864-10830404	ATP6V1C2,C2orf50,KCNF1,LOC102724007,NOL10,ODC1,PDIA6	chr2:39750734-39751274	MAP4K3,SOS1,THUMPD2,TMEM178A	chr11:67142912-67143177	ADRBK1,AIP,CABP4,CARNS1,CDK2AP2,CLCF1,CORO1B,GSTP1,KDM2A,NDUFV1,NUDT8,POLD4,PPP1CA,PTPRCAP,RAD9A,RPS6KB2,SSH3,TBC1D10C	chr9:118701473-118702013	LINC00474,PAPPA	chr19:45250887-45251427
A549	chr2:11051604-11052144	KCNF1,NOL10	chr6:30710495-30711035	ABCF1,ATAT1,DDR1,DHX16,FLOT1,GNL1,GTF2H4,IER3,MDC1,NRM,PPP1R10,PPP1R18,PRR3,RPP21,TUBB,VARS2	chr3:27577211-27577751	LOC643634,NEK10,SLC4A7	chr1:202169233-202169773	ARL8A,GPR37L1,LGR6,LMOD1,PPP1R12B,PTPN7,RNPEP,UBE2T	chr2:19704318-19704551	LOC101928196,OSR1,TTC32	chr20:52701477-52701898	BCAS1,CYP24A1	chr7:128071232-128071695	HILPDA,IMPDH1,LEP,METTL2B,PRRT4,RBM28,RNU7-54P,RPL37P16	chr9:98637927-98638467	ERCC6L2,LINC00476	chr10:47019000-47019320	GPRIN2,LOC101927699,SYT15	chr12:45667453-45667993	ANO6,ARID2,DBX2,PLEKHA8P1	chr17:35305677-35306217	AATF,ACACA,DHRS11,LHX1,LOC102723471,TADA2A	chr15:31246092-31246632	FAN1,MIR211,MTMR10,TRPM1	chr4:140528077-140528617	LOC101927451,LOC101927490,MGST2,SETD7	chr3:29650857-29651397	RBMS3-AS2	chr15:23703169-23703346	GOLGA6L2,MAGEL2,MKRN3	chr6:3585446-3585986	FAM50B,PXDC1,SLC22A23	chr11:34448896-34449436	ABTB2,CAT,EHF,ELF5,NAT10	chr2:70752131-70752671	CD207,FAM136A,FIGLA,PCBP1,SNRPG,TGFA,TRG-CCC2-2	chr14:52083639-52084179	FRMD6,FRMD6-AS1,GNG2	chr3:170695688-170696228	EIF5A2,KLF7P1,SLC2A2	chr9:101865314-101865854	ALG2,GALNT12,TGFBR1	chr17:57920452-57921114	CLTC,HEATR6,MIR21,RNFT1,RPS6KB1,TUBD1,VMP1	chr15:79932578-79932813	MTHFS,ST20	chr17:57863573-57864766	CLTC,DHX40,MIR21,RNFT1,RPS6KB1,TUBD1,VMP1	chr1:21167884-21168424
A549	chr6:136043317-136043803	AHI1,PDE7B	chr5:43066839-43067379	ANXA2R,HMGCS1,LOC100132356,LOC100506639,LOC101927030,SEPP1,ZNF131	chr10:101088674-101089214	ABCC2,CNNM1,GOT1,HPSE2,NKX2-3	chr7:133267453-133267993	EXOC4	chr3:189382021-189382561	TP63	chr11:62358864-62359404	AHNAK,ASRGL1,B3GAT3,BSCL2,EEF1G,EML3,GANAB,HNRNPUL2,INTS5,METTL12,MTA2,NXF1,POLR2G,ROM1,SCGB1D4,SLC3A2,SNHG1,STX5,TAF6L,TMEM179B,TMEM223,TUT1,UBXN1,ZBTB3	chr1:154977991-154978531	ADAM15,CKS1B,DCST1,DCST2,DPM3,EFNA1,EFNA3,EFNA4,FLAD1,GBA,KCNN3,LENEP,LOC100505666,LOC101928120,MIR92B,MTX1,PBXIP1,PMVK,PYGO2,SCAMP3,SHC1,SLC50A1,TRIM46,ZBTB7B	chr15:57843862-57844402	CGNL1,GCOM1,MYZAP,POLR2M	chr20:49378143-49378703	ADNP,BCAS4,FAM65C,MOCS3,PARD6B,PTPN1	chr2:240196864-240197132	HDAC4,LOC101928111,LOC102723762,MIR4269	chr19:48971801-48972341	C19orf68,CA11,CCDC114,CYTH2,DBP,EMP3,FUT2,GRIN2D,GRWD1,GYS1,KCNJ14,LMTK3,LOC102723980,LOC102724003,MAMSTR,NTN5,SPACA4,SPHK2,SULT2B1,SYNGR4	chr16:57338068-57338608	ARL2BP,CCL17,CCL22,CPNE2,CX3CL1,DOK4,FAM192A,GPR114,GPR56,NLRC5,PLLP,POLR2C,RSPRY1,TRL-CAG2-1,TRL-CAG2-2	chr12:110436949-110437184	ANKRD13A,GIT2,GLTP,IFT81,TCHP,TRPV4	chr17:42610814-42611354	ASB16,ATXN7L3,C17orf104,CCDC43,DBF4B,FAM171A2,GPATCH8,GRN,ITGA2B,NAGS,NMT1,RUNDC3A,SLC25A39	chr12:41408276-41408816	PDZRN4	chr11:73865521-73866061	KCNE3,LOC101928580,P4HA3,PGM2L1,PPME1	chr5:173233754-173233917	BOD1,CPEB4,LINC01484	chr1:246490325-246490865	CNST,SMYD3,TFB2M	chr1:225898403-225898943	ENAH,EPHX1,LEFTY1,LEFTY2,PYCR2,SRP9	chr2:30733804-30734344	LCLAT1	chr9:16726588-16727128	BNC2	chr7:47615916-47616388	LINC01447,TNS3	chr5:123991634-123992041	ZNF608	chr1:241769763-241770303	CHML,EXO1,FH,KMO,OPN3	chr7:92395965-92396505
A549	chr11:69469548-69469961	CCND1,FGF19,FGF3,FGF4,ORAOV1	chr21:16583781-16584321	NRIP1	chr10:102124516-102125056	BLOC1S2,CHUK,CPN1,HIF1AN,NDUFB8,PKD2L1,SCD,SEC31B,WNT8B	chr7:79136432-79136899	MAGI2,MAGI2-AS3	chr14:22025464-22026004	ACTR3P1,CHD8,METTL3,OR10G3,RAB2B,RBBP4P5,SALL2,SNORD8,TOX4,TRAV12-1,TRAV2,TRAV9-1,UBE2NP1	chr2:208612663-208612903	CCNYL1,CREB1,FZD5,METTL21A,PIKFYVE	chr1:218847827-218848244	TGFB2	chr5:106892890-106893430	EFNA5	chr17:38705321-38706105	CCR7,CDC6,IGFBP4,KRT222,KRT24,LOC101059954,RAPGEFL1,RARA,SMARCE1,TMEM99,TNS4,WIPF2	chr12:95733935-95734281	FGD6,METAP2,USP44,VEZT	chr15:63742038-63742578	APH1B,CA12,FBXL22,LOC102723344,RAB8B,USP3,USP3-AS1	chr1:168833165-168833339	SUMO1P2	chr2:110858833-110859532	MALL,MIR4436B1,NPHP1	chr1:241773449-241773778	CHML,EXO1,KMO,OPN3,WDR64	chr1:234508951-234509491	COA6,IRF2BP2,LOC101927765,RPS15P2,TARBP1	chr1:88271686-88272058	LMO4	chr10:30831467-30831643	MAP3K8,MTPAP	chr16:55870102-55870642	CAPNS2,CES1,GNAO1,SLC6A2	chr10:3542568-3542919	KLF6	chr12:107450809-107451349	CRY1,LOC102723527,MTERF2,RIC8B	chr9:130307795-130308335	AK1,FAM129B,FPGS,LRSAM1,MIR2861,MIR3960,PTRH1,RPL12,SLC2A8,SNORA65,STXBP1,TOR2A,ZNF79	chr1:145397630-145398170	HFE2,LOC101928979,PEX11B,POLR3GL,RNVU1-6,TRG-TCC2-1,TRH-GTG1-1,TXNIP	chr7:116417720-116418021	CAPZA2,CAV1,MET	chr15:58734274-58734814	LIPC	chr5:175917859-175918399
A549	chr9:127153172-127153712	GPR144,NEK6,PSMB7	chr6:53537896-53538436	ELOVL5,GCLC,KLHL31,LOC101927171,LRRC1,MLIP-IT1	chr10:33251914-33252454	AK3P5,ITGB1	chr1:15753201-15753741	AGMAT,CASP9,CELA2A,CELA2B,CTRC,DDI2,DNAJC16,EFHD2,LOC101927441	chr7:131310380-131310920	PODXL,RPS14P10	chr12:54426358-54426898	ATF7,CALCOCO1,CBX5,GPR84,HNRNPA1,HOTAIR,HOXC-AS1,HOXC-AS2,HOXC-AS3,HOXC10,HOXC11,HOXC12,HOXC13,HOXC4,HOXC5,HOXC6,HOXC8,HOXC9,LOC100240735,MIR615,NFE2,SMUG1	chr19:47792645-47793185	BBC3,C5AR1,CCDC9,DHX34,INAFM1,KPTN,LOC102723962,MIR3190,MIR3191,NAPA,SAE1,ZC3H4	chr9:21616059-21616466	IFNA1,IFNA13,IFNA2,IFNA8,IFNE,KLHL9,MTAP	chr1:92079139-92079679	HFM1,RPL39P13,TGFBR3	chr15:69896303-69896550	KIF23,LOC145837,RPLP1	chr10:73526444-73526917	C10orf105,C10orf54,CHST3,MIR7152,PSAP	chr17:27279150-27279690	DHRS13,ERAL1,FAM222B,FLOT2,LOC101927018,MYO18A,NEK8,PHF12,PIGS,PIPOX,PROCA1,RAB34,RPL23A,SEZ6,SNORD42B,TRAF4	chr8:17657489-17658029	MTMR7,MTUS1,PCM1,PDGFRL	chr11:29282395-29282935	LOC401677	chr19:36504927-36505467	ALKBH6,APLP1,ARHGAP33,CAPNS1,CLIP3,COX7A1,HCST,KIRREL2,LOC101927572,LRFN3,NFKBID,NPHS1,OVOL3,POLR2I,PRODH2,RNY5P10,SDHAF1,SYNE4,TBCB,THAP8,TYROBP,WDR62,ZNF146,ZNF565	chr19:56060742-56061051	BRSK1,CCDC106,COX6B2,DNAAF3,EPN1,FAM71E2,FIZ1,IL11,ISOC2,NAT14,NLRP4,NLRP9,RPL28,SBK2,SBK3,SSC5D,SUV420H2,SYT5,TMEM150B,TMEM190,TNNI3,TNNT1,U2AF2,UBE2S,ZNF524,ZNF579,ZNF580,ZNF581,ZNF865	chr8:8483289-8483829	CLDN23,SGK223	chr2:86947049-86947589	CD8A,CD8B,CHMP3,RMND5A,RNF103,RNF103-CHMP3	chr4:129084541-129085081	FOSL1P1,LARP1B,PGRMC2	chr7:24781495-24781859	DFNA5,MPP6,OSBPL3	chr14:36560217-36560757	LINC00609,MBIP,RALGAPA1	chr17:53572665-53572949	MMD,PCTP,TMEM100	chrX:12964782-12965322	PRPS2,TLR7,TLR8,TMSB4X	chr12:111372192-111372732	CCDC63,CUX2,HVCN1,MYL2,PPP1CC	chr7:48183822-48184362
A549	chr12:15933304-15933844	EPS8,LOC102724146,STRAP	chr12:88756080-88756620	CEP290,KITLG	chr17:8126021-8126561	ALOX12B,ALOXE3,AURKB,CNTROB,CTC1,HES7,NDEL1,PER1,PFAS,RANGRF,RNF222,RPL26,SLC25A35,SNORD118,TMEM107,TRD-GTC2-9,TRG-TCC3-1,TRI-AAT5-2,TRP-CGG1-3,TRT-AGT1-1,TRW-CCA1-1,VAMP2	chr15:70888726-70889266	LARP6,LRRC49,UACA	chr8:23577758-23578298	LOC101929258,NKX2-6,NKX3-1,SLC25A37,STC1	chr1:181081553-181082039	IER5,KIAA1614,LOC101928973,MR1,STX6	chr1:181220129-181220669	GM140,IER5,MR1,STX6	chr5:38672510-38672743	LIFR,LIFR-AS1,LINC01265,OSMR	chr1:225959768-225960308	EPHX1,LEFTY1,LEFTY2,PYCR2,SDE2,SRP9,TMEM63A	chr1:160370035-160370389	ATP1A2,ATP1A4,CASQ1,CD84,COPA,DCAF8,LOC101928319,NCSTN,NHLH1,PEA15,PEX19,SLAMF1,VANGL2	chr12:685168-685708	B4GALNT3,ERC1,KDM5A,NINJ2,WNK1	chr5:55221527-55221848	DDX4,IL31RA,IL6ST	chr9:75653431-75653971	ALDH1A1,ANXA1	chr20:49360846-49361386	ADNP,BCAS4,FAM65C,LOC100506175,MIR645,MOCS3,PTPN1	chr3:146091858-146092398	PLOD2,PLSCR1,PLSCR4,PLSCR5	chr3:164184676-164185216	MIR1263	chr1:52203022-52203562	EPS15,KTI12,NRD1,RAB3B	chr9:77375399-77375548	NMRK1,OSTF1,RORB,TRPM6	chr6:136845690-136846230	BCLAF1,MAP3K5,MAP7	chr1:219112352-219112892	LYPLAL1	chr3:188301235-188301775	LPP-AS1	chr10:71207360-71207900	ATP5G1P7,HK1,HKDC1,SUPV3L1,TACR2,TSPAN15	chr4:69536432-69536622	UGT2B10,UGT2B15,UGT2B17	chr11:47255873-47256212	ACP2,AGBL2,ARFGAP2,C11orf49,CELF1,CKAP5,DDB2,MADD,MIR6745,MYBPC3,NR1H3,PACSIN3,PSMC3,RAPSN,SLC39A13,SPI1	chrX:23918251-23918791
A549	chr12:13024955-13025774	APOLD1,CREBL2,DDX47,DUSP16,GPR19,GPRC5A,GPRC5D,HTR7P1,MIR614,RPL13AP20	chr20:48384722-48385508	B4GALT5,PTGIS,RNF114,SLC9A8,SNRPFP1,ZNFX1	chr3:14454859-14455399	CCDC174,CHCHD4,SLC6A6	chr3:193721233-193721773	ATP13A4,DPPA2P3,HES1,LOC647323	chr12:124866344-124866597	CCDC92,MIR6880,NCOR2	chr6:20652872-20653412	E2F3	chr17:48353887-48354427	CHAD,DLX3,DLX4,EME1,HILS1,LRRC59,MRPL27,MYCBPAP,PDK2,PPP1R9B,RSAD1,SGCA,TMEM92	chr9:75594253-75594707	ALDH1A1,ANXA1	chr1:198090101-198090641	LHX9,NEK7	chr3:58046395-58046935	DNASE1L3,FLNB	chr12:112559656-112560196	ERP29,HECTD4,LOC724085,NAA25,TRAFD1	chr2:65594532-65595072	ACTR2,SPRED2	chr12:75339503-75340043	CAPS2	chr14:22801029-22801569	DAD1,LOC100420343,TRAC,TRAJ11,TRAJ12,TRAJ13,TRAJ18,TRAJ19,TRAJ22,TRAJ3,TRAJ32,TRAJ33,TRAJ43,TRAJ44,TRAJ45,TRAJ46,TRAJ47,TRAJ48,TRAJ50,TRAJ51,TRAJ52,TRAJ55,TRAJ56,TRAJ57,TRAJ6,TRAJ61,TRAJ7,TRAJ8,TRAV22,TRAV35,TRAV36DV7,TRAV39,TRAV40,TRAV41,TRD,TRDD1,TRDD2,TRDJ1,TRDJ2,TRDV1,TRDV2	chr11:130507897-130508437	ADAMTS15,ADAMTS8,C11orf44	chr2:72500419-72500966	CYP26B1,RPS15AP13	chr15:67316757-67317025	AAGAB,IQCH,LCTL,LOC102723493,SMAD3,SMAD6	chr2:158030325-158030555	ACVR1C,ERMN,GALNT5	chr2:36616191-36616326	CRIM1,FEZ2,LOC100288911,LOC101929500	chr5:126112123-126112663	ALDH7A1,LMNB1,LOC102723557,MARCH3,PHAX	chr12:6481801-6482341	CD27,CD9,CHD4,GAPDH,LTBR,MRPL51,NOP2,SCNN1A,TAPBPL,TNFRSF1A,VAMP1,VWF	chr3:112470861-112471401	ATG3,CD200R1,GTPBP8,SLC35A5	chr2:178107131-178107671	AGPS,DNAJC19P5,HNRNPA3,KRT8P40,MIR3128,MIR4444-1,NFE2L2	chr10:74056923-74057265	ANAPC16,ASCC1,DDIT4,DNAJB12,MICU1	chr4:169615722-169616262
A549	chr9:3962490-3962773	GLIS3	chr19:44269259-44269799	CADM4,IRGC,IRGQ,KCNN4,LYPD5,PINLYP,PLAUR,XRCC1,ZNF155,ZNF221,ZNF230,ZNF283,ZNF404,ZNF428,ZNF45,ZNF575,ZNF576	chr16:28833728-28834268	ATP2A1,ATXN2L,EIF3C,IL27,LAT,LOC100289092,RABEP2,RPS15AP33,SH2B1,SPNS1,SULT1A1,SULT1A2,TUFM	chr18:68051507-68051826	LOC101060542,LOC102724895,RPS2P6,SOCS6	chr9:139796875-139797235	ABCA2,AGPAT2,ANAPC2,C8G,C9orf139,C9orf172,CCDC183,CLIC3,EDF1,EGFL7,ENTPD2,FBXW5,FUT7,GRIN1,LCN10,LCN12,LCN15,LCN6,LOC100128593,MAN1B1,PHPT1,RABL6,RNF208,SNHG7,TMEM141,TPRN,TRAF2	chr1:151881858-151882398	C2CD4D,CELF3,CGN,OAZ3,POGZ,RORC,RPTN,S100A10,S100A11,SNX27,TCHH,TCHHL1,TDRKH,THEM4,THEM5	chr19:42724730-42725270	ATP1A3,CIC,CNFN,CXCL17,DEDD2,ERF,GRIK5,GSK3A,LIPE,LYPD4,MEGF8,PAFAH1B3,POU2F2,ZNF526,ZNF574	chr18:20272168-20272708	RBBP8	chr1:19766864-19767404	AKR7A2,AKR7A3,EMC1,MINOS1,MRTO4,NBL1,PQLC2,UBR4	chr10:35835684-35836224	FZD8,GJD4,MIR4683	chr11:67331142-67331422	ACY3,ADRBK1,AIP,CABP2,CABP4,CARNS1,CDK2AP2,CLCF1,CORO1B,DOC2GP,GSTP1,NDUFV1,NUDT8,PITPNM1,PPP1CA,RPS6KB2,TBC1D10C,TBX10,TMEM134	chrX:49056544-49056777	CACNA1F,CCDC120,CCDC22,ERAS,FOXP3,HSPB1P2,OTUD5,PIM2,PLP2,PPP1R3F,PRAF2,PRICKLE3,SLC35A2,SYP,SYP-AS1,TFE3,WDR45	chr9:132539569-132539747	LOC102724816,NTMT1,PRRX2,PTGES,TOR1A,TOR1B,USP20	chr11:10072139-10072432	ADM	chr1:56530382-56530922	PPAP2B	chr20:49434756-49435296	ADNP,ADNP-AS1,BCAS4,DPM1,FAM65C,KCNG1,MOCS3,PTPN1	chr6:111273434-111273825	AMD1,CDK19,GTF3C6,KIAA1919,RPF2,SLC16A10	chr16:14493297-14493739	BFAR,LOC100129781,MIR193B,TRT-CGT2-1	chr3:105554634-105555174	CBLB	chr18:3665782-3666130	MYL12B,TGIF1	chr4:184092901-184093441	CDKN2AIP,CLDN22,DCTD,ING2,WWC2	chr7:54898715-54899117	EGFR,SEC61G	chr16:72961626-72961888	LOC102723853,ZFHX3	chr3:32145948-32146488	CMTM8,GPD1L,ZNF860	chr9:35669309-35669849
A549	chr3:189490842-189491382	MIR944,TP63	chr19:39174051-39175455	ACTN4,CAPN12,ECH1,EIF3K,HNRNPL,LGALS4,MAP4K1,MRPS12,NFKBIB,PAPL,RASGRP4,RINL,SARS2,SPRED3	chrX:13077787-13078232	FAM9C,TLR7,TMSB4X	chr20:52684097-52684552	CYP24A1,PFDN4	chr5:169213188-169213728	DOCK2,FAM196B,FOXI1,SPDL1	chr4:106507158-106507698	ARHGEF38,ARHGEF38-IT1,GSTCD,INTS12,NPNT,PPA2	chr11:71658512-71659052	ALG1L9P,IL18BP,LAMTOR1,LOC100133315,LRTOMT,MIR3165,NUMA1,PHOX2A,RNF121,ZNF705E	chr9:113318396-113318594	MUSK,SVEP1,TXNDC8	chr3:112418298-112418838	ATG3,BTLA,CCDC80,LOC101929694	chr3:23782665-23782917	NKIRAS1,NR1D2,RPL15,UBE2E1	chr4:87898747-87899287	AFF1,LOC100506746,SLC10A6,TECRP1	chr1:202558258-202558798	KDM5B,LOC101926929,PPP1R12B	chr6:151388794-151389558	MTHFD1L	chr11:64084909-64085449	BAD,CCDC88B,COX8A,DNAJC4,ESRRA,FERMT3,FKBP2,GPR137,LOC102723878,MACROD1,MARK2,MIR7155,NRXN2,NUDT22,PLCB3,PPP1R14B,PRDX5,RPS6KA4,SLC22A11,STIP1,TEX40,TRMT112,TRPT1,VEGFB	chr5:34586220-34586588	BRIX1,RAI14	chr4:129473928-129474372	JADE1,LOC100507487,LOC101927259	chr6:122013312-122013585	LOC100129422	chr17:56062872-56063412	CUEDC1,DYNLL2,EPX,LPO,MKS1,MRPS23,SRSF1,VEZF1	chr4:141006125-141006748	LOC101927544,MAML3,MGST2,SCOC	chr6:28763533-28764073	GPX6,TRA-AGC23-1,TRA-AGC3-1,TRA-AGC7-1,TRA-TGC1-1,TRA-TGC5-1,TRA-TGC6-1,TRA-TGC7-1,TRF-GAA1-5,TRF-GAA4-1,TRF-GAA5-1,TRF-GAA6-1,TRIM27,TRK-TTT7-1,TRL-AAG2-4,TRL-CAA1-2,TRM-CAT3-1,TRR-CCG1-2,TRV-AAC6-1,ZBED9,ZNF311	chr11:5301883-5302103	HBB,HBD,HBE1,HBG2,OR51AB1P,OR51B2,OR51B3P,OR51B4	chr16:29984611-29985151	ALDOA,ASPHD1,BOLA2B,CDIPT-AS1,DOC2A,FAM57B,GDPD3,HIRIP3,INO80E,KCTD13,KIF22,MAPK3,MAZ,MVP,PPP4C,PRRT2,QPRT,TAOK2,TBX6,TMEM219,YPEL3,ZG16	chr17:12530467-12531103	ARHGAP44,MYOCD	chr10:25782553-25783093	MYO3A	chr2:101855768-101856308
A549	chr2:39351239-39351779	CDKL4,DHX57,GEMIN6,HNRNPLL,MAP4K3,SOS1	chr10:89350761-89351301	MINPP1,PAPSS2	chr5:168591368-168591923	SLIT3	chr3:134027298-134027838	AMOTL2,MIR6827,RPL39P5,RYK	chr12:27904491-27905031	KLHL42,MANSC4,MRPS35,PTHLH,REP15	chr21:16250022-16250401	NRIP1,RBMX2P1,SAMSN1	chr8:53607864-53608204	NPBWR1,RB1CC1	chr10:112071290-112071830	MXI1,SMC3,SMNDC1	chr10:5335917-5336457	AKR1C7P,ASB13,CALML3,NET1,TUBAL3,UCN3	chr19:38865233-38865773	ACTN4,CATSPERG,ECH1,EIF3K,FAM98C,GGN,KCNK6,MAP4K1,PPP1R14A,PSMD8,RASGRP4,RYR1,SPRED3,YIF1B	chr6:18081449-18081989	KDM1B,KIF13A,NHLRC1,RNF144B,TPMT	chr12:53955316-53955856	AAAS,AMHR2,ATF7,ATP5G2,C12orf10,CALCOCO1,CISTR,ESPL1,HOXC8,IGFBP6,LOC100419830,MAP3K12,NPFF,PCBP2,PFDN5,PRR13,SP1,SP7,TARBP2	chr10:119102063-119102603	EMX2,KIAA1598,PDZD8	chr13:33559175-33559314	KL	chr14:93509721-93510261	GOLGA5,ITPK1,ITPK1-AS1,LGMN,MOAP1,UBR7	chr12:57703160-57703700	ARHGAP9,DDIT3,GLI1,INHBC,INHBE,LOC102724160,LOC102724177,LRP1,MARS,MBD6,MYO1A,NAB2,NDUFA4L2,NXPH4,OS9,R3HDM2,SDR9C7,SHMT2,STAC3,TMEM194A	chr14:105155060-105155600	ADSSL1,AKT1,CDCA4,CEP170B,INF2,LOC100996409,LOC101929634,LOC101929949,LOC102723342,MIR4710,PLD4,SIVA1,ZBTB42	chr8:23396401-23396941	ENTPD4,LOXL2,NKX2-6,NKX3-1,SLC25A37,STC1,TNFRSF10D	chr2:46219217-46220002	EPAS1	chr1:61584652-61585192	LOC102724281,NFIA,NFIA-AS1	chr10:52164161-52164701	A1CF,ASAH2,SGMS1	chr19:14616512-14617052	DDX39A,DNAJB1,GIPC1,MIR639,PKN1,PTGER1,SNRPGP15,TECR,ZNF333	chr2:47076169-47076709	CRIPT,LINC01119,MCFD2,PIGF,SOCS5,TTC7A	chr10:93350169-93350629	HECTD2-AS1,PPP1R3C,TNKS2	chr4:38859156-38859696
A549	chr2:192082963-192083503	MYO1B,STAT1,STAT4	chr11:68147850-68148248	CHKA,LRP5,PPP6R3,SUV420H1	chr17:57929147-57929687	CA4,CLTC,HEATR6,PTRH2,RNFT1,RPS6KB1,TUBD1,VMP1	chr1:21646002-21646542	ALPL,ECE1,EIF4G3,LOC100506801,NBPF3	chr5:72137833-72138373	FCHO2,TNPO1	chr11:85812745-85813285	CCDC81,EED,PICALM	chr1:86010301-86010841	BCL10,CYR61,DDAH1,ZNHIT6	chr16:89787105-89787645	ANKRD11,CDK10,CHMP1A,CPNE7,DEF8,FANCA,GAS8,MC1R,RPL13,SNORD68,SPATA2L,SPATA33,SPG7,TCF25,VPS9D1,ZNF276	chr7:107643671-107644211	CBLL1,DLD,DUS4L,LAMB1,LAMB4,SLC26A3	chr15:67341056-67341492	AAGAB,IQCH,LOC102723493,SMAD3	chr4:89028452-89029216	ABCG2,PKD2,SPP1	chr10:64645838-64646378	ADO,EGR2,NRBF2	chr14:56066167-56066342	ATG14,KTN1,KTN1-AS1,TBPL2	chr10:33418518-33418978	ITGB1,LOC101929447,NRP1	chr20:52422309-52422794	BCAS1,SUMO1P1,ZNF217	chr10:29607046-29607586	LYZL1,MIR604	chr4:83934031-83934571	COPS4,LIN54,MIR575,PLAC8,SCD5,THAP9-AS1	chr5:137096716-137097004	FAM13B,HNRNPA0,NPY6R	chr6:11653306-11653846	TMEM170B	chr2:241519493-241520033	ANKMY1,CAPN10,CAPN10-AS1,DUSP28,GPR35,MIR149,PP14571,RNPEPL1	chr21:45132032-45132841	CSTB,HSF2BP,PDXK,RRP1,RRP1B	chr2:28613500-28614040	FLJ31356,FOSL2,LOC102723530,PLB1	chr8:40010753-40011293	C8orf4,IDO1,IDO2	chr2:225015991-225016268	FAM124B,LOC100420435,MRPL44,SERPINE2,WDFY1	chr22:30018031-30018572
A549	chr2:55459039-55459579	CCDC88A,CFAP36,CLHC1,LOC100128027,MTIF2,PRORSD1P,RPS27A,RTN4	chr5:912652-913192	BRD9,LOC101928768,NKD2,SLC12A7,SLC6A19,TPPP,TRIP13,ZDHHC11	chr10:112401293-112401466	DUSP5,MXI1,PDCD4,RBM20,SHOC2	chr2:216922252-216922792	MREG,PECR,TMEM169,XRCC5	chr17:37617492-37617650	ARL5C,CACNB1,CDK12,ERBB2,FBXL20,GRB7,MED1,MIEN1,NEUROD2,PGAP3,PNMT,PPP1R1B,RPL19,STAC2,STARD3	chr4:74871172-74871605	CXCL1,CXCL2,CXCL3,CXCL5,CXCL6,PF4,PF4V1,PPBP,PPBPP2	chr5:156817708-156817955	ADAM19,FAM71B,FNDC9,ITK,LOC101927675,MED7,NIPAL4,SOX30	chr20:55358834-55359349	TFAP2C	chr7:17017968-17018331	AGR2,AGR3,AHR,TSPAN13	chr15:67413447-67413797	LOC102723493,SMAD3	chr3:189730071-189730293	MTAPP2	chr3:149230015-149230555	ANKUB1,FKBP1AP4,LOC100421817,TM4SF1-AS1,TM4SF4,WWTR1	chr15:93425058-93425598	CHD2,FAM174B,H2AFVP1,LOC100507217,MIR3175,RGMA	chr3:185055090-185055373	EHHADH,LIPH,MAP3K13,SENP2,VPS8	chr19:6568051-6568228	ALKBH7,C3,CD70,CLPP,GTF2F1,KHSRP,LOC100421483,PSPN,SH2D3A,SLC25A23,TNFSF14,TNFSF9,VAV1	chr3:149088798-149089338	CP,HPS3,RPS25P5,TM4SF1,TM4SF1-AS1,TM4SF18,WWTR1	chr6:151773224-151773764	AKAP12,C6orf211,CCDC170,ESR1,RMND1,ZBTB2	chr15:59903892-59904100	BNIP2,FAM81A,GCNT3,GTF2A2,MYO1E	chr2:190413652-190414192	ANKAR,ASNSD1,LOC102724395,OSGEPL1,SLC40A1,WDR75	chr10:4891735-4892275	AKR1C1,AKR1C3,AKR1E2	chr5:175295008-175295428	CPLX2,SIMC1,THOC3	chr18:42231352-42231892	LOC101927943,SETBP1	chr10:73734365-73734905	CHST3,DDIT4,PSAP,RNU7-38P,SPOCK2	chr2:234295207-234295453	ATG16L1,DGKD,HJURP,UGT1A8,USP40	chr2:237569671-237569950
A549	chr9:131636668-131637208	CCBL1,DOLK,DOLPP1,ENDOG,FAM73B,LOC101929314,LRRC8A,NUP188,PHYHD1,PKN3,PPP2R4,SH3GLB2,TBC1D13,ZDHHC12,ZER1	chr5:159010170-159010710	ADRA1B,IL12B,TTC1	chr1:151971524-151971721	C2CD4D,CELF3,MRPL9,OAZ3,RORC,RPTN,S100A10,S100A11,SNX27,TCHHL1,TDRKH,THEM4	chr12:104682440-104682980	CHST11,EID3,HCFC2,NFYB,RPL18AP3,TDG	chr4:87946546-87947086	AFF1,C4orf36,SLC10A6	chr1:147736916-147737456	TRQ-CTG4-1	chr12:76371530-76372520	NAP1L1,PHLDA1	chr5:130715290-130715830	CDC42SE2,HINT1,RAPGEF6	chr5:95170312-95170852	C5orf27,CTD-2337A12.1,ELL2,FABP5P5,GLRX,GPR150,LOC100528061,MIR583,RHOBTB3	chr6:72101815-72102355	LOC102724000,MIR30A,MIR30C2,OGFRL1	chr6:78002731-78003271	HTR1B,LOC101928570	chr19:39179603-39179755	ACTN4,CAPN12,ECH1,EIF3K,FAM98C,FBXO17,FBXO27,GGN,HNRNPL,LGALS4,MAP4K1,MRPS12,NFKBIB,RYR1,SPRED3	chr7:97905406-97905946	BAIAP2L1,BHLHA15,BRI3,LMTK2,TECPR1	chr15:59598621-59599161	CCNB2,FAM81A,LDHAL6B,MYO1E	chr5:72974150-72974690	ANKRA2,ARHGEF28,BTF3,UTP15	chr2:192458670-192459210	NABP1,SDPR	chr10:95462170-95462710	CEP55,FFAR4,FRA10AC1,LGI1,MYOF,PDE6C,PLCE1,RBP4,SLC35G1	chr3:14493534-14494074	CCDC174,SLC6A6	chr12:89746300-89746545	DUSP6,GALNT4,MRPS6P4,POC1B	chr3:188557070-188557257	MIR28,TPRG1	chr18:3117523-3118063	LPIN2,MYL12A,RNU7-25P,TGIF1	chr11:103794360-103794629	DDI1	chr6:2877862-2878012	BPHL,HTATSF1P2,LOC101927730,LOC101927759,MIR4645,MYLK4,NQO2,RIPK1,SERPINB1,SERPINB6,SERPINB9,SERPINB9P1	chr1:41364044-41364584	CITED4,KCNQ4,LOC102724706,MIR30E,RIMS3,SLFNL1	chr6:39182994-39183478
A549	chr2:62881062-62881473	EHBP1,TMEM17	chr4:123838796-123839336	BBS12,FGF2,IL21,NUDT6,SPATA5	chr7:124206775-124207105	GPR37	chr20:52369854-52370394	SUMO1P1,ZNF217	chr14:35070321-35070861	CFL2,EAPP,RPS19P3,SNX6,SPTSSA	chr1:55334832-55335372	DHCR24,MROH7,PARS2,PCSK9,TMEM61,TTC22,TTC4	chr14:93412605-93413145	CHGA,COX8C,GOLGA5,ITPK1,ITPK1-AS1,LGMN,MOAP1,TMEM251,UBR7	chr17:55945604-55946144	CCDC182,CUEDC1,MRPS23,SRSF1,VEZF1	chr6:7973754-7974294	BMP6,EEF1E1,PIP5K1P1,TXNDC5	chr11:69795395-69795935	ANO1,FGF3,FGF4	chr5:34585652-34586116	AGXT2,RAI14,TTC23L	chr17:48771526-48771700	ABCC3,ACSF2,ANKRD40,CHAD,EPN3,LUC7L3,MYCBPAP,NME1,RSAD1,SPATA20,TOB1	chr7:32657256-32657796	LSM5	chr16:24740420-24740960	RBBP6,SLC5A11,TNRC6A	chr10:116539550-116539941	ABLIM1,FAM160B1,LOC101927692,TAF9BP2	chr4:184019814-184020354	CLDN22,CLDN24,DCTD,WWC2,WWC2-AS2	chr2:128166057-128166597	ERCC3,GPR17,IWS1,LOC100506922,MAP3K2,MIR4783,MYO7B,PROC,SFT2D3	chr6:153352328-153352868	FBXO5,MTRF1L,RGS17	chr3:33833127-33833667	PDCD6IP,SDAD1P3	chr2:38917954-38918365	DHX57,GALM,GEMIN6,HNRNPLL,SRSF7	chr5:159306114-159306654	LOC101927766,PWWP2A	chr6:155448326-155448500	NOX3,TFB1M	chr14:37591412-37591952	SLC25A21	chr20:43321556-43322071	ADA,HNF4A,LINC01260,PABPC1L,PKIG,SERINC3,TTPAL,YWHAB	chr9:118970976-118971516
A549	chr3:133171845-133172103	BFSP2-AS1,CDV3,LOC391578,TOPBP1	chr3:53519882-53520422	CACNA1D,RPS25P4,SELK,TKT	chr6:151391665-151392205	AKAP12,MTHFD1L	chr3:66604539-66605079	LRIG1	chr1:186468203-186468471	PDC,PLA2G4A,PTGS2,TPR	chr9:137271923-137272186	MIR4669,RXRA,VAV2,WDR5	chr14:61938969-61939337	HIF1A,LOC101927780,PRKCH,TMEM30B	chr7:98760008-98760548	ARPC1B,KPNA7,PDAP1,SMURF1,TMEM130	chr1:249115305-249115845	SH3BP5L,TRL-CAA4-1,ZNF672	chr6:30716839-30716995	ABCF1,ATAT1,DDR1,DHX16,FLOT1,GNL1,GTF2H4,IER3,MDC1,NRM,PPP1R10,PPP1R18,PRR3,RPP21,TUBB,VARS2	chr5:149853703-149854122	CD74,DCTN4,NDST1,RPS14,SLC6A7,SYNPO,TCOF1	chr2:17929953-17930493	GEN1,MSGN1,SMC6,VSNL1	chr2:164385351-164385656	FIGN	chr12:93957623-93957974	CRADD,MRPL42,NUDT4,SOCS2,SOCS2-AS1,UBE2N	chr3:190104169-190104447	CLDN1,CLDN16,IL1RAP,LOC102724779,TMEM207	chr10:114853340-114853562	TCF7L2	chr7:50905663-50906203	GRB10,RPL39P23	chr17:29876916-29877456	EVI2A,EVI2B,MIR193A,MIR4724,OMG,RAB11FIP4,TRT-CGT4-1	chr1:182089819-182090359	ZNF648	chr10:33595680-33595945	NRP1	chr13:80059148-80059398	NDFIP2,RBM26,RBM26-AS1	chr17:72869231-72869771	ARMC7,CD300LF,CDR2L,FADS6,FDXR,GRIN2C,HID1,ICT1,KCTD2,NAT9,NT5C,NUP85,OTOP2,OTOP3,SLC16A5,SLC9A3R1,USH1G	chr2:28565219-28565759	FLJ31356,FOSL2,PLB1,RBKS	chr11:2421460-2422000	ASCL2,CD81,CD81-AS1,IGF2,KCNQ1,MRPL23,TRPM5,TSPAN32,TSSC4	chr7:30508865-30509405
A549	chr21:16250309-16250480	NRIP1,SAMSN1	chr2:121154692-121155232	INHBB,RALB	chr11:86884288-86884828	FZD4,TMEM135	chr11:73850684-73851224	C2CD3,P4HA3,PGM2L1,PPME1	chr8:145133157-145133697	ADCK5,CYC1,EXOSC4,GPAA1,GRINA,HGH1,KIAA1875,MAF1,MIR661,MIR6846,MIR6847,MIR937,MROH1,NRBP2,OPLAH,PARP10,PLEC,PUF60,SCRIB,SCX,SHARPIN,SMPD5	chr10:5113338-5114549	AKR1C1,AKR1C2,AKR1C3,AKR1E2,UCN3	chr2:33294962-33295473	LOC100271832,LTBP1,TYW1P1	chr3:56874280-56874820	ARHGEF3,CCDC66,FAM208A,SPATA12	chr1:29598132-29598672	MECR,PTPRU,SRSF4,TMEM200B	chr17:71308265-71308805	CDC42EP4,COG1,CPSF4L,FAM104A,POLR3KP2,SLC39A11,SSTR2	chr19:45277510-45277791	APOC1,APOC1P1,APOE,BCAM,BCL3,CBLC,CLPTM1,MIR8085,PVR,PVRL2,TOMM40,ZNF296	chr4:38730149-38730689	FAM114A1,KLF3,MIR574,RNA5SP158,TLR1,TLR10,TLR6	chr17:16945004-16945544	COPS3,MPRIP,NT5M,PLD6,TBC1D27,TNFRSF13B	chr18:56609719-56610259	CPLX4,ZNF532	chr8:143763129-143763669	ARC,CYP11B1,CYP11B2,JRK,LOC101928087,LY6K,LYPD2,PSCA,SLURP1,THEM6,TSNARE1	chr6:107172666-107173206	BEND3,MIR587,QRSL1,RTN4IP1	chr1:12653548-12654088	AADACL4,C1orf158,DHRS3,MIR6730,PRAMEF12	chr9:106837110-106837650	SMC2	chr15:60692078-60692618	ANXA2,ICE2	chr10:27443178-27443718	ABI1,ACBD5,ANKRD26,ARMC4P1,MASTL,PTCHD3,YME1L1	chr20:10285162-10285471	MKKS,RPL23AP6,SNAP25	chr12:133405372-133405912	ANKLE2,CHFR,GOLGA3,LOC101928530,P2RX2,PGAM5,PXMP2,ZNF140,ZNF605,ZNF84	chr2:8944064-8944604	KIDINS220,MBOAT2	chrX:21944885-21945425	KLHL34,LOC100418871,PHEX,SMS,YY2	chr7:12198339-12198663
A549	chr17:53364349-53364875	HLF,TOM1L1	chr8:19271518-19271808	LOC102724881,SH2D4A	chr8:38384385-38385330	ASH2L,C8orf86,FGFR1,LETM2,LOC102723716,PLEKHA2,PPAPDC1B,TACC1,WHSC1L1	chr11:33713741-33714087	CD59,CSTF3,FBXO3,KIAA1549L,LMO2	chrX:10087328-10087868	CLCN4,WWC3	chr12:120675302-120675451	CABP1,CCDC64,COQ5,COX6A1,DYNLL1,GATC,GCN1L1,MLEC,MSI1,NME2P1,PLA2G1B,POP5,PXN,RAB35,RPLP0,RPS20P31,SIRT4,SRSF9,TRIAP1	chr19:49009312-49009852	BCAT2,CA11,CYTH2,EMP3,FAM83E,FGF21,FUT1,FUT2,GRIN2D,GRWD1,KCNJ14,KDELR1,LMTK3,MAMSTR,RPL18,SEC1P,SULT2B1,SYNGR4,TMEM143,ZNF114	chr8:103820578-103821007	ATP6V1C1,AZIN1,KLF10,RPL5P24	chr16:16118836-16119376	ABCC6,MYH11	chr17:60897091-60897631	EFCAB3,MARCH10,MIR633,SLMO2P3,TANC2	chr7:130877778-130878174	MKLN1	chr10:21623960-21624258	CASC10,MLLT10,RNU6-15P	chr21:43032924-43033464	LOC102724800,TMPRSS2	chr5:38806766-38807306	LIFR,LOC100132789,OSMR,OSMR-AS1,RICTOR	chr14:77494049-77494589	CIPC,IRF2BPL,LOC102724190	chr5:95963522-95963952	CAST,ERAP1,ERAP2	chr5:158370058-158370320	EBF1,RNF145	chr2:192036268-192036961	MYO1B,STAT1,STAT4	chr10:65028762-65029302	JMJD1C,JMJD1C-AS1	chr16:57897344-57897884	CNGB1,GPR56,GPR97,KATNB1,KIFC3,TEPP,USB1	chr2:190126035-190126575	COL5A2,WDR75	chr16:57928572-57928925	CFAP20,GPR97,KATNB1,KIFC3,MMP15,USB1,ZNF319	chr5:96271433-96271973	ERAP1,ERAP2,LNPEP,LOC101929747,RIOK2,RPS20P16	chr1:161135734-161136274	ADAMTS4,APOA2,B4GALT3,DEDD,F11R,FCER1G,KLHDC9,NDUFS2,NIT1,NR1I3,PFDN2,PPOX,PVRL4,TOMM40L,UFC1,USF1,USP21	chr9:107688705-107689245
A549	chr1:172945564-172945990	FASLG,TNFSF18,TNFSF4	chrX:107642592-107643132	COL4A5,COL4A6	chr2:235749059-235749279	SH3BP4	chr20:342999-343539	CSNK2A1,DEFB126,DEFB127,LOC101929937,NRSN2,NRSN2-AS1,RBCK1,SCRT2,SOX12,TBC1D20,TCF15,TRIB3,ZCCHC3	chrX:128273958-128274498	LOC101928522	chr2:101677606-101677870	CNOT11,NPAS2,RNF149,RPL31,SNORD89,TBC1D8	chr2:70362925-70363465	ASPRV1,C2orf42,MXD1,PCBP1,PCYOX1,SNRPG,TIA1,TRG-CCC2-2	chr4:129697889-129698429	JADE1	chr2:190052950-190053490	COL3A1,COL5A2,WDR75	chr19:48246669-48247209	CRX,EHD2,GLTSCR2,MEIS3,NAPA,RPL23AP80,SEPW1,SNORD23,SULT2A1,ZNF541	chr6:8108436-8108976	BLOC1S5,BLOC1S5-TXNDC5,EEF1E1,EEF1E1-BLOC1S5	chr18:46013048-46013588	CTIF,POLR3GP2,RNA5SP456,ZBTB7C	chr10:7416703-7417243	ITIH5,LOC101928197,SFMBT2	chr6:46950699-46951239	GPR110,GPR116,MEP1A,PLA2G7,TDRD6	chr6:41944498-41945038	BYSL,CCND3,FRS3,MED20,MRPS10,PRICKLE4,TAF8,TOMM6,USP49	chr2:42087160-42087375	LOC388942,PKDCC,RPS12P4	chr7:51113312-51113852	GRB10	chr12:47666946-47667486	AMIGO2,PCED1B	chr17:38472752-38473292	CASC3,CDC6,CSF3,GJD3,IGFBP4,MED24,MIR6867,MSL1,NR1D1,ORMDL3,RARA,RNA5SP441,THRA,TNS4,TOP2A,WIPF2	chr10:5189376-5189890	AKR1C1,AKR1C2,AKR1C4,TUBAL3,UCN3	chr4:41288920-41289460	APBB2,LIMCH1,PHOX2B,UCHL1	chr4:125353693-125354233	ANKRD50	chr5:59788763-59789160	DEPDC1B,PDE4D	chr20:48515996-48516536	B4GALT5,RNF114,SLC9A8,SNAI1,SPATA2,TRERNA1,UBE2V1	chr10:126771992-126772532
A549	chr5:90226786-90227326	ARRDC3,CETN3,GPR98,POLR3G	chr7:5465929-5466469	ACTB,FBXL18,LOC100288712,MIR589,SLC29A4,TNRC18	chr19:50432550-50433090	AKT1S1,AP2A1,ATF5,CPT1C,FUZ,IL4I1,IRF3,IZUMO2,MED25,MIR4750,NR1H2,NUP62,PNKP,PRMT1,PTOV1,PTOV1-AS1,SIGLEC11,TBC1D17,TSKS,VRK3,ZNF473	chr9:134693188-134693332	MED27,RAPGEF1	chr6:25312424-25312964	LRRC16A	chr1:230115680-230116220	GALNT2	chr1:242743103-242743643	PLD5	chr17:58676849-58677389	APPBP2,BCAS3,HEATR6,PPM1D,USP32	chr1:40723490-40724030	CAP1,COL9A2,EXO5,MFSD2A,PPT1,RLF,SMAP2,TMCO2,ZFP69,ZFP69B,ZMPSTE24	chr15:52387873-52388108	BCL2L10,LEO1,MAPK6,MYO5C,RPS13P8,TMOD2	chr17:21185464-21186004	DHRS7B,MAP2K3,NATD1,TMEM11,USP22	chrX:34892615-34893155	FAM47B,TMEM47	chr5:172143528-172144068	DUSP1,ERGIC1,NEURL1B,SH3PXD2B	chr1:177938172-177938712	RASAL2,SEC16B	chr18:3593399-3594292	DLGAP1-AS1,DLGAP1-AS3,LOC100419892,TGIF1	chr1:208357645-208358047	PLXNA2	chr1:208357645-208358040	PLXNA2	chr2:206616114-206616654	NRP2	chr4:77751963-77752503	SEPT11,SOWAHB	chr2:201651159-201651424	AOX1,BZW1,CASP8,CFLAR,CLK1,LOC100507140,LOC101927795,NDUFB3,NIF3L1,ORC2,PPIL3	chr19:45240339-45241233	APOC2,BCAM,BCL3,CBLC,CEACAM16,CEACAM19,CEACAM20,CLPTM1,MIR8085,PVR,PVRL2,RELB,TOMM40,ZNF180	chr19:4911822-4912362	ARRDC5,DPP9,FEM1A,KDM4B,MIR4747,MIR7-3,PLIN3,TICAM1,TRG-TCC1-1,TRV-CAC3-1,UHRF1	chr11:65769645-65770185	AP5B1,BANF1,CATSPER1,CCDC85B,CST6,DRAP1,EIF1AD,FIBP,FOSL1,GAL3ST3,LTBP3,MRPL11,MUS81,OVOL1,PACS1,PELI3,RAB1B,SART1,SF3B2,SNX32,TSGA10IP,YIF1A	chr16:11706068-11706608	LITAF,LOC101927205,LOC102723843,SNN,TXNDC11,ZC3H7A	chr10:99039035-99039575
A549	chr19:45268482-45269022	APOE,BCAM,BCL3,CBLC,CLPTM1,MIR4531,PVR,PVRL2,TOMM40,ZNF229	chr2:169868562-169869102	ABCB11,BBS5,DHRS9,SPC25	chr3:64176712-64177252	ATXN7,PRICKLE2,PSMD6	chr12:117596658-117597198	FBXO21,FBXW8,NOS1,TESC	chr6:49508869-49509469	C6orf141,CENPQ,CRISP3,GLYATL3,MUT,PGK2	chr8:125641909-125642449	MTSS1,NDUFB9,RNF139,RNF139-AS1,TATDN1,TRMT12	chr5:144967089-144967629	GRXCR2	chr19:34650584-34650732	GPI,KIAA0355,LSM14A,PDCD2L	chr3:127536259-127536799	ABTB1,MCM2,MGLL,PODXL2,SEC61A1,TPRA1	chr17:40669353-40669893	ATP6V0A1,CNTNAP1,COASY,FAM134C,HCRT,HSD17B1,HSD17B1P1,MIR5010,MIR548AT,MLX,NAGLU,PLEKHH3,PSMC3IP,PSME3,PTP4A2P1,PTRF,RAMP2,STAT3,STAT5B,TUBG1,TUBG2,VPS25,WNK4	chr12:53718429-53718969	AAAS,AMHR2,ATF7,C12orf10,CALCOCO1,CSAD,ESPL1,IGFBP6,ITGB7,KRT18,MAP3K12,NPFF,PCBP2,PFDN5,PRR13,RARG,SP1,SP7,TARBP2,TENC1,ZNF740	chr7:80001699-80002239	GNAI1,GNAT3	chr20:13505819-13506359	ESF1,TASP1	chr7:115911943-115912489	CAV1,CAV2,LOC102724434,TES,TFEC	chr10:79115521-79116061	KCNMA1-AS3	chr3:120412366-120412906	FSTL1,GTF2E1,HGD,NDUFB4,RABL3,STXBP5L	chr2:208030558-208031098	CPO,KLF7,LOC102724692,MDH1B,METTL21A,MIR7845	chr22:37593642-37594113	C1QTNF6,ELFN2,IL2RB,KCTD17,MPST,RAC2,RPL39P41,SSTR3,TMPRSS6,TST	chr3:66644317-66644857	LRIG1	chr6:1485860-1486400	FLJ46552,FOXC1,FOXF2,FOXQ1,LOC102723944	chr11:8928260-8928626	AKIP1,ASCL3,C11orf16,NRIP3,RPL27A,SCUBE2,ST5,TMEM9B,TMEM9B-AS1	chr19:677100-677640	ARID3A,BSG,C2CD4C,CDC34,CFD,CNN2,ELANE,FGF22,FSTL3,GZMM,LPPR3,MADCAM1,MED16,MIR3187,MIR4745,MISP,PALM,POLRMT,PRSS57,PRTN3,PTBP1,R3HDM4,RNF126,SHC2,STK11,TPGS1	chr8:19466000-19466540	CSGALNACT1,INTS10	chr5:54603414-54603954	CCNO,DHX29,GPX8,GZMA,MCIDAS,MIR449A,MIR449B,PPAP2A,SKIV2L2	chr4:173647110-173647643
A549	chr11:56615539-56616044	FADS2P1,LOC101927120,OR5G3,OR5G5P	chr5:65181795-65181972	ERBB2IP,SREK1,TRIM23	chr8:19472287-19472827	CSGALNACT1,INTS10	chr7:65210574-65211114	CCT6P1,GUSB,LOC441242,VKORC1L1	chr10:101539554-101539908	ABCC2,NANOGP6,NKX2-3	chr3:29527535-29528008	RBMS3	chr2:47192177-47192717	CALM2,MCFD2,MSH2,TTC7A	chr6:101528467-101528794	ASCC3	chr17:57869412-57870024	CLTC,DHX40,LINC01476,MIR21,PTRH2,RNFT1,RPS6KB1,TUBD1,VMP1	chr11:118788745-118789285	ABCG4,BCL9L,C2CD2L,CCDC84,CXCR5,DDX6,DPAGT1,FOXR1,H2AFX,HMBS,HYOU1,LOC101929133,MIR4492,NLRX1,PHLDB1,RPS25,SLC37A4,TRAPPC4,TREH,UPK2	chr10:95797741-95798189	FRA10AC1,NOC3L,PIPSL,PLCE1,RNY4P26,SLC35G1	chr2:157190980-157191520	GPD2,NR4A2	chr2:36556922-36557263	CRIM1,LOC100288911,LOC101929500	chr15:96714199-96714491	NR2F2	chr3:187988092-187988632	LPP	chr12:115371184-115371825	TBX3	chr10:123822691-123823140	ATE1,FGFR2,PLEKHA1,TACC2	chr12:47559641-47560181	PCED1B,PCED1B-AS1	chr11:12824114-12824607	RASSF10,TEAD1	chr2:238411070-238411568	MIR6811,MLPH,PRLH,RAB17,RBM44	chr12:49277393-49277724	ADCY6,CACNB3,CCDC65,CCNT1,DDX23,DHH,FKBP11,KANSL2,PRKAG1,RHEBL1,RND1,RPL32P27,TUBA1A,TUBA1B,WNT1,WNT10B	chr10:128147132-128147339	ADAM12,LOC728158	chr12:87041638-87041916	MGAT4C	chr2:47306002-47306542	CALM2,MCFD2,MSH2	chr7:101707048-101707588
A549	chr19:36618613-36619153	ALKBH6,APLP1,ARHGAP33,CAPNS1,CLIP3,COX7A1,HSPB6,IGFLR1,LIN37,OVOL3,POLR2I,PSENEN,SDHAF1,SYNE4,TBCB,TYROBP,WDR62,ZFP14,ZNF146,ZNF565	chr2:114086555-114086934	CBWD2,FOXD4L1,IL1RN,LOC101927400,PAX8,PSD4	chr1:233379737-233380277	LOC101927736,PCNXL2,RPS7P3	chr9:12816727-12817267	LURAP1L,TYRP1	chr5:58858704-58859273	MIR582,NDUFB4P2	chr16:87417432-87417972	FBXO31,KLHDC4,MAP1LC3B,TRM-CAT6-1,ZCCHC14	chr15:63789230-63789486	APH1B,CA12,USP3	chr15:63389278-63389638	APH1B,LACTB,RAB8B,RPS27L,TPM1	chr3:69929219-69929759	MITF	chr10:93661455-93661995	BTAF1,FGFBP3,TNKS2	chr8:142137277-142137817	DENND3,LOC101927963,PTK2,SLC45A4	chr2:38892786-38893326	DHX57,GALM,GEMIN6,HNRNPLL,LOC101929596,SOS1,SRSF7	chr4:38622697-38622882	KLF3,KLF3-AS1,LOC102723415,TLR1,TLR6	chr9:128005661-128005832	GAPVD1,HSPA5,MAPKAP1,PPP6C,RABEPK,RPS10P17,SCAI	chr5:77511973-77512513	AP3B1,ATP6V1G1P6,SCAMP1	chr9:131102126-131102666	CERCAM,CIZ1,COQ4,DNM1,GOLGA2,MIR219A2,MIR219B,ODF2,PTGES2,SLC27A4,SWI5,TMSB4XP4,TRR-TCT3-2,TRUB2,URM1	chr17:76356630-76357170	AFMID,BIRC5,DNAH17,DNAH17-AS1,LOC101928674,PGS1,SOCS3,SYNGR2,TK1,TMC6,TMC8,TMEM235	chr6:135061496-135062036	ALDH8A1,MYB	chr1:199777223-199777664	NR5A2	chr2:26220525-26221044	ASXL2,KIF3C,LOC391359,RAB10	chr17:76704496-76705036	DNAH17,TIMP2,USP36	chr21:37850515-37850820	CHAF1B,SIM2	chr1:8271976-8272462	ERRFI1,LOC100129776,PARK7,RPL7AP18,SLC45A1	chr2:227448280-227448820	IRS1	chr10:47084407-47084947
A549	chr4:187587344-187587884	F11,FAT1,KLKB1	chr8:90869969-90870509	CALB1,COX6B1P6,DECR1,NBN,OSGIN2,RIPK2	chr17:9740977-9741681	DHRS7C,GLP2R,NPM1P45,RCVRN,USP43	chr7:116442741-116443281	CAPZA2,MET,ST7,ST7-AS1,ST7-OT4	chr17:53661346-53661886	PCTP,TMEM100	chr10:32170365-32170905	ARHGAP12,HMGB1P7,KIF5B	chr13:73899699-73900239	KLF5	chrX:149108637-149108816	CXorf40B,LINC00894	chr1:55913106-55913556	USP24	chr10:31531780-31532320	LOC101929352,RNA5SP309,SPTLC1P1,ZNF438	chr5:138739363-138739903	CXXC5,DNAJC18,MATR3,MZB1,PAIP2,PROB1,PURA,RNU5B-4P,SIL1,SLC23A1,SNORA74A,SPATA24,TMEM173,UBE2D2	chr13:20994098-20994462	CRYL1,GJA3,GJB2,IFT88,IL17D,MIR4499	chr13:34271294-34271507	RFC3,STARD13	chr6:16755069-16755609	ATXN1,LOC101928433	chr4:57960506-57961046	IGFBP7-AS1,NOA1,POLR2B,REST,SPINK2	chr4:39559714-39560254	LIAS,RFC1,RPL9,SMIM14,UBE2K,UGDH,UGDH-AS1	chr5:154236978-154237518	CNOT8,FAXDC2,GEMIN5,LARP1,MRPL22	chr20:46927711-46928251	LINC00494	chr16:14595487-14595664	BFAR,PARN	chr8:22036292-22036786	BMP1,DMTN,DOK2,FGF17,HR,LGI3,MIR320A,NPM2,NUDT18,PIWIL2,POLR3D,PPP3CC,REEP4,SFTPC,SLC39A14,XPO7	chr12:95711741-95712406	FGD6,MIR331,MIR3685,NR2C1,USP44,VEZT	chr10:69856934-69857259	ATOH7,DNAJC12,HERC4,HNRNPH3,MYPN,PBLD	chr11:1060767-1061307	AP2A2,CHID1,MUC6,POLR2L,RPLP2,TSPAN4	chr17:53532113-53532935	LOC101927367,MMD,TMEM100	chr17:48142122-48142269
A549	chr9:127541691-127541878	ARPC5L,NR6A1,OLFML2A,RPL35	chr10:74075517-74075652	ASCC1,DDIT4,DNAJB12,SPOCK2	chr1:109724041-109724265	AMPD2,CELSR2,CLCC1,KIAA1324,MYBPHL,PSRC1,SARS,SCARNA2,SORT1,TAF13,WDR47	chr12:111514795-111514971	CUX2,FAM109A,PPP1CC	chr2:101696707-101697198	LOC100506286,NPAS2,RNF149,RPL31,TBC1D8	chr4:74469053-74469593	AFP,ALB,CXCL6,PF4V1,RASSF6	chr10:81077381-81077921	EIF5AL1,PPIF,SFTPA2,ZCCHC24,ZMIZ1	chr7:2973659-2974199	AMZ1,CARD11,GNA12,LOC101927256	chr1:98470854-98471394	DPYD,MIR137,MIR137HG	chr1:241835713-241835965	CHML,EXO1,FH,KMO,OPN3,WDR64	chr3:105530900-105531440	CBLB	chr8:129179593-129180330	MIR1207,MIR1208,PVT1	chr1:90374560-90375100	LOC101927952,LRRC8D,ZNF326	chr2:79944440-79944980	CTNNA2	chr5:135347069-135347369	FBXL21,IL9,LECT2,SLC25A48,SMAD5,TGFBI	chr7:46013635-46013965	IGFBP1,IGFBP3,SEPT7P2	chr18:2302810-2303350	NDC80	chr1:160983491-160984031	ADAMTS4,APOA2,ARHGAP30,B4GALT3,CD244,DEDD,F11R,FCER1G,ITLN2,KLHDC9,LY9,NDUFS2,NIT1,NR1I3,PFDN2,PPOX,PVRL4,TOMM40L,TSTD1,UFC1,USF1	chr21:44761225-44761652	CBS,CRYAA,FLJ41733,LOC101928399,SIK1,U2AF1	chr1:161397636-161398176	ADAMTS4,APOA2,ATF6,C1orf192,FCER1G,FCGR2A,FCRLB,HSPA6,LOC148430,MPZ,NDUFS2,NR1I3,RRM2P2,SDHC,TOMM40L,TRD-GTC2-1,TRD-GTC2-2,TRD-GTC2-3,TRE-CTC1-2,TRE-CTC1-3,TRE-TTC4-2,TRG-GCC1-1,TRG-GCC1-2,TRG-GCC1-3,TRG-GCC4-1,TRG-TCC2-2,TRG-TCC2-3,TRG-TCC2-6,TRG-TCC4-1,TRL-CAG1-1,TRL-CAG1-2,TRL-CAG1-3,TRL-CAG1-6,TRN-GTT1-1,TRN-GTT2-2,TRV-CAC1-1	chr11:82569727-82570267	ANKRD42,DDIAS,FAM181B,PRCP,RAB30	chr7:34892078-34892331	DPY19L1,NPSR1-AS1	chr2:102133940-102134179	CREG2,MAP4K4,RFX8,RNF149,RPS6P3	chr18:33058441-33058981	GALNT1,INO80C,ZNF24,ZNF271,ZNF396,ZNF397,ZSCAN30	chr6:133952716-133952920
A549	chr16:14621090-14621630	BFAR,PARN,PLA2G10	chr18:70938059-70938599	LOC400655	chr4:25815925-25816465	SEL1L3,SLC34A2,SMIM20	chr9:123545907-123546447	FBXW2,MEGF9,PHF19,PSMD5,PSMD5-AS1,TRAF1	chr5:38872231-38872472	OSMR-AS1	chr3:15672417-15672957	ANKRD28,BTD,COLQ,EAF1,HACL1,METTL6	chr12:49260762-49261146	ADCY6,CACNB3,CCDC65,CCNT1,DDN,DHH,FKBP11,KANSL2,LALBA,LOC100506125,PRKAG1,RND1,TUBA1B,WNT1,WNT10B	chr9:36102273-36102688	CCIN,CLTA,GLIPR2,HRCT1,LOC102724322,RECK	chr15:72668276-72668428	ARIH1,CELF6,HEXA,HEXA-AS1,MYO9A,PARP6,PKM,TMEM202	chr7:116351097-116351637	CAPZA2,CAV1,CAV2,MET	chr15:79165696-79166236	ADAMTS7,CTSH,MORF4L1,RASGRF1,RPL21P116,TRK-CTT1-2	chr17:63746703-63747243	AXIN2	chr14:32556563-32557103	ARHGAP5	chr10:73102887-73103427	CDH23,SLC29A3,UNC5B,UNC5B-AS1	chr11:118782979-118783324	ABCG4,ARCN1,BCL9L,C2CD2L,CXCR5,DDX6,DPAGT1,FOXR1,H2AFX,HINFP,HYOU1,LOC101929133,MIR4492,NLRX1,RPS25,SLC37A4,TRAPPC4,TREH,UPK2,VPS11	chr1:205858796-205859336	ELK4,NUCKS1,PM20D1,RAB29,SLC41A1	chr2:107613566-107614106	ST6GAL2	chr1:43838689-43839229	CDC20,CFAP57,EBNA1BP2,ELOVL1,FAM183A,MED8,MIR6734,MPL,PTPRF,SZT2,TIE1	chr2:183225039-183225579	PDE1A	chr6:37210328-37210868	CMTR1,FGD2,PIM1,RNF8,TBC1D22B,TMEM217	chr6:43670372-43670912	DLK2,MAD2L1BP,MRPS18A,POLR1C,RSPH9,TJAP1,TTBK1,VEGFA,XPO5,YIPF3	chr10:13807608-13808148	BEND7,LOC102723887	chr3:157503953-157504493	SHOX2	chr20:24615380-24615920	SYNDIG1	chrX:119806196-119806736
A549	chr6:134066961-134067219	TBPL1,TCF21	chr1:172938848-172938999	TNFSF18,TNFSF4	chr18:3664482-3665022	TGIF1	chr17:46018358-46018898	CBX1,CDK5RAP3,COPZ2,LOC100506325,LRRC46,MIR1203,MIR152,MRPL10,NFE2L1,OSBPL7,PNPO,PRR15L,SCRN2,SP2,SP6,TBKBP1	chr8:102654460-102655000	GRHL2,LOC101927172	chr3:118913340-118913880	ARHGAP31,B4GALT4,PLA1A,TMEM39A,UPK1B	chr6:76127878-76128400	COX7A2,LOC100288170,MIR4463,SENP6	chr9:88955971-88956239	GOLM1,ISCA1,ZCCHC6	chr1:93544479-93545019	DR1,EVI5,FAM69A,MTF2,RPL5,TMED5	chr12:125253219-125253759	MIR5188,TRA-TGC3-1,UBC	chr18:67910294-67910834	RTTN,SOCS6	chr1:90372180-90372732	LOC101927933,LRRC8B,LRRC8D,ZNF326	chr1:220907750-220908290	C1orf115,HLX,HLX-AS1,MARC1,MARC2,MARK1	chr8:27190701-27191241	PBK,TRIM35	chr9:38171003-38171266	ALDH1B1,IGFBPL1,SHB,SLC25A51	chr12:88641069-88641347	CEP290,LOC101929554	chr14:59213933-59214473	LOC102723725	chr20:37233480-37234020	ACTR5,ADIG,ARHGAP40,LOC391247,PPP1R16B,RALGAPB,SNHG11,SNORA71E	chr11:47968437-47969123	AGBL2,FNBP4,LOC100287189,NUP160,PSMC3,PTPRJ	chr20:49545817-49546357	ADNP,ADNP-AS1,BCAS4,DPM1,FAM65C,KCNG1,MOCS3,PARD6B,PSMD10P1	chr3:128930582-128931122	CNBP,COPG1,EFCAB12,EFCC1,GP9,H1FX,HMCES,IFT122,ISY1,ISY1-RAB43,LOC100421508,NUP210P3	chr2:121480161-121480701	GLI2	chr16:1401647-1402187	BAIAP3,C1QTNF8,CCDC154,CLCN7,GNPTG,LOC101929440,LOC102724611,PTX4,RPS20P2,SSTR5,TELO2,TJP1P,TPSD1,TPSG1,TSR3,UBE2I,UNKL	chr4:153406896-153407149	DKFZP434I0714,FBXW7,MIR4453,TMEM154	chr10:119120523-119120779
A549	chr1:29472391-29472931	MECR,PTPRU,SRSF4,TMEM200B	chr2:29353218-29353481	FAM179A,SPDYA,TRMT61B,WDR43	chr16:73116425-73116965	C16orf47,LOC102723853,ZFHX3	chr8:131276796-131277336	ASAP1,ASAP1-IT1	chr1:7360927-7361466	CAMTA1	chr2:88337716-88338256	FABP1,KRCC1,LOC100420890,MIR4780,SMYD1,THNSL2	chr6:136724072-136725111	BCLAF1,MAP7,MTFR2	chr10:17715610-17716150	PTPLA,ST8SIA6,STAM	chr10:54078637-54079344	DKK1,PRKG1-AS1	chr5:32768160-32768656	NPR3,SUB1	chr2:208497862-208498228	CCNYL1,CREB1,FZD5,METTL21A	chr11:33744796-33745150	C11orf91,CD59,FBXO3,FBXO3-AS1,LMO2	chr17:4852921-4853461	ATP6V0CP1,CAMTA2,CHRNE,CXCL16,ENO3,GLTPD2,GP1BA,INCA1,KIF1C,LOC101927979,LOC102724009,MED11,MINK1,MIR6865,MYBBP1A,PELP1,PFN1,PLD2,PSMB6,RNF167,SCIMP,SLC25A11,SPAG7,USP6,VMO1,ZFP3,ZMYND15	chr7:47817657-47818300	C7orf69,HUS1,TNS3	chr16:53810093-53810312	FTO,RPGRIP1L	chr11:71647916-71648316	ANAPC15,FOLR3,IL18BP,INPPL1,LAMTOR1,LOC100133315,LRTOMT,NUMA1,OR7E126P,OR7E128P,RNF121,ZNF705E	chr6:160658714-160659254	SLC22A2	chr2:128266098-128266638	ERCC3,IWS1,LIMS2,LOC101927834,MAP3K2,MYO7B,PROC,SFT2D3	chr17:17825920-17826460	ALKBH5,DRG2,GID4,LOC100507131,LRRC48,RAI1,SREBF1,TOM1L2	chr9:80127728-80128268	GNA14,GNA14-AS1	chr3:4867489-4868029	ARL8B,BHLHE40,ITPR1	chr19:18788898-18789107	COMP,COPE,CRLF1,CRTC1,ELL,FKBP8,GDF1,KLHL26,KXD1,SSBP4,TMEM59L,UPF1	chr8:30140382-30140922	DCTN6,MBOAT4,RBPMS	chr6:17311975-17312515	CAP2,LOC102724591,RBM24,STMND1	chr17:41080955-41081495
A549	chr21:36184659-36185199	CLIC6,LOC102724584,RCAN1	chr12:120729329-120729869	ACADS,CABP1,COQ5,COX6A1,DYNLL1,GATC,GCN1L1,MLEC,MSI1,NME2P1,PLA2G1B,POP5,PXN,RAB35,RNU4-1,RPLP0,SIRT4,SRSF9,TRIAP1	chr10:6395396-6395994	IL2RA,LOC399715,PFKFB3,PRKCQ	chr4:124476494-124477034	LINC01091,SPRY1,TRC-GCA2-4	chr11:69453795-69453930	CCND1,FGF19,FGF3,FGF4,LOC102724346,ORAOV1	chr19:5166187-5166727	KDM4B,UHRF1	chr2:196487553-196488093	SLC39A10	chr12:107773645-107774185	BTBD11,PWP1	chr14:35843568-35843947	INSM2,LOC102723388,NFKBIA,PPP2R3C,PSMA6,RPL9P3,RPLP0P3	chr4:99404422-99404681	RAP1GDS1,TSPAN5	chr17:12413830-12414370	ARHGAP44,MYOCD	chr1:10475192-10475805	APITD1,APITD1-CORT,CORT,CTNNBIP1,DFFA,KIF1B,NMNAT1,PEX14,PGD	chr22:46104992-46105620	ATXN10,FBLN1,WNT7B	chr9:104086339-104086879	ALDOB,BAAT,BAATP1,FYTTD1P1,LOC100421197,RNF20,TMEM246,TRMT112P4,ZNF189	chr14:68591796-68592336	LOC100420174,RAD51B	chr18:55404843-55405383	ATP8B1,MRPS17P7,NARS,ONECUT2	chr11:34621847-34622549	CAT,EHF,ELF5,PDHX	chr18:42746262-42746802	LOC101927961	chr4:175590491-175590724	ADAM29,GLRA3,HPGD	chr17:79543572-79543968	ACTG1,ARL16,C17orf70,CCDC137,FSCN2,HGS,MRPL12,NPLOC4,PDE6G,TSPAN10	chr6:89440261-89440801	PNRC1	chr5:157292748-157293201	CLINT1,LSM11,SOX30,THG1L	chr8:62691717-62691886	ASPH,LOC101929610	chr11:952238-952778	AP2A2,CD151,CHID1,CRACR2B,DEAF1,IRF7,MUC5B,MUC6,PIDD1,PNPLA2,POLR2L,SCT,SLC25A22,TALDO1,TMEM80,TSPAN4	chr10:116383564-116384104
A549	chr4:175624199-175624739	ADAM29,GLRA3,HPGD	chr5:140900611-140901151	ARAP3,DIAPH1,FCHSD1,LOC102724138,PCDHGA1,PCDHGA10,PCDHGA11,PCDHGA12,PCDHGA2,PCDHGA3,PCDHGA4,PCDHGA5,PCDHGA6,PCDHGA7,PCDHGA8,PCDHGB1,PCDHGB2,PCDHGB3,PCDHGB4,PCDHGB6,PCDHGB7,PCDHGB8P,PCDHGB9P,PCDHGC3,PCDHGC4,PCDHGC5,SLC25A2	chr11:18785420-18785960	IGSF22,LDHC,MRGPRX2,PTPN5,SPTY2D1,TMEM86A	chr12:106488102-106488305	CKAP4,NUAK1,POLR3B,TCP11L2	chr3:156848190-156848730	LINC00881,LOC101928236,PTX3,RNA5SP146	chr8:40228873-40229413	IDO1	chr12:106477800-106478094	CKAP4,NUAK1,TCP11L2	chr12:125407527-125408067	AACS,BRI3BP,DHX37,MIR5188,RPL22P19,SCARB1,TRA-TGC3-1,TRF-GAA1-2,UBC	chr2:102686408-102686948	IL1R1,IL1R2,IL1RL2,MAP4K4	chr20:33893526-33893983	EDEM2,EIF6,ERGIC3,FAM83C,FAM83C-AS1,GDF5,MIR1289-1,MMP24,RPL36P4,TRPC4AP,UQCC1	chr12:13251539-13251798	EMP1,GPRC5A,GPRC5D,GSG1,HEBP1,KIAA1467	chr14:24299249-24299789	CPNE6,DHRS2,DHRS4,DHRS4L2,IRF9,NRL	chr7:80642525-80642760	SEMA3C	chr2:65609856-65610396	ACTR2,LOC102724258,RAB1A,SPRED2	chr14:27336355-27336895	LOC101927081	chr5:39092779-39093319	DAB2,FYB,RICTOR	chr7:475846-476386	LOC442497,PDGFA,SUN1	chr1:32420265-32420635	CCDC28B,COL16A1,EIF3I,FAM167B,KHDRBS1,KPNA6,MARCKSL1,PTP4A2,SPOCD1,TMEM234,TMEM39B,TXLNA	chr10:21653139-21654087	LOC100420467,MLLT10,SKIDA1	chr11:65239529-65240001	ARL2,CAPN1,CCDC85B,CDC42EP2,CFL1,DPF2,EFEMP2,FAM89B,FIBP,KCNK7,LOC101927789,LTBP3,MALAT1,MAP3K11,MIR612,NEAT1,OVOL1,PCNXL3,POLA2,RELA,SCYL1,SIPA1,SSSCA1,TIGD3	chr8:128822294-128822871	MIR1204,MIR1205,MIR1206,MIR1207,MYC,TMEM75	chr7:5732413-5732953	ACTB,CCZ1,FBXL18,FSCN1,MIR589,MIR6874,OCM,RNF216,RNF216-IT1	chr12:54239360-54239563	ATF7,ATP5G2,CALCOCO1,HOXC10,HOXC11,HOXC12,HOXC13,HOXC4,HOXC5,HOXC6,HOXC8,HOXC9,MIR615,NPFF	chr6:28180619-28181159	NKAPL,PGBD1,TOB2P1,TRS-GCT5-1,ZKSCAN3,ZKSCAN4,ZKSCAN8,ZNF192P2,ZSCAN12,ZSCAN16,ZSCAN23,ZSCAN26,ZSCAN31,ZSCAN9	chr16:29955232-29955772
A549	chr15:68238227-68238767	CALML4,PIAS1,SKOR1	chr4:2431766-2432306	CFAP99,HAUS3,MIR943,MXD4,NOP14,POLN,RNF4,ZFYVE28	chr15:72044900-72045199	LOC101929173,NR2E3	chr12:86215485-86215918	NTS,RASSF9	chr11:122602179-122602429	BSX,CRTAM,HSPA8,UBASH3B	chr2:172081649-172082189	DCAF17,TLK1	chr2:202980310-202980850	BMPR2,FZD7,LOC100652824,LOC729224,NOP58	chr5:77346661-77347201	AP3B1,LOC100422441	chr2:46771237-46771777	ATP6V1E2,CRIPT,EPAS1,LINC01118,PIGF,RHOQ,SOCS5,TMEM247	chr19:13907540-13908080	ASF1B,CC2D1A,CCDC130,DCAF15,LOC113230,LOC284454,MIR1199,MIR181C,MIR181D,MIR23A,MIR24-2,MIR27A,MRI1,NANOS3,PALM3,PODNL1,PRKACA,RFX1,RLN3,ZSWIM4	chr17:69628338-69628878	LOC124685	chr3:101573364-101573904	CEP97,NFKBIZ,NXPE3,RPL24,TRMT10C,ZBTB11	chr12:19772979-19773519	LOC101928387	chr4:41527130-41527563	LIMCH1,PHOX2B,UCHL1	chr1:109045606-109046146	FAM102B,HENMT1,LOC100420170,ST13P21,STXBP3	chr3:111642124-111642664	ABHD10,GCSAM,PHLDB2,SLC9C1	chr10:128086539-128087079	ADAM12,LINC00601,LOC728158	chr20:10073777-10074317	ANKEF1,MKKS,PAK7,SLX4IP,SNAP25-AS1	chr10:4817930-4818470	AKR1C1,AKR1E2	chr2:118614039-118614579	CCDC93,DDX18,HTR5BP,LOC102723398	chr12:125401640-125402108	AACS,BRI3BP,DHX37,MIR5188,RPL22P19,SCARB1,TRA-TGC3-1,TRA-TGC4-1,TRD-GTC2-8,UBC	chr11:110182565-110182802	RDX,ZC3H12C	chr5:133364832-133365372	PPP2CA,TCF7,VDAC1	chr4:41509498-41510038	PHOX2B,UCHL1	chr17:33914269-33914809
A549	chr14:59744815-59745355	DAAM1,L3HYPDH	chr12:13340324-13340864	DDX47,EMP1,GSG1,KIAA1467	chr11:66654000-66654540	C11orf80,LRFN4,MIR3163,PC,POLD4,RBM14,RBM4,RBM4B,RCE1,RHOD,SPTBN2,SYT12	chrX:66825067-66825607	AR	chr19:50529204-50529744	AKT1S1,ATF5,FLJ26850,IL4I1,IZUMO2,MED25,MYH14,NUP62,PNKP,SIGLEC11,TBC1D17,VRK3,ZNF473	chr7:17082414-17082954	AGR2,AGR3,AHR	chr7:73120783-73121025	ABHD11,ABHD11-AS1,BAZ1B,BCL7B,CLDN3,CLDN4,DNAJC30,MLXIPL,STX1A,TBL2,VPS37D,WBSCR22	chr7:27130659-27131199	EVX1,HOTAIRM1,HOXA-AS3,HOXA1,HOXA10,HOXA11,HOXA11-AS,HOXA13,HOXA2,HOXA3,HOXA4,HOXA5,HOXA6,HOXA7,HOXA9,MIR196B,NHP2P2,SKAP2	chr1:161367907-161368205	ADAMTS4,APOA2,B4GALT3,C1orf192,FCER1G,FCGR2A,FCGR3A,HSPA6,LOC102724602,LOC148430,NDUFS2,NIT1,NR1I3,PCP4L1,PPOX,RRM2P2,SDHC,TOMM40L,TRE-TTC4-2,TRG-TCC2-6,TRL-CAG1-1,TRL-CAG1-6,TRN-GTT1-1,TRN-GTT2-2,TRV-CAC1-1,UFC1,USP21	chr5:169998314-169998854	GABRP,KCNIP1,KCNMB1	chr8:119352102-119352642	EXT1	chr20:52790489-52791094	CYP24A1,PFDN4	chr16:67275054-67275594	ATP6V0D1,B3GNT9,CCDC79,CES3,CES4A,E2F4,ELMO3,EXOC3L1,FBXL8,FHOD1,HSF4,KCTD19,KIAA0895L,LOC101927837,LRRC29,MIR328,NOL3,PLEKHG4,SLC9A5,TMEM208,TPPP3,TRADD,ZDHHC1	chr17:31451932-31452236	MYO1D	chr1:31918001-31918165	BAI2,COL16A1,FABP3,LOC441880,NKAIN1,PEF1,SERINC2,ZCCHC17	chr5:10595777-10596317	ANKRD33B,ROPN1L	chr1:235097830-235098149	SNORA14B,TOMM20	chr17:64545489-64546029	PRKCA	chr12:31926458-31926640	AMN1,DENND5B-AS1,DSPA2D,H3F3C,LOC102724599,METTL20,STMN1P1	chr13:73712831-73713111	KLF5,MZT1,RNU6-66P	chr5:168566803-168567093	SLIT3	chr3:25623710-25624118	NGLY1,RARB,TOP2B	chr3:5054812-5055352	ARL8B,BHLHE40,BHLHE40-AS1	chr9:72561643-72562183	C9orf135,C9orf135-AS1,PTAR1	chr15:69385360-69385900
A549	chr6:45623681-45623883	ENPP4,RUNX2,SUPT3H	chr9:97629403-97630035	C9orf3,FBP1,MIR2278,MIR23B,MIR27B	chrX:19012935-19013475	PHKA2	chr17:857980-858312	FAM57A,GEMIN4,GLOD4,LOC100130876,LOC101927727,NXN,RNMTL1,TIMM22,VPS53	chr8:128047709-128048249	PRNCR1	chr7:99862331-99862572	CNPY4,COPS6,GAL3ST4,GATS,GPC2,LAMTOR4,MBLAC1,MCM7,MEPCE,MIR25,MIR93,NYAP1,PMS2P1,PPP1R35,PVRIG,SPDYE3,TSC22D4,ZCWPW1,ZKSCAN1,ZSCAN21	chr4:69964217-69964463	LOC100127903,LOC101060162,UGT2A3,UGT2B11,UGT2B28,UGT2B7	chr12:49897449-49897989	C1QL4,DNAJC22,KCNH3,KMT2D,MCRS1,PRPF40B,SPATS2,TMBIM6,TROAP,TUBA1C,WNT1,WNT10B	chr19:19080294-19080834	ARMC6,CERS1,COMP,COPE,DDX49,GDF1,MEF2BNB,MEF2BNB-MEF2B,NR2C2AP,RFXANK,SUGP2	chr12:45662639-45663179	ANO6,DBX2,NELL2,PLEKHA8P1	chr8:110054352-110054892	ENY2,NUDCD1,TMEM74	chr19:12848007-12848547	ASNA1,BEST2,C19orf43,CALR,DAND5,DHPS,DNASE2,FARSA,FBXW9,GADD45GIP1,GCDH,HOOK2,JUNB,KLF1,MAN2B1,MAST1,PRDX2,RNASEH2A,RTBDN,TNPO2,WDR83,WDR83OS,ZNF490,ZNF564,ZNF791	chr5:174771511-174771883	DRD1	chr22:18543910-18544450	MICAL3,PEX26,TUBA8,USP18	chr11:64901965-64902505	ARL2,ATG2A,BATF2,CAPN1,CDC42EP2,CDCA5,DPF2,EHD1,FAU,GPHA2,HIGD1AP10,LTBP3,MAP3K11,MRPL49,NRXN2,POLA2,PPP2R5B,SAC3D1,SLC22A20,SNX15,SPDYC,SSSCA1,SYVN1,TIGD3,TM7SF2,VPS51,ZFPL1,ZNHIT2	chr3:25469586-25469876	RARB,TOP2B	chr12:98897069-98897609	APAF1,IKBIP,SLC25A3,TMPO,TMPO-AS1,TRD-GTC1-1,TRW-CCA4-1	chr3:30762530-30762964	GADL1	chr18:28854881-28855421	B4GALT6,DSC1,DSG1,DSG3,DSG4	chr20:5785295-5785835	C20orf196,CHGB,CRLS1,LRRN4,MCM8,TRMT6	chr17:48122470-48123010	COL1A1,DLX3,DLX4,FAM117A,HILS1,ITGA3,KAT7,LOC284080,PDK2,SAMD14,SGCA,TAC4,XYLT2	chr17:27073549-27074089	DHRS13,ERAL1,FAM222B,FLOT2,FOXN1,IFT20,MIR144,NEK8,PHF12,PIPOX,PROCA1,RAB34,RPL23A,SDF2,SEBOX,SNORD42A,SNORD42B,SNORD4A,SNORD4B,SPAG5,SPAG5-AS1,SUPT6H,TLCD1,TRAF4,UNC119	chr8:19148957-19149497	CSGALNACT1,PSD3,SH2D4A	chr20:8996534-8996790	PLCB4	chr7:98821979-98822519
A549	chr20:48200093-48200531	B4GALT5,KCNB1,LOC101927486,PTGIS,SNAI1,SNRPFP1	chr8:126464253-126464592	SQLE,TRIB1	chr9:124134778-124135098	CNTRL,DAB2IP,GSN,LOC102723324,RAB14,STOM,TRAF1	chr8:17468370-17468910	MTMR7,PDGFRL,SLC7A2	chr12:125322849-125323247	AACS,BRI3BP,SCARB1,UBC	chr16:231297-231837	AXIN1,DECR2,HBA1,HBA2,HBAP1,HBM,HBQ1,HBZ,HBZP1,IL9RP3,LOC100129478,LUC7L,MPG,NME4,NPRL3,POLR3K,RAB11FIP3,RGS11,RHBDF1,TMEM8A	chr7:32709669-32710173	MIR550A2,MIR550B2,ZNRF2P1	chr22:46307630-46308057	ATXN10,PPARA,WNT7B	chr14:32479767-32480136	ARHGAP5	chr3:13259554-13260094	IQSEC1,NUP210	chr2:161235955-161236286	ITGB6,MIR4785,RBMS1	chr11:18415731-18416271	GTF2H1,HPS5,LDHA,LDHAL6A,LDHC,MIR3159,SAA1,SAA4,TSG101,UEVLD	chr20:17539038-17539291	BANF2,BFSP1,DSTN,LOC100286962,MGME1,RPS27AP2	chr14:45722536-45723076	FANCM,FKBP3,MIS18BP1,PRPF39	chr7:116270845-116271385	CAV1,CAV2,LOC101928117,MET	chr1:234700280-234700820	COA6,IRF2BP2,LINC01354,LOC101927765,TARBP1	chr11:27333576-27334116	CCDC34,LGR4,LIN7C	chr12:47476571-47476974	AMIGO2,PCED1B	chr20:10073658-10073987	ANKEF1,PAK7,SLX4IP,SNAP25-AS1	chr22:43389855-43390395	ARFGAP3,BIK,LOC100506679,PACSIN2,TSPO,TTLL1	chr1:234746845-234747385	COA6,IRF2BP2,LINC00184,TARBP1	chr12:90169189-90169487	ATP2B1,GALNT4,POC1B	chr5:65157696-65158236	ERBB2IP,NLN,SGTB,TRAPPC13,TRIM23	chr14:21121058-21121598	ANG,APEX1,EDDM3A,EDDM3B,KLHL33,RNASE1,RNASE10,RNASE11,RNASE4,RNASE6,RPS26P9,TMEM55B,TRL-AAG2-1,TRL-TAG4-1,TRP-TGG1-1,TRT-TGT4-1,TRT-TGT5-1,TRY-GTA4-1,TRY-GTA5-1,TRY-GTA5-2,TRY-GTA5-3	chr14:51471989-51472343
A549	chr2:178129672-178130212	AGPS,DNAJC19P5,HNRNPA3,LOC100130691,MIR3128,MIR4444-1,MIR6512,NFE2L2	chr3:118925171-118925711	ARHGAP31,B4GALT4,PLA1A,POGLUT1,TMEM39A,UPK1B	chr1:12540826-12541062	DHRS3	chr1:150584037-150584283	ADAMTSL4,ANP32E,ARNT,CIART,CTSK,CTSS,ECM1,ENSA,GABPB2,GOLPH3L,LOC102724012,MCL1,PLEKHO1,SETDB1	chr14:103576121-103576411	AMN,CDC42BPB,EIF5,EXOC3L4,LINC00605,SNORA28,TNFAIP2,TRAF3	chr1:15616854-15617394	CASP9,CELA2A,CTRC,EFHD2,FHAD1,LOC101927417,TMEM51	chr5:133841953-133842271	CAMLG,CDKL3,DDX46,JADE2,LOC101927934,SAR1B,SEC24A,UBE2B	chr1:90376358-90377037	LOC101927933,LRRC8D,ZNF326	chr3:67697696-67698338	SUCLG2,SUCLG2-AS1	chr20:10829759-10830042	JAG1	chr1:94245083-94245722	BCAR3,DNTTIP2,FNBP1L,GCLM,MIR760	chr3:129381744-129382243	EFCAB12,H1FOO,IFT122,PLXND1,TMCC1	chr11:121337168-121337708	SC5D,SORL1	chr15:96869236-96869776	LOC102724872,MIR1469,NR2F2	chr18:32491938-32492455	LOC101927757,MAPRE2	chr6:11144075-11144223	ELOVL2,ERVFRD-1,GCM2,SMIM13	chr22:30653239-30653779	GATSL3,LIF,MTFP1,OSM,RNF215,SEC14L2,SEC14L3,SF3A1,TBC1D10A	chr1:8319087-8319627	ERRFI1,PARK7,SLC45A1	chr7:100660649-100661189	ACHE,AP1S1,CLDN15,DGAT2L7P,EPHB4,LOC102724094,MIR4653,MIR6875,MOGAT3,MUC17,NAT16,SERPINE1,SLC12A9,SRRT,TRIM56,TRIP6,ZNHIT1	chr17:38716383-38716923	CCR7,GJD3,IGFBP4,KRT222,KRT23,KRT24,KRT25,KRT26,KRT27,KRT28,LOC101059954,LOC102724129,SMARCE1,TMEM99,TNS4,TOP2A	chr8:126232654-126233194	KIAA0196,NSMCE2,TRIB1,ZNF572	chr15:67440591-67440990	SMAD3	chr11:96058007-96058547	CCDC82,JRKL	chr17:49012684-49013129	ANKRD40,LUC7L3,MBTD1,NME1,NME2,SPAG9,TOB1	chr5:81147645-81148002
A549	chr19:46571731-46572271	CCDC61,DKFZp434J0226,FOXA3,HIF3A,IGFL1,IGFL1P1,IGFL2,IGFL3,IGFL4,IRF2BP1,MYPOP,NOVA2,RPL12P41,RSPH6A,SYMPK	chr19:49122572-49123112	BCAT2,CA11,CGB,DBP,FAM83E,FGF21,FUT1,FUT2,GRIN2D,HSD17B14,IZUMO1,KDELR1,LMTK3,MAMSTR,NTN5,PLEKHA4,PPP1R15A,RPL18,SEC1P,SPACA4,SPHK2,SULT2B1,SYNGR4,TMEM143	chr4:40674984-40675296	LOC101927240,NSUN7,RBM47	chr15:59576016-59576607	BNIP2,CCNB2,FAM81A,LDHAL6B,MYO1E	chr2:224887828-224888368	AP1S3,MRPL44,SERPINE2,WDFY1	chr1:39644501-39644941	HEYL,MACF1,NDUFS5,RHBDL2,RNA5SP44	chr12:124068650-124069190	ATP6V0A2,DDX55,EIF2B1,GTF2H3,LOC101927415,MIR3908,RILPL1,RILPL2,SBNO1,SETD8,SNRNP35,TCTN2	chr1:15680475-15681015	CASP9,CELA2A,CTRC,EFHD2,PLEKHM2,SLC25A34	chr6:56489480-56490020	BEND6,DST	chr21:45011427-45011967	CSTB,H2BFS,LOC102724398,MIR6070,PDXK,RRP1	chr16:19124761-19125301	ARL6IP1,CCP110,CLEC19A,COQ7,ITPRIPL2,LOC102723385,SMG1,SYT17,TMC7	chr1:244486220-244486760	ADSS,C1orf100,C1orf101	chr1:201885757-201886297	ARL8A,ELF3,GPR37L1,IPO9,LMOD1,PTPN7,RNPEP,SHISA4,TIMM17A	chr18:3983461-3983913	DLGAP1-AS4	chr5:158952011-158952551	RNF145	chr10:48332212-48332422	GDF10,GDF2,RBP3,ZNF488	chr1:241870420-241870685	CHML,EXO1,FH,KMO,OPN3,WDR64	chr22:35772935-35773226	HMGXB4,HMOX1,ISX,MB,MCM5,MIR3909,MIR6069,RASD2,TOM1	chr6:127344150-127344420	RNF146,RSPO3	chr7:107635878-107636418	CBLL1,DLD,LAMB1,LAMB4,SLC26A3	chr4:89066118-89066485	ABCG2,HERC6,PKD2,PPM1K,RPL31P24,SPP1	chr3:4866692-4866850	ARL8B,BHLHE40	chr12:83076502-83077042	TMTC2	chr15:45933583-45933955	BLOC1S6,SLC30A4,SPATA5L1,SQRDL	chr19:47263168-47263708
A549	chr12:86159242-86159617	LOC100129589,NTS,RASSF9	chr1:156368274-156368547	CCT3,GPATCH4,HAPLN2,IQGAP3,MEF2D,MEX3A,MIR9-1,PAQR6,PMF1,RHBG,SLC25A44,SMG5,TMEM79,TSACC,VHLL	chr8:108314694-108315234	ANGPT1	chr5:172337980-172338353	ATP6V0E1,BNIP1,CREBRF,DUSP1,ERGIC1,LOC100268168,LOC401218,NEURL1B,RPL26L1	chr14:21316567-21317107	ANG,ARHGEF40,METTL17,NDRG2,RNASE1,RNASE13,RNASE2,RNASE3,RNASE4,RNASE6,RNASE7,RNASE8,SLC39A2,ZNF219	chr15:65809862-65810402	DPP8,IGDCC3,IGDCC4,PTPLAD1,SLC24A1	chr3:11609492-11610032	VGLL4	chr6:82796576-82797116	FAM46A,IBTK	chr11:61584231-61584771	FADS1,FADS2,FEN1,FTH1,LOC100129473,MIR1908,MIR611,MYRF,RAB3IL1,SDHAF2,TMEM258	chr1:9498659-9499199	GPR157,H6PD,PIK3CD,SLC25A33,SPSB1,TMEM201	chr2:234404289-234404829	DGKD,UGT1A1,UGT1A10,UGT1A5,UGT1A6,UGT1A7,UGT1A8,UGT1A9,USP40	chr11:61595118-61595658	BEST1,DAGLA,FADS1,FADS2,FADS3,FEN1,FTH1,INCENP,MIR1908,MYRF,SDHAF2,TMEM258	chr4:148675031-148675571	ARHGAP10,MIR4799,RNA5SP165,TMEM184C	chr2:20817602-20818142	GDF7,HS1BP3,HS1BP3-IT1,PUM2,RHOB,SDC1	chr15:41085696-41086236	C15orf62,CASC5,CHAC1,DLL4,DNAJC17,GCHFR,LOC102724362,PPP1R14D,RAD51,RHOV,RMDN3,RPUSD2,SPINT1,VPS18,ZFYVE19	chrX:45366197-45366622	LINC01204	chr10:5237967-5238325	AKR1C1,AKR1C2,AKR1C4,AKR1CL1,NET1,TUBAL3,UCN3	chr7:95064555-95064851	ASB4,PDK4,PON2,PON3	chr2:235154730-235154963	ARL4C	chr2:72903364-72903904	EMX1,EXOC6B,SPR	chr13:86083654-86083880	SLITRK6	chr9:117647103-117647369	TNC,TNFSF15,TNFSF8	chr12:41379948-41380179	CNTN1,PDZRN4	chr21:44884986-44885252	LINC00319,LOC102723371,LOC102724354,LOC102724370,LOC102724398,LOC102724411,LOC102724428,MIR6070,PDXK,RRP1B,SIK1	chr12:105723941-105724481
A549	chr18:46520292-46520832	SMAD7	chr10:33321578-33321739	ITGB1,NRP1	chr12:123163655-123163972	ARL6IP4,CCDC62,CLIP1,HCAR1,HCAR2,HCAR3,HIP1R,KNTC1,OGFOD2,RSRC2,VPS37B,ZCCHC8	chr1:242001188-242001562	CHML,EXO1,KMO,OPN3,RPL6P3	chr7:5598402-5598942	ACTB,FBXL18,FSCN1,LOC100288712,LOC101927301,MIR589,SLC29A4,TNRC18	chr9:89020186-89020403	RPS6P13,ZCCHC6	chr15:58816574-58816845	ADAM10,FAM63B,LIPC	chr8:30388986-30389338	DCTN6,GSR,GTF2E2,PPP2CB,RBPMS,SARAF,TEX15,UBXN8	chr1:223894892-223895235	CAPN2,TP53BP2	chrX:41243211-41243751	DDX3X,NYX	chr5:149178546-149179086	ARHGEF37,CSF1R,HMGXB3,LOC644762,MIR143,MIR378A,PDE6A,PPARGC1B,SLC26A2	chr14:75038559-75039131	ABCD4,AREL1,FCF1,ISCA2,LOC101928352,LTBP2,NPC2,PROX2,SYNDIG1L,VRTN,VSX2	chr19:49465462-49466002	BAX,CD37,CGB,CGB2,DBP,DHDH,FGF21,FTL,FUT1,FUT2,GYS1,HRC,HSD17B14,IZUMO1,KCNA7,LHB,LIN7B,LOC101059948,NTF4,NTN5,NUCB1,PLEKHA4,PPP1R15A,RUVBL2,SNRNP70,TRPM4,TULP2	chr17:48712525-48713065	ABCC3,ANKRD40,EME1,EPN3,LOC101927253,LRRC59,LUC7L3,SPAG9,SPATA20,WFIKKN2	chr9:127048700-127048849	NEK6,NR5A1,PSMB7	chrX:24880517-24881057	ARX,PCYT1B,POLA1	chr12:52609339-52609809	ACVR1B,ACVRL1,ATG101,C12orf80,GRASP,KRT6B,KRT6C,KRT7,KRT75,KRT80,KRT81,KRT82,KRT84,KRT85,KRT86,KRT87P,KRT88P,LINC00592,METTL7AP1,NR4A1	chr11:36171279-36171550	C11orf74,COMMD9,LDLRAD3,PRR5L	chr13:45914469-45915009	COG3,GTF2F2,KCTD4,SLC25A30,SNORA31,TPT1,TPT1-AS1	chr8:141474616-141475156	AGO2,CHRAC1,TRAPPC9	chr3:32146706-32147246	CMTM8,GPD1L,OSBPL10	chr1:204695567-204696107	MDM4,NFASC,PIK3C2B,TMCC2	chr11:85539073-85539681	CCDC83,CCDC89,CREBZF,DLG2,SYTL2,TMEM126B	chr16:86618830-86619370	FENDRR,FLJ30679,FOXC2,FOXF1,FOXL1,MTHFSD	chr1:235061481-235062007
A549	chr2:20793109-20793649	GDF7,HS1BP3,HS1BP3-IT1,RPS25P3	chr5:179125127-179125667	CANX,CBY3,HNRNPH1,LTC4S,MAML1,MGAT4B,RNF130,SQSTM1	chr12:10874534-10875074	HSPE1P12,LOC101928162,MAGOHB,STYK1,YBX3	chr12:64295269-64295524	LOC100419700,SRGAP1,TMEM5	chr2:234599008-234599548	TRPM8,UGT1A1,UGT1A10,UGT1A13P,UGT1A4,UGT1A5,UGT1A6,UGT1A7,UGT1A8,UGT1A9	chr9:486102-486642	FAM217AP1,KANK1,RPL12P25	chr9:74909901-74910195	ABHD17B,GDA,ZFAND5	chr2:134575378-134576258	MGAT5,NCKAP5	chr15:99864207-99864569	LRRC28,SYNM,TTC23	chr7:43687483-43688023	BLVRA,COA1,LOC101928860,LOC102724946,MRPS24,STK17A	chrX:114794530-114795084	LRCH2,PLS3,PLS3-AS1	chr16:81736952-81737492	GAN,LOC100129617,PLCG2	chr11:27720410-27720950	BDNF,HSP90AA2,LIN7C	chr4:139888487-139888876	CCRN4L,ELF2,NAA15	chr15:72523674-72524214	BBS4,CELF6,GRAMD2,HEXA,MYO9A,PARP6,PKM	chr17:70403653-70403908	LINC00673	chr2:96970926-96971466	ADRA2B,ARID5A,CIAO1,DUSP2,GPAT2,ITPRIPL1,NCAPH,SNRNP200,TMEM127	chr2:36795635-36796021	CRIM1,FEZ2,VIT	chr6:55965812-55966352	COL21A1	chr12:46949843-46950383	SLC38A2	chr16:29276509-29277049	LOC100996309,LOC101928188	chr4:174139737-174140277	GALNT7,HAND2,SAP30,SCRG1	chr2:236079371-236079911	SH3BP4	chr3:189289986-189290500	TP63	chr1:84639804-84640344
A549	chr2:234322150-234322954	ATG16L1,DGKD,SCARNA6,UGT1A10,UGT1A8,UGT1A9,USP40	chr7:100434789-100435329	ACHE,EPHB4,EPO,FBXO24,GIGYF1,LRCH4,MOSPD3,MUC17,PCOLCE,POP7,SAP25,SLC12A9,SRRT,TFR2,TRIM56,TRIP6	chr10:49197250-49197790	FAM25C	chr7:44774940-44775480	DDX56,H2AFV,MIR4657,NPC1L1,NUDCD3,OGDH,PPIA,PURB,TMED4,ZMIZ2	chr11:123461131-123461671	HSPA8,SCN3B,SF3A3P2,ZNF202	chr2:30497387-30498100	ALK,LBH,LCLAT1,LOC101929418,YPEL5	chr4:40058876-40059416	LOC344967,N4BP2,PDS5A,RHOH	chr4:14857962-14858502	CPEB2	chr17:70970896-70971436	COG1,SLC39A11,SSTR2	chrX:10282615-10283026	CLCN4	chr16:3239367-3239907	CASP16,CCDC64B,CLDN6,FLYWCH2,IL32,KREMEN2,LOC100507419,MEFV,MMP25,NAA60,OR1F2P,PKMYT1,THOC6,TIGD7,TNFRSF12A,TRK-CTT14-1,TRK-CTT2-2,TRK-CTT3-1,TRK-CTT4-1,TRP-AGG1-1,TRP-AGG2-5,TRP-AGG2-6,TRP-AGG6-1,TRP-TGG3-2,TRP-TGG3-3,TRP-TGG3-4,TRR-CCT3-1,TRR-CCT5-1,ZNF174,ZNF200,ZNF205,ZNF213,ZNF213-AS1,ZNF263,ZNF597,ZNF75A,ZSCAN10	chr9:130749431-130749613	AK1,DNM1,DPM2,ENG,FAM102A,FPGS,LCN2,MIR199B,MIR2861,MIR3960,MIR4672,PIP5KL1,PTGES2,SLC25A25,SLC27A4,ST6GALNAC4,ST6GALNAC6,TOR2A	chr11:74129415-74129955	KCNE3,LOC101928580,MIR548AL,P4HA3,PGM2L1,PPME1,RNF169	chr2:30523452-30524041	CAPN13,LBH,LCLAT1,YPEL5	chr2:174453546-174454086	CDCA7,LOC100129456	chr8:126292751-126293291	NSMCE2,TRIB1	chr19:42746960-42747500	ATP1A3,CIC,DEDD2,ERF,GSK3A,LIPE,MEGF8,PAFAH1B3,POU2F2,PRR19,RABAC1,TMEM145,ZNF526	chr7:68196021-68196420	RNA5SP231	chr6:117842927-117843368	DCBLD1,NUS1,ROS1,VGLL2	chr5:137170120-137170660	HNRNPA0,PKD2L2	chr10:116280120-116280660	ABLIM1,AFAP1L2	chr12:106354157-106354697	NUAK1	chr2:170440639-170441179	BBS5,FASTKD1,KLHL23,KLHL41,LRP2,METTL5,PHOSPHO2,PPIG,SSB,UBR3	chr20:52240088-52240628	RNU7-14P,ZNF217	chr16:7187830-7188370
A549	chr14:68930267-68930807	PPIAP6,ZFP36L1	chr20:24726864-24727404	CST7	chr4:40596811-40597351	RBM47,RHOH	chr5:76464568-76465108	AGGF1,F2RL1,HMGB1P35,PDE8B,ZBED3	chr2:210338460-210339000	MAP2	chr14:58549163-58549703	ACTR10,ARID4A,LOC100420347,PSMA3,SLC35F4,TRK-CTT1-1	chr18:68024868-68025225	LOC101060542,LOC102724895,SOCS6	chr5:53345866-53346078	MIR4459	chr16:14144509-14145049	ERCC4,MIR193B,MKL2	chr5:39231858-39232398	DAB2,FYB,LOC101926940,OSMR,RICTOR	chr1:193028320-193028860	B3GALT2,CDC73,GLRX2,TROVE2,UCHL5	chr9:37953812-37953975	DCAF10,SHB,SLC25A51,TRMT10B	chr6:21738850-21739068	SOX4	chr7:101531191-101531731	CUX1	chr11:61146060-61146600	CPSF7,DAK,DDB1,PGA4,PGA5,PPP1R32,SDHAF2,TMEM138,TMEM216,VPS37C,VWCE	chr2:164522280-164522820	FIGN	chr15:93160753-93161293	CHD2,FAM174B,LOC643797,ST8SIA2	chr3:148319989-148320324	AGTR1,CPB1	chr17:19665636-19666176	AKAP10,ALDH3A1,ALDH3A2,LOC441784,SLC47A1,SLC47A2,ULK2	chr1:21588379-21588648	ALPL,ECE1,EIF4G3,LOC100506801,PPP1R11P1	chr1:172325759-172326090	DNM3OS,FASLG,PIGC	chr22:30631668-30632168	CCDC157,GATSL3,LIF,MTFP1,OSM,RNF215,SEC14L2,SF3A1	chr6:134858349-134858526	LOC101928249	chr20:48232245-48232785	B4GALT5,PTGIS	chr9:118937872-118938412
A549	chr3:118868291-118868831	ARHGAP31,B4GALT4,IGSF11,UPK1B	chr16:77247716-77248006	MON1B,SYCE1L,VN2R10P	chr6:4352083-4352623	ECI2,LOC101927888	chr11:576083-576623	ANO9,B4GALNT4,CDHR5,CHID1,CRACR2B,DEAF1,DRD4,EPS8L2,HRAS,IFITM2,IFITM3,IFITM5,IRF7,LMNTD2,LOC101059906,LOC143666,LRRC56,MIR210,MIR210HG,PDDC1,PHRF1,PIDD1,PKP3,PTDSS2,RASSF7,RIC8A,RNH1,RPLP2,SCT,SIGIRR,SNORA52,TMEM80	chr12:62995910-62996450	LINC01465,MIRLET7I,MON2,PPM1H,USP15	chr20:25488634-25489174	ABHD12,GINS1,LOC102724826,NINL,PYGB,ZNF337	chr21:44848097-44848369	HSF2BP,LINC00313,LINC00319,LOC102723371,LOC102723380,LOC102724354,LOC102724398,LOC102724411,PDXK,RRP1B,SIK1	chr3:177541827-177542201	LOC102724550	chr1:7359263-7359824	CAMTA1	chr2:216922454-216922994	MREG,PECR,TMEM169,XRCC5	chr7:27680698-27681238	HIBADH,TAX1BP1	chr12:53267615-53267911	EIF4B,IGFBP6,KRT18,KRT3,KRT4,KRT5,KRT77,KRT78,KRT79,KRT8,RPL7P41,SOAT2,SP7,TENC1	chr12:54261453-54261727	ATF7,ATP5G2,CALCOCO1,HOXC10,HOXC11,HOXC12,HOXC13,HOXC4,HOXC5,HOXC6,HOXC8,NFE2	chr16:87890349-87890889	BANP,CA5A,JPH3,KLHDC4,MIR6775,SLC7A5	chr7:27386526-27386763	HIBADH,HOTTIP,HOXA1,HOXA10,HOXA11,HOXA13,HOXA2,HOXA3,HOXA4,HOXA5,HOXA6,HOXA7,HOXA9,MIR196B	chr3:117454202-117454742	LOC101926953	chr16:47922001-47922541	ABCC12	chr10:29023924-29024464	BAMBI,C10orf126,LINC01517	chr2:138839234-138839774	HNMT	chr3:149824763-149824963	COMMD2,LOC102724195,LOC646903,LOC730021,PFN2,RPL32P9	chr19:12894651-12895245	ASNA1,BEST2,CALR,DHPS,DNASE2,FARSA,FBXW9,GADD45GIP1,GCDH,HOOK2,JUNB,KLF1,MAST1,MIR5684,MIR6515,NFIX,PRDX2,RAD23A,RNASEH2A,RTBDN,SYCE2,TNPO2,TRMT1,WDR83,WDR83OS,ZNF490,ZNF564,ZNF791	chr7:138818186-138818726	ATP6V0A4,LUC7L2,TTC26,ZC3HAV1L	chr2:173117851-173118391	DLX1,DLX2,METAP1D	chr17:62988376-62988916	AMZ2P1,GNA13,LOC100507002,LOC101927941,PLEKHM1P,SMURF2	chr7:79776869-79777409
A549	chr17:3793416-3793706	C17orf85,CAMKK1,CTNS,CYB5D2,EMC6,GSG2,ITGAE,P2RX5,SHPK,TAX1BP3,UBE2G1,ZZEF1	chr17:13497981-13498521	HS3ST3A1	chr3:5020270-5020703	ARL8B,BHLHE40,EDEM1	chr7:150102225-150102765	ACTR3C,GIMAP4,GIMAP5,GIMAP6,GIMAP7,GIMAP8,LINC00996,LOC101928806,LOC728743,LRRC61,RARRES2,REPIN1,ZNF775	chr4:25818428-25818968	LOC102723733,SLC34A2,SMIM20	chr8:62631976-62632357	ASPH,LOC101929610	chr10:33290945-33291485	ITGB1	chr7:46013720-46014260	IGFBP1,IGFBP3,SEPT7P2	chr1:77464235-77464775	MIR7156,PIGK,ST6GALNAC5	chr5:172330880-172331131	ATP6V0E1,BNIP1,CREBRF,DUSP1,ERGIC1,NEURL1B,NKX2-5,RPL26L1	chr2:153031992-153032532	CACNB4,FMNL2,STAM2	chr14:75997958-75998384	ACYP1,BATF,FLVCR2,FOS,JDP2,LOC101928377,TGFB3,ZC2HC1C	chr13:99803057-99803597	DOCK9,DOCK9-AS2,GPR18,GPR183,MIR623,RPS6P23,UBAC2	chr3:129132603-129132847	CNBP,COPG1,EFCAB12,H1FOO,H1FX,HMCES,ISY1,LOC101927266,MBD4,PLXND1,RAB43,RPL32P3,SNORA7B	chr3:9772995-9773535	ARPC4,BRPF1,CAMK1,CIDEC,CPNE9,CRELD1,DUSP5P2,IL17RC,MTMR14,OGG1,RPUSD3,TADA3,THUMPD3,TTLL3	chr6:47375302-47375842	CD2AP,TNFRSF21	chr10:62826585-62827083	LINC00845,RHOBTB1	chr4:177556697-177557488	VEGFC	chr2:188392057-188392369	TFPI	chr6:132259304-132259441	CTGF,ENPP1,ENPP3	chr16:70805007-70805547	COG4,IL34,SF3B3,TRG-GCC2-3,VAC14	chr11:10907264-10907908	AMPD3,EIF4G2,LYVE1,MRVI1,RNF141,ZBED5,ZBED5-AS1	chr1:172949577-172950117	TNFSF18,TNFSF4	chr15:63664584-63664815	APH1B,CA12,FBXL22,LACTB,LOC102723344,RAB8B,RPS27L	chr20:52226570-52227110
A549	chr2:232526763-232527303	B3GNT7,LINC00471,NCL,NPPC,PDE6D,PTMA,SNORD82	chr1:217522486-217523026	ESRRG,GPATCH2	chr5:60895641-60896073	ZSWIM6	chr8:48265840-48266158	LOC100996586,SPIDR	chr3:115523602-115524142	GAP43	chr3:23790332-23790872	NKIRAS1,RPL15,UBE2E1	chr3:146031321-146031861	PLOD2,PLSCR1,PLSCR4	chr7:4778458-4778877	AP5Z1,FOXK1,PAPOLB,RADIL,SNORD13P2	chr11:35512949-35513489	FJX1,PAMR1,SLC1A2,TRIM44	chr12:98897749-98898289	APAF1,LOC643770,SLC25A3,SLC9A7P1,TMPO,TRD-GTC1-1,TRW-CCA4-1	chr15:67399117-67399931	AAGAB,IQCH,SMAD3	chr15:59664740-59665280	FAM81A,LOC100421765,MYO1E	chr17:15902553-15903093	ADORA2B,NCOR1,PIGL,RPLP1P11,TTC19,UBB,ZSWIM7	chr7:139364654-139364995	KLRG2,TBXAS1	chr12:57782732-57783272	ARHGAP9,DTX3,GLI1,INHBC,INHBE,MARS,NAB2,NDUFA4L2,PIP4K2C,R3HDM2,SHMT2,STAC3,STAT6,TMEM194A	chr1:214612734-214613274	CENPF,PROX1,PTPN14	chr12:120672361-120672901	CCDC64,COX6A1,DYNLL1,GATC,GCN1L1,MSI1,NME2P1,PLA2G1B,PXN,RAB35,RNU4-1,RPLP0,RPS27P25,SIRT4,SRSF9,TRIAP1	chr5:127303160-127303700	SLC12A2	chr18:49140408-49140783	RSL24D1P9	chr1:206785578-206786118	DYRK3,EIF2D,IKBKE,IL10,IL19,IL20,MAPKAPK2,RASSF5	chr5:40548023-40548563	CARD6,PRKAA1,PTGER4,TTC33	chr15:90701377-90701631	ARPIN,GDPGP1,IDH2,IQGAP1,LOC100631255,LOC102724576,MESP1,NGRN,RPS12P26,SEMA4B,TTLL13,ZNF710,ZNF774	chr14:59564984-59565524	DAAM1	chr2:224413929-224414171	AP1S3,SCG2	chr5:156476584-156477022
A549	chr8:30661872-30662412	GSR,GTF2E2,PPP2CB,PURG,TEX15,UBXN8,WRN	chr16:14503341-14503881	BFAR,PARN,PLA2G10	chr10:80383500-80384040	ZMIZ1-AS1	chr3:87881843-87882383	CGGBP1,HTR1F,ZNF654	chr1:186472307-186472847	PRG4,PTGS2,TPR	chr7:134143573-134144113	AKR1B10,AKR1B15,LOC100887077,LOC101929556,SLC35B4	chr2:188412125-188412465	CALCRL,TFPI	chr3:170719789-170720448	EIF5A2,KLF7P1,SLC2A2	chr9:118714968-118715361	PAPPA	chr2:188439647-188440187	CALCRL,TFPI	chr2:230273051-230273510	PID1	chr22:36023669-36024209	APOL6,HMOX1,MB,RASD2	chr10:101845289-101845829	BLOC1S2,COX15,CPN1,CWF19L1,DNMBP,ERLIN1	chr18:74557042-74557436	LOC100131655,ZNF236	chr14:22385789-22386218	TRAV12-1,TRAV12-2,TRAV12-3,TRAV13-2,TRAV14DV4,TRAV20,TRAV8-5,TRAV8-6,TRAV9-2	chr14:32603900-32604184	ARHGAP5,ARHGAP5-AS1	chr11:506201-506741	ANO9,ATHL1,B4GALNT4,CDHR5,DEAF1,DRD4,EPS8L2,HRAS,IFITM2,IFITM5,IRF7,LMNTD2,LRRC56,MIR210,MIR210HG,PHRF1,PNPLA2,POLR2L,PTDSS2,RNH1,RPLP2,SIGIRR,TALDO1,TSPAN4	chr3:9439615-9440155	BRPF1,CAMK1,LHFPL4,MTMR14,SETD5,SRGAP3,THUMPD3,TTLL3	chr3:151554802-151555232	AADAC,AADACL2,SUCNR1	chr15:64309182-64309722	DAPK2,MIR422A,PPIB,SNX1	chr2:69944937-69945477	AAK1,ANXA4,ASPRV1,GFPT1,GMCL1,MXD1,NFU1,SNRNP27	chr3:141086955-141087469	LOC100289442,PXYLP1,RNF7,ZBTB38	chr6:24341290-24341866	ACOT13,ALDH5A1,KAAG1,MRS2	chr1:228122615-228123155	ARF1,CICP26,GUK1,HIST3H2A,IBA57,JMJD4,LOC101060022,LOC728728,MIR5008,SNAP47,TRIM11,WNT3A,WNT9A	chr7:134144664-134145204
A549	chr2:43390067-43390410	ZFP36L2	chr3:156505852-156506392	LEKR1,LINC00886,PA2G4P4,TIPARP	chr5:71234642-71235182	BDP1,MAP1B,MRPS27	chr2:143631854-143632443	ARHGAP15,KYNU,LOC100129955,STIP1P1	chr18:56660380-56660920	CPLX4,GRP,OACYLP,SEC11C,ZNF532	chr8:33337587-33338127	FUT10,MAK16,RNF122,TTI2	chr2:210360774-210361030	MAP2	chr4:74570340-74570574	AFP,CXCL1,CXCL3,CXCL5,CXCL6,PF4V1,PPBP,RASSF6	chr3:160090483-160091023	B3GAT3P1,C3orf80,IFT80,MIR15B,MIR16-2,PPM1L,SMC4,TRIM59	chr17:41445183-41445723	ARL4D,BRCA1,DHX8,ETV4,IFI35,LINC00910,NBR1,RND2,RNU2-4P,RPL27,TMEM106A	chr15:66301461-66302001	DENND4A,MIR4311,RAB11A,TIPIN,TRQ-CTG1-1	chr16:66542147-66542484	CDH5,CKLF,CKLF-CMTM1,CMTM2,CMTM3,CMTM4,DYNC1LI2,TK2	chr1:154909296-154909836	ADAM15,CKS1B,DCST1,DPM3,EFNA1,EFNA3,EFNA4,FLAD1,KCNN3,LENEP,LOC101928120,MIR92B,MTX1,PBXIP1,PMVK,PYGO2,RUSC1,SHC1,SLC50A1,THBS3,TRIM46,ZBTB7B	chr20:52354859-52355399	ZNF217	chr12:106526880-106527144	CKAP4,NUAK1,TCP11L2	chr17:30668982-30669522	ARGFXP2,C17orf75,CDK5R1,MIR632,PSMD11,RHBDL3,UBL5P2,ZNF207	chr4:41333355-41333564	APBB2,LIMCH1,UCHL1	chr9:75752333-75752873	ANXA1	chrX:85625331-85625671	DACH2	chr17:64505625-64506028	APOH	chr8:17752750-17753259	ASAH1,FGL1,PCM1	chr9:113515097-113515380	MUSK,RPS21P5,SVEP1	chr11:10955380-10955920	CTR9,EIF4G2,LOC101928053,MRVI1,ZBED5	chr6:56733405-56733945	BEND6,DST,KIAA1586,RPL17P26,ZNF451	chr15:67397615-67398141
A549	chr7:97981853-97982393	BAIAP2L1,BHLHA15,BRI3,TECPR1	chr11:64622443-64622785	ARL2,ATG2A,BATF2,CDC42BPG,CDCA5,EHD1,FAU,GPHA2,MAP4K2,MEN1,MIR192,MIR194-2,NRXN2,PPP2R5B,PYGM,RASGRP2,RPS16P6,SAC3D1,SPDYC,SYVN1,TM7SF2,ZFPL1,ZNHIT2	chr1:95633110-95633650	CNN3,RWDD3,TMEM56	chr17:75421982-75422522	LOC100996273	chr19:47633624-47634164	AP2S1,ARHGAP35,BBC3,C5AR1,C5AR2,CCDC9,DHX34,INAFM1,KPTN,NPAS1,SAE1,ZC3H4	chr7:5595275-5595815	ACTB,FBXL18,FSCN1,LOC100288712,LOC101927301,MIR589,RNF216,TNRC18	chr21:44866101-44866528	LOC102723371,LOC102723380,LOC102724354,LOC102724370,LOC102724411,SIK1	chr17:35277970-35278510	AATF,DHRS11,LHX1,PIGW	chr11:31667412-31667606	ELP4,IMMP1L,PAX6,RCN1	chr12:88190605-88191145	MKRN9P	chr1:199826113-199826653	LOC100422076,NR5A2	chr4:189370170-189370443	LINC01060	chr7:78932748-78933288	MAGI2	chr10:123702157-123702697	ATE1,NSMCE4A,TACC2	chr16:69951622-69952162	MIR140,NOB1,NQO1,PDPR,PDXDC2P,WWP2	chr9:19184196-19184736	ACER2,DENND4C,FAM154A,HAUS6,PLIN2,RPS6,RRAGA	chr17:79678619-79679159	ALYREF,ARHGDIA,ARL16,ASPSCR1,CCDC137,DUS1L,FAM195B,FASN,FSCN2,HGS,MIR6786,MRPL12,MYADML2,NOTUM,NPLOC4,OXLD1,P4HB,PDE6G,PPP1R27,SIRT7,SLC25A10,STRA13,TSPAN10	chr17:38672963-38673292	CCR7,CDC6,GJD3,IGFBP4,RARA,RNA5SP441,SMARCE1,TNS4,TOP2A,WIPF2	chr17:79393043-79393583	AATK,ACTG1,ARL16,C17orf70,CCDC137,CEP131,ENTHD2,FSCN2,HGS,LINC00482,LOC100130370,LOC100507520,MIR3186,MIR4740,NPLOC4,OXLD1,PDE6G,PPP1R27,SLC38A10,TSPAN10	chr17:81066636-81067176	B3GNTL1,LOC101930496,METRNL	chr1:41410120-41410325	CITED4,EDN2,LOC102724706,NFYC,RIMS3,SCMH1,SLFNL1,ZFP69	chr22:21811347-21811887	HIC2,LOC100996337,PPIL2,SDF2L1,TMEM191C,TUBA3FP,UBE2L3,YPEL1	chr13:102102669-102103082	ITGBL1,NALCN	chr20:13314349-13314889	SPTLC3	chrX:107550560-107551100
A549	chr4:168139292-168139832	SPOCK3	chr16:21532749-21533289	CRYM,LOC646828,MIR3680-1,SLC7A5P2,SMG1P3	chr4:102891707-102892200	MTND5P5	chr8:142027772-142028042	DENND3,LOC101927963,PTK2,PTP4A3,SLC45A4	chr10:95308461-95308809	CEP55,FFAR4,FRA10AC1,LGI1,MYOF,PDE6C,PLCE1,RBP4,SLC35G1	chr2:233309045-233309585	ALPI,ALPP,ALPPL2,CHRND,ECEL1,ECEL1P2,EFHD1,EIF4E2,GIGYF2,PRSS56,TIGD1	chr10:127997739-127998279	ADAM12	chr13:45427657-45428197	GPALPP1,LINC00330,NUFIP1	chr9:84174742-84174986	LOC101927502,RPS20P25	chr7:33717237-33717777	BMPER,FLJ20712	chr16:19133218-19133446	CCP110,COQ7,GDE1,ITPRIPL2,LOC102723385,SMG1,SYT17,TMC7	chr17:39165374-39165914	KRT12,KRT20,KRT23,KRT34,KRT39,KRT40,KRTAP1-3,KRTAP1-4,KRTAP1-5,KRTAP2-1,KRTAP2-2,KRTAP2-3,KRTAP2-4,KRTAP3-1,KRTAP3-2,KRTAP3-3,KRTAP3-4P,KRTAP4-2,KRTAP4-7,KRTAP4-9,KRTAP9-9	chr10:112174563-112174824	DUSP5,SMC3,SMNDC1	chrX:2328563-2329103	ZBED1	chr16:2065285-2065825	ABCA3,CASKIN1,E4F1,ECI1,FAHD1,GFER,LINC00254,MLST8,MSRB1,NDUFB10,NOXO1,NPW,NTHL1,NUBP2,PGP,PKD1,RAB26,RNF151,RNPS1,RPL3L,RPS2,SLC9A3R2,SNHG9,SNORA64,SNORA78,SPSB3,TBL3,TRAF7,TSC2,ZNF598	chr3:51381716-51382256	MANF,RBM15B	chr1:225934415-225934955	ENAH,EPHX1,H3F3A,LBR,LEFTY1,LEFTY2,LOC102723834,SRP9	chr1:873842-874022	AGRN,HES4,KLHL17,LOC100130417,LOC101928801,NOC2L,PERM1,RNF223,SAMD11,SDF4,TTLL10	chr2:155303704-155304244	LOC100144595	chr9:93822783-93823125	DIRAS2,SYK	chr6:160658662-160658929	IGF2R,SLC22A2	chr16:14623016-14623271	BFAR,MIR193B,PARN,PLA2G10	chr11:87837603-87837930	CTSC,RAB38	chr12:52370552-52371092	ACVR1B,ACVRL1,ANKRD33,ATG101,FIGNL2,GRASP,KRT7,KRT80,KRT87P,LOC102723998,NR4A1,SCN8A	chr10:32229750-32230302
A549	chr4:41605058-41605598	LIMCH1,PHOX2B	chr1:33807949-33808216	A3GALT2,HPCA,PHC2,RNF19B,TRIM62,ZNF362,ZSCAN20	chr11:46722099-46722639	AMBRA1,ARHGAP1,ATG13,CKAP5,F2,HARBI1,LRP4,SNORD67,ZNF408	chr3:16101766-16102285	ANKRD28,GALNT15,OXNAD1	chr11:10416067-10416709	ADM,AMPD3,LYVE1,MTRNR2L8,SBF2	chr11:13161846-13162322	ARNTL,RASSF10	chr2:58237744-58238284	VRK2	chr11:34393128-34393333	CAT,EHF,ELF5,LOC100216355,NAT10	chr12:76145480-76146020	KRR1,PHLDA1	chr3:157885838-157886378	RSRC1,SHOX2	chr11:64614495-64615035	ARL2,ATG2A,C11orf85,CDC42BPG,CDC42EP2,CDCA5,EHD1,ESRRA,GPHA2,LOC100653200,MAP4K2,MEN1,MIR192,MIR194-2,MIR6750,PPP2R5B,PRDX5,PYGM,RASGRP2,RPS16P6,SAC3D1,SF1,SLC22A12,SNX15,SPDYC,ZFPL1,ZNHIT2	chr9:123812557-123813097	C5,CNTRL,FBXW2,GSN,LOC102723324,PHF19,PSMD5,RAB14,STOM,TRAF1	chr13:95775973-95776513	ABCC4	chr11:115248558-115248844	CADM1	chr5:14038412-14038811	DNAH5,TRIO	chrX:53111097-53111637	GPR173,KANTR,KDM5C,TSPYL2	chr20:10400168-10400708	JAG1,MKKS,SLX4IP,SNAP25	chr7:158595114-158595654	ESYT2	chr19:40932013-40932553	AKT2,BLVRB,CNTD2,EGLN2,HIPK4,ITPKC,LTBP4,PLD3,PSMC4,SERTAD1,SERTAD3,SHKBP1,SNRPA,SPTBN4,TTC9B	chr12:66342429-66342969	HMGA2,IRAK3,LLPH,TMBIM4	chr10:12371173-12371713	CAMK1D,DHTKD1,NUDT5,SEC61A2	chr2:25887478-25888018	DTNB	chr6:158452370-158452910	GTF2H5,SERAC1,SYNJ2,SYNJ2-IT1,TULP4	chr12:79921400-79921940	PAWR	chr12:7052730-7053270
A549	chr14:57815901-57816441	AP5M1,C14orf105,EXOC5,NAA30	chr10:97889507-97890047	ALDH18A1,BLNK,DNTT,ZNF518A	chr17:67570509-67571049	ABCA5,ABCA6,LINC01483	chr10:102656632-102657172	FAM178A,KAZALD1,LZTS2,MRPL43,PAX2,SEC31B,SEMA4G,SFXN3,TLX1,TLX1NB	chr15:85901121-85901661	AKAP13,FABP5P9,LOC101929641	chr19:48829098-48829638	C19orf68,CABP5,CARD8,CCDC114,DBP,EMP3,GRIN2D,GRWD1,KCNJ14,KDELR1,LIG1,LOC102723980,PLA2G4C,SPACA4,SULT2B1,SYNGR4,TMEM143,ZNF114	chr1:246305587-246306127	LOC101928089	chr1:228986002-228986542	RHOU	chr7:130571962-130572336	KLF14,LOC100133252,MEST,MIR29A,MIR29B1,MKLN1	chr3:141050517-141051131	LOC100289442,PXYLP1,RASA2,ZBTB38	chr1:165029540-165030080	LMX1A	chr14:51865597-51866137	TMX1	chr8:10510514-10510761	C8orf74,MIR4286,PINX1,RNA5SP252,RP1L1,SOX7	chr2:75822889-75823429	EVA1A,MRPL19	chr7:100399692-100400232	ACHE,ACTL6B,DGAT2L7P,EPHB4,EPO,FBXO24,GIGYF1,LRCH4,MEPCE,MOSPD3,PCOLCE,POP7,SAP25,SLC12A9,SRRT,TFR2,TRIM56,TRIP6,UFSP1,ZAN,ZCWPW1	chr16:11794058-11794598	GSPT1,LITAF,RSL1D1,SNN,TNFRSF17,TXNDC11,ZC3H7A	chr8:130694134-130694674	MTRF1LP2	chr16:12010341-12010881	COX6CP1,GSPT1,RSL1D1,SNX29,TNFRSF17,TXNDC11	chr6:129959506-129959757	ARHGAP18	chr12:115356618-115357067	TBX3	chr12:80580256-80580796	MYF5,OTOGL,RPL7P38	chr20:7969035-7969575	HAO1,PLCB1,TMX4	chr5:59743220-59743760	PDE4D,RPL31P8,SETP21	chr18:46468886-46469364	SMAD7	chr17:60247638-60248178
A549	chr2:9211056-9211596	ASAP2,HMGB1P25,KIDINS220,LOC100506317,MBOAT2	chr12:104649336-104649876	CHST11,EID3,RPL18AP3,TXNRD1	chr4:90033283-90033823	FAM13A,GPRIN3,TIGD2	chr5:10725038-10725578	ANKRD33B,CMBL,DAP,ROPN1L,ROPN1L-AS1	chr22:46773955-46774132	CDPF1,CELSR1,GTSE1,TRMU,TTC38	chr10:33562088-33562695	ITGB1,LOC101929447,NRP1	chr1:19333914-19334399	ALDH4A1,IFFO2,MIR4695,UBR4	chr2:42365635-42366175	C2orf91,COX7A2L,EML4,LOC102723824,PKDCC	chr3:5058233-5058596	ARL8B,BHLHE40,BHLHE40-AS1,EDEM1	chr10:47074169-47074524	LOC102724488,NPY4R	chr10:63597035-63597297	ARID5B	chr9:37472362-37472706	FBXO10,GRHPR,POLR1E,RPL21P83,ZBTB5	chr2:178131049-178131609	AGPS,HNRNPA3,LOC100130691,MIR4444-1,MIR6512,NFE2L2	chr3:141204758-141205298	KRT18P35,PXYLP1,RASA2,RNF7,ZBTB38	chr20:45583187-45583385	EYA2,GAPDHP54	chr1:156866487-156866758	ARHGEF11,BCAN,HDGF,INSRR,IQGAP3,ISG20L2,LOC101928177,LRRC71,MIR765,MRPL24,NES,NTRK1,PEAR1,RRNAD1,SH2D2A	chr17:16931407-16931723	FLCN,MED9,MPRIP,TNFRSF13B	chr3:32004192-32004732	GPD1L,KRT18P15,OSBPL10,ZNF860	chr10:74080413-74080953	ANAPC16,ASCC1,DDIT4,DNAJB12,MCU,SPOCK2	chr17:64269300-64269554	APOH,PRKCA,RNA5SP444	chr4:39516537-39517128	KLB,LIAS,PDS5A,RFC1,RNU7-11P,RPL9,SMIM14,UBE2K,UGDH,UGDH-AS1	chr12:124875171-124875711	CCDC92,NCOR2	chr17:72510094-72510634	BTBD17,CD300A,CD300C,CD300E,CD300LB,CD300LD,GPR142,GPRC5C,KIF19	chr4:129438882-129439399	LOC100507487,LOC102724309	chr20:45987816-45988238
A549	chr3:8498019-8498476	LMCD1	chr9:114803910-114804564	RPL29P20,SUSD1,UGCG,ZNF483	chr15:79223183-79223723	ADAMTS7,CHRNA3,CTSH,LOC390614,MORF4L1,RASGRF1	chr16:22037706-22038246	C16orf52,EEF2K,LOC100420536,PDZD9,UQCRC2,VWA3A	chr10:5027004-5027544	AKR1C1,AKR1C2,LOC101928051	chr14:37586245-37586445	SLC25A21	chr1:185615296-185615760	HMCN1,LINC01350	chr3:148661257-148661797	CPA3,CPB1,GYG1,HLTF,HLTF-AS1	chr7:46297594-46298134	IGFBP1	chr7:5731765-5732103	ACTB,CCZ1,FSCN1,LOC100288712,LOC101927301,MIR6874,OCM,RNF216,TNRC18,USP42	chr4:24599572-24600112	ATP5LP3,DHX15,SOD3	chr13:44806126-44806528	SERP2	chr5:173229737-173229976	CPEB4,LINC01485	chr3:32086697-32087237	CMTM7,CMTM8,GPD1L,OSBPL10,RPL21P40,ZNF860	chr4:140562394-140562731	LOC101927490,MGARP,MGST2,RAB33B,SETD7	chr4:102278081-102278621	PPP3CA	chr5:90592375-90592915	ARRDC3,LOC729040,LUCAT1	chrX:179159-179699	PLCXD1	chr22:50706864-50707404	ADM2,CPT1B,CRELD2,DENND6B,HDAC10,LMF2,MAPK11,MAPK12,MAPK8IP2,MIOX,MOV10L1,NCAPH2,PLXNB2,PPP6R2,SBF1,SCO2,SELO,SYCE3,TTLL8,TUBGCP6,ZBED4	chr2:238396905-238397445	LRRFIP1,MIR6811,MLPH,PRLH,RAB17,RAMP1	chr2:238087046-238087448	COPS8	chr17:26707053-26707593	FOXN1,H3F3BP2,IFT20,NLK,POLDIP2,SARM1,SEBOX,SLC13A2,SLC46A1,SPAG5,TMEM199,TMEM97,TNFAIP1,VTN	chr11:65149446-65149636	AP5B1,ATG2A,CAPN1,CDC42EP2,DPF2,EHBP1L1,FAM89B,FAU,FRMD8,LTBP3,MALAT1,MIR612,NAALADL1,NEAT1,PCNXL3,POLA2,RELA,SAC3D1,SCYL1,SIPA1,SLC25A45,SPDYC,SSSCA1,SYVN1,TIGD3,VPS51,ZNHIT2	chr2:26957909-26958449	CENPA,CIB4,DPYSL5,KCNK3,MAPRE3,OTOF,RPL37P11,SLC35F6,TCF23,TMEM214	chr17:57861836-57861982
A549	chr1:49397352-49397591	BEND5	chr5:77189268-77189808	OTP	chr16:25953039-25953579	HS3ST4	chr10:104154138-104154307	ACTR1A,C10orf95,CUEDC2,ELOVL3,FBXL15,GBF1,MIR146B,NFKB2,PITX3,PPRC1,SUFU,TMEM180,TRIM8	chrX:108983293-108983522	ACSL4,TMEM164	chr6:3023954-3024494	BPHL,HTATSF1P2,LOC101927759,NQO2,RIPK1,SERPINB6,SERPINB9,TUBB2A,TUBB2B	chr17:62675942-62676343	CEP95,DDX5,MIR3064,PLEKHM1P,POLG2,SMURF2	chr10:74436202-74436503	DDIT4,HMGN2P34,MICU1,OIT3	chr2:110871781-110872321	MALL,MIR4267,NPHP1	chr11:27226733-27227219	BBOX1,BDNF,CCDC34	chr1:200639248-200639788	CAMSAP2,DDX59,GPR25,KIF14	chr12:123850119-123850659	CDK2AP1,DDX55,EIF2B1,LOC100293704,MIR8072,MPHOSPH9,RILPL2,SBNO1,SETD8,TMED2	chr1:160978578-160979118	ADAMTS4,APOA2,ARHGAP30,B4GALT3,CD244,CD48,DEDD,F11R,ITLN1,ITLN2,LY9,NIT1,NR1I3,PFDN2,PPOX,PVRL4,SLAMF7,TOMM40L,TSTD1,UFC1,USF1,USP21	chr1:235132993-235133429	RBM34	chr7:28081074-28081483	CREB5,JAZF1	chr12:50634904-50635444	AQP5,ASIC1,CERS5,DIP2B,FAM186A,GPD1,LARP4,LIMA1,MIR1293,SMARCD1	chr17:202754-203329	C17orf97,FAM101B,RPH3AL	chr3:45680576-45680820	LARS2,LIMD1,SACM1L,SLC6A20	chr20:3140318-3140858	ADAM33,ATRN,AVP,DDRGK1,FASTKD5,ITPA,LZTS3,MRPS26,OXT,PTPRA,SLC4A11,UBOX5	chr22:48824603-48824902	FAM19A5	chr4:140521104-140521570	LOC101927451,MGARP,MGST2,NAA15,SETD7	chr5:78075515-78076055	ARSB,BHMT,LHFPL2	chr2:191916794-191917334	MYO1B,NAB1,STAT1,STAT4	chr1:12416042-12416408	NPPB,TNFRSF8,VPS13D	chr2:36680786-36681326
A549	chr7:151424667-151425207	CRYGN,RHEB	chr2:161085015-161085488	ITGB6,PLA2R1,RBMS1	chr9:97699856-97700111	FANCC,FBP1,LOC101928119	chr5:179757794-179758217	CNOT6,GFPT2,MAPK9,RASGEF1C,RNF130,SCGB3A1	chr13:52097268-52097808	DHRS12,INTS6,MIR4703,WDFY2	chr16:57656589-57656802	CCDC102A,CCL17,CX3CL1,DOK4,GPR114,GPR56,GPR97,HMGB3P32,KATNB1,POLR2C,TRL-CAG2-1	chr18:12640433-12640973	CEP76,CIDEA,PSMG2,PTPN2,SPIRE1,TUBB6	chr17:72413315-72413855	BTBD17,CD300A,CD300E,CD300LB,CD300LD,CD300LF,DNAI2,GPR142,GPRC5C,KIF19,RPL38,SLC9A3R1,TTYH2	chr2:33444708-33445248	RASGRP3	chr16:4340280-4340573	C16orf71,CORO7,CORO7-PAM16,DNAJA3,GLIS2,HMOX2,LOC100507501,LOC101926896,PAM16,SRL,TFAP4,UBALD1,VASN	chr11:62608900-62609440	AHNAK,B3GAT3,EML3,GANAB,GNG3,HNRNPUL2,INTS5,METTL12,NXF1,POLR2G,RNU2-2P,ROM1,SLC3A2,SNHG1,SNORD27,SNORD28,SNORD29,SNORD30,SNORD31,STX5,TAF6L,TMEM179B,TMEM223,TUT1,UBXN1,UQCC3,WDR74,ZBTB3	chr15:33148173-33148457	ARHGAP11A,GREM1,LOC100131315,SCG5	chr14:69016970-69017510	ZFP36L1	chr11:35601242-35601466	FJX1,PAMR1,TRIM44	chr5:59055535-59055730	MIR582	chr6:49524054-49524594	CENPQ,CRISP2,CRISP3,GLYATL3,MUT,RHAG	chr11:71657398-71657559	ALG1L9P,ANAPC15,DEFB108B,FOLR3,IL18BP,LAMTOR1,LOC100133315,LRTOMT,NUMA1,OR7E126P,PHOX2A,RNF121,ZNF705E	chr5:90345643-90345948	LOC100420909	chr1:151284007-151284547	CERS2,FAM63A,LOC100507670,MIR554,PI4KB,PIP5K1A,POGZ,PSMB4,PSMD4,RFX5,SCNM1,SELENBP1,SEMA6C,TNFAIP8L2,TNFAIP8L2-SCNM1,TUFT1,VPS72,ZNF687	chr3:141086955-141087488	LOC100289442,PXYLP1,RNF7,ZBTB38	chr3:17556929-17557374	TBC1D5	chr5:71896214-71896661	MRPS27,TNPO1,ZNF366	chr20:48291271-48291531	B4GALT5,KCNB1,PTGIS,SLC9A8,SNAI1	chr17:7740179-7740455	ALOX12B,ALOXE3,ATP1B2,CD68,CHD3,CNTROB,CYB5D1,DNAH2,EFNB3,FXR2,GUCY2D,KDM6B,MPDU1,NAA38,PER1,PLSCR3,SAT2,SHBG,SOX15,TMEM102,TMEM88,TNFSF13,TP53,WRAP53,ZBTB4	chr7:101500153-101500693
A549	chr2:128165557-128165821	ERCC3,IWS1,MAP3K2,MIR4783,MYO7B,PROC,SFT2D3	chr7:130588830-130589476	KLF14,MIR29A,MKLN1	chr7:130588830-130589474	KLF14,MIR29A,MKLN1	chr16:57625041-57625581	CCDC102A,CCL17,CNGB1,CX3CL1,DOK4,DRC7,GPR114,GPR56,GPR97,KATNB1,MMP15,POLR2C	chr15:90776369-90776909	ANPEP,CIB1,CRTC3,GDPGP1,GOLGA2P8,IDH2,IQGAP1,NGRN,NIFKP5,SEMA4B,TTLL13,ZNF774	chrX:443516-444056	PPP2R3B,SHOX	chr14:56691595-56692135	PELI2	chr1:8021334-8021874	ERRFI1,PARK7,PER3,TNFRSF9,UTS2,VAMP3	chr2:101358647-101359187	NPAS2,PDCL3,RPL31	chr3:41309533-41309866	CTNNB1	chr17:42620883-42621336	ADAM11,ASB16,CCDC103,CCDC43,DBF4B,DCAKD,FAM171A2,GJC1,GPATCH8,HDAC5,ITGA2B,NMT1,RUNDC3A,UBTF	chr11:76483448-76484010	ACER3,GUCY2EP,LRRC32,TSKU	chr2:237654446-237654677	ACKR3	chr18:56074893-56075433	ALPK2,MALT1,MIR122	chr17:1341885-1342425	BHLHA9,CRK,INPP5K,MIR22,MYO1C,PITPNA,PRPF8,RILP,SCARF1,TLCD2,TUSC5,YWHAE	chr22:30602888-30603428	CCDC157,GATSL3,HORMAD2,LIF,MTFP1,OSM,RNF215,SF3A1,TBC1D10A	chr7:104652913-104653453	KMT2E,KMT2E-AS1,LINC01004,PUS7	chr17:59644596-59645051	BRIP1,NACA2,TBX2,TBX4	chr10:5075468-5076008	AKR1C1,AKR1C2,AKR1C3,TUBAL3	chr17:71338158-71338698	C17orf80,CDC42EP4,COG1,CPSF4L,FAM104A,LOC400620	chr10:81967105-81967645	ANXA11,DYDC1,FAM213A,LINC00857,MAT1A,RPS12P2,TSPAN14	chr19:48166927-48167467	CRX,EHD2,GLTSCR1,GLTSCR2,KPTN,MEIS3,NAPA,SEPW1,SULT2A1,TPRX1,ZNF541	chr8:25166345-25166497	GNRH1,NEFL	chr15:64540067-64540607	CSNK1G1,KIAA0101,PPIB,SNX1,SNX22,TRIP4,ZNF609	chr10:74036505-74037045
A549	chr2:164521116-164521656	FIGN	chr16:30968803-30969343	BCKDK,BCL7C,CTF1,FBXL19,FUS,HSD3B7,KAT8,ORAI3,PHKG2,PRSS36,PRSS8,RNF40,SEPHS2,SETD1A,SRCAP,STX1B,STX4,TRIM72,ZNF629,ZNF668	chr8:19499470-19499972	CSGALNACT1,INTS10,LPL	chr17:29575890-29576430	EVI2A,EVI2B,MIR193A,NF1,OMG,RAB11FIP4	chr15:59939218-59939758	BNIP2,FAM81A,GCNT3,GTF2A2,PIGHP1	chr22:46200853-46201148	ATXN10,WNT7B	chr10:95812951-95813491	FRA10AC1,LGI1,PIPSL,PLCE1,RNY4P26,SLC35G1	chr17:37036208-37036429	ARL5C,CISD3,CWC25,FBXO47,LASP1,LINC00672,LOC100287808,MIR4727,MIR6779,MLLT6,PCGF2,PIP4K2B,RPL23,RPS20P35,SNORA21,TRC-GCA14-1,TRC-GCA4-1	chr7:16945027-16945567	AGR2,ANKMY2,BZW2,LOC100287613,TSPAN13	chr6:12416223-12416699	EDN1	chr2:86162824-86163325	ATOH8,GNLY,IMMT,LOC284950,MRPL35,POLR1A,PTCD3,ST3GAL5	chr10:121651831-121652371	BAG3,INPP5F,SEC23IP,TIAL1	chr9:89988824-89989364	DAPK1	chr2:235213551-235214091	ARL4C	chr10:119368697-119368860	EMX2,EMX2OS,PDZD8	chr3:189615019-189615637	LEPREL1,MIR944,TP63	chr8:62627335-62627875	ASPH,MIR4470	chr19:47814015-47814555	ARHGAP35,BBC3,C5AR1,C5AR2,CCDC9,DHX34,INAFM1,MEIS3,NAPA,SAE1,SLC8A2,ZC3H4	chr12:117580674-117581452	FBXO21,FBXW8,TESC	chr5:156486090-156486388	CYFIP2,HAVCR1,ITK,MED7	chr2:225010515-225011055	FAM124B,MRPL44,WDFY1	chr2:224821883-224822423	AP1S3,MRPL44,SERPINE2	chr16:1232224-1232764	BAIAP3,CACNA1H,CCDC154,GNPTG,RPS20P2,SOX8,SSTR5,TJP1P,TPSAB1,TPSB2,TPSD1,TPSG1,UBE2I,UNKL	chr16:4159399-4159546	ADCY9,CREBBP,DNAJA3,GLIS2,MGRN1,PAM16,TFAP4	chr2:173306683-173307223
A549	chr1:241778782-241779095	CHML,EXO1,FH,KMO,OPN3	chr17:8090673-8091213	ALOX12B,ALOXE3,AURKB,C17orf59,CTC1,HES7,KRBA2,MIR4521,NDEL1,PER1,PFAS,RANGRF,RNF222,RPL26,SLC25A35,SNORD118,TMEM107,TRD-GTC2-9,TRI-AAT4-1,TRI-AAT5-2,TRS-GCT4-2,TRT-AGT1-1,TRT-AGT4-1,TRW-CCA1-1,TRW-CCA3-1,VAMP2	chr5:169056964-169057100	DOCK2,SLIT3,SPDL1	chr8:43352276-43352816	SNX18P27	chr12:65809559-65810099	LEMD3,MSRB3	chr11:9883401-9883941	LOC101928008,LOC440028,RNU7-28P,SWAP70	chr15:86211181-86211721	KLHL25	chr7:107886608-107887135	LAMB4,NRCAM,PNPLA8,THAP5	chr9:27539632-27540172	C9orf72,IFNK,LOC102724192,MOB3B	chr1:202046123-202046303	ARL8A,ELF3,GPR37L1,IPO9,PPP1R12B,PTPN7,RNPEP,SHISA4,TIMM17A,UBE2T	chr17:49475154-49475694	MBTD1,NME1,NME2,SPAG9,TOB1,UTP18	chr18:57711430-57711970	CCBE1,PMAIP1	chr8:102463440-102463745	GRHL2,ZNF706	chr18:60449104-60449644	PHLPP1,ZCCHC2	chr18:5900194-5900734	TMEM200C	chr17:2304789-2305329	LOC101927864,LOC284009,METTL16,MNT,PAFAH1B1,SGSM2,SMG6,SNORD91A,SRR,TSR1	chr2:74681831-74682371	AUP1,CCDC142,DCTN1,DOK1,DQX1,HTRA2,INO80B,INO80B-WBP1,LBX2,LBX2-AS1,LOXL3,MOGS,MRPL53,PCGF1,RTKN,TLX2,TTC31,WBP1,WDR54	chr11:70079606-70080146	CTTN,FADD,H2AFZP4,MIR548K	chr1:172327978-172328553	DNM3OS,FASLG,MIR199A2,PIGC	chr19:56145979-56146519	CCDC106,COX6B2,EPN1,FIZ1,IL11,LOC102724369,NLRP11,NLRP13,NLRP4,NLRP9,RPL28,SBK2,SSC5D,SUV420H2,U2AF2,ZNF524,ZNF579,ZNF580,ZNF581,ZNF628,ZNF784,ZNF865	chr7:79016273-79016813	MAGI2	chr9:137494336-137494863	COL5A1,FCN2	chr15:63792770-63793310	APH1B,CA12,HERC1,LACTB,LOC102723344,USP3	chr15:72766163-72766703	ARIH1,BBS4,CELF6,HEXA,LOC100130579,PARP6,PKM	chr9:90011020-90011354
A549	chr10:14613993-14614468	HSPA14	chr14:89467538-89468078	EML5,TTC8	chr18:24155154-24156153	KCTD1,MIR8057	chr5:127228391-127228931	CTXN3,SLC12A2	chr20:10695685-10696000	JAG1	chr15:57778172-57778322	CGNL1,MYZAP,POLR2M	chr10:112174205-112174409	DUSP5,MXI1,PDCD4,SMC3,SMNDC1	chr19:2739925-2740465	GNG7,SGTA,SLC39A3,THOP1,ZNF554,ZNF555,ZNF556,ZNF57,ZNF77	chr4:39624197-39624486	KLB,LIAS,RNU7-11P,RPL9,SMIM14,UGDH	chr5:39713010-39713344	INTS6P1	chr7:87856211-87856694	SRI,STEAP4	chr1:200398392-200398606	FAM58BP,KIF14	chr17:47645122-47645662	EIF4EP2,FAM117A,KAT7,LOC100288866,NGFR,NXPH3,PHB,SLC35B1	chr19:3571226-3571766	APBA3,CACTIN,DOHH,FZR1,HMG20B,MFSD12,MRPL54,PIP5K1C,RAX2,TBXA2R,TJP3	chr3:167530897-167531214	GOLIM4,WDR49	chr11:31705853-31706393	ELP4,PAX6	chr6:19804856-19805235	ID4	chr3:67644081-67644621	SUCLG2,SUCLG2-AS1	chr16:14769112-14769652	BFAR,PARN,PLA2G10	chr12:107729934-107730474	ASCL4,BTBD11	chr10:21814395-21814935	CASC10,MIR1915,MLLT10,SKIDA1	chr14:51473458-51473998	ABHD12B,NIN,PYGL,TRIM9	chr3:149057643-149058436	CP,FKBP1AP4,LOC101927942,RPS25P5,TM4SF1,TM4SF1-AS1,TM4SF18,TM4SF4	chr5:143206637-143207177	HMHB1,MIR5197,NR3C1	chr4:155538866-155539406
A549	chr12:53441859-53442399	AAAS,CSAD,EIF4B,IGFBP6,ITGB7,KRT18,KRT3,KRT79,KRT8,MFSD5,MIR6757,PFDN5,RARG,SOAT2,SPRYD3,TENC1,ZNF740	chr2:179971357-179971897	CCDC141,SESTD1	chr17:7792339-7792879	ALOX12B,ALOXE3,CHD3,CNTROB,CYB5D1,EFNB3,FGF11,GUCY2D,HES7,KCNAB3,KDM6B,LOC102724217,LOC284023,NAA38,TMEM88,TNFSF13,TP53,TRAPPC1,WRAP53	chr19:40336178-40336718	DYRK1B,EID2,FBL,FCGBP,LEUTX,LGALS14,MED29,PAF1,PRR13P5,PSMC4,ZNF780A,ZNF780B	chr10:30900984-30901524	LYZL2,MAP3K8,MTPAP	chr8:142238578-142238923	DENND3,GPR20,PTK2,PTP4A3,SLC45A4	chr1:75564625-75565165	LHX8	chr20:32978644-32978977	AHCY,ASIP,CDC42P1,DYNLRB1,HMGB3P1,ITCH,PIGU	chr4:186279608-186280148	ANKRD37,CCDC110,CFAP97,LRP2BP,SLC25A4,UFSP2	chr7:34076638-34076964	BMPER	chr11:76510066-76510606	ACER3,B3GNT6,LRRC32,TSKU	chr11:68890125-68890786	IGHMBP2,LOC338694,MRPL21,TPCN2	chr8:101679657-101680197	ANKRD46,MIR4471,PABPC1,SNX31,YWHAZ	chr1:240194416-240194679	FMN2	chr2:102135371-102135911	CREG2,LOC100421289,MAP4K4,RFX8,RNF149	chr6:11393323-11393573	ADTRP,NEDD9	chr10:75910278-75910818	ADK,AP3M1,CHCHD1,PLAU,VCL	chr2:139535459-139535999	NXPH2	chr8:25036973-25037513	DOCK5,GNRH1,NEFL	chrX:106198385-106198925	CLDN2,MORC4,RIPPLY1,RNF128,TBC1D8B	chr5:118623503-118623855	DMXL1,TNFAIP8	chr7:50900337-50900877	DDC,GRB10	chr17:75321116-75321471	LOC100996273,SEPT9	chr2:201651982-201652522	BZW1,CLK1,KCTD18,LOC101927795,NIF3L1,ORC2,PPIL3,RNU6-31P	chr22:39686588-39687128
A549	chr8:29815775-29816315	DCTN6,LEPROTL1,MBOAT4,MIR3148	chr9:115110448-115110988	HSDL2,KIAA1958,RPL32P22	chr6:34212387-34212527	C6orf1,CYCSP55,HMGA1,PACSIN1,RPL35P2,RPS10,SPDEF	chr5:102455629-102456169	GIN1,PPIP5K2	chr17:12531496-12531820	MYOCD	chr12:104252833-104253373	GLT8D2,GNN,HSP90B1,NFYB,NT5DC3,TDG	chr1:44514286-44514826	ATP6V0B,B4GALT2,CCDC24,DMAP1,DPH2,IPO13,KLF17,SLC6A9	chr12:26844378-26844918	ASUN,FGFR1OP2,ITPR2,MED21	chr4:141010282-141010822	LOC101927544,MAML3,SCOC	chr8:125284316-125284669	LOC101927588,RNF139,TATDN1,TRMT12	chr19:3710323-3710863	APBA3,ATCAY,CACTIN,CREB3L3,DOHH,FZR1,HMG20B,MATK,MFSD12,MRPL54,PIAS4,PIP5K1C,RAX2,SMIM24,TBXA2R,TJP3,ZFR2	chr17:80231161-80231701	CCDC57,CSNK1D,DCXR,DUS1L,FASN,FN3KRP,FOXK2,GPS1,HEXDC,LOC101929511,LOC101929552,MAFG,MIR6787,OGFOD3,RAB40B,RAC3,RFNG,SECTM1,SLC16A3,STRA13	chr15:59565536-59565771	BNIP2,CCNB2,FAM81A,LDHAL6B,MYO1E	chr17:38803937-38804477	IGFBP4,KRT20,KRT222,KRT24,RARA,SMARCE1	chr19:42806628-42807168	CEACAM1,CIC,CXCL17,DEDD2,DMRTC2,ERF,GRIK5,GSK3A,LIPE,MEGF8,PAFAH1B3,POU2F2,PRR19,TMEM145,ZNF526	chr6:144066858-144067075	ADAT2,LTV1,PLAGL1,ZC2HC1B	chr20:45768397-45768937	EYA2,MIR3616,ZMYND8	chr17:8041976-8042516	ALOX12B,ALOX15B,ALOXE3,AURKB,CNTROB,CTC1,CYB5D1,DNAH2,HES7,MIR6883,PER1,RANGRF,RPL26,SLC25A35,SNORD118,TMEM107,TRG-GCC2-4,TRQ-CTG1-2,TRR-TCT2-1,TRS-CGA1-1,TRT-AGT4-1,VAMP2,WRAP53	chr3:8671216-8671503	CAV3,LMCD1,LMCD1-AS1,OXTR,RAD18,SSUH2	chr19:49649267-49649807	BAX,C19orf73,CCDC155,CD37,CGB,CGB1,CGB2,DHDH,DKKL1,FTL,GFY,HRC,KCNA7,LHB,LIN7B,NTF4,NUCB1,PPFIA3,PRR12,RPL13A,RUVBL2,SLC6A16,SNAR-G1,SNAR-G2,SNRNP70,TEAD2,TRPM4	chr10:60275860-60276297	BICC1,IPMK,UBE2D1	chr4:96330161-96330701	UNC5C	chr2:235371134-235371674	ARL4C	chr11:110231653-110232193	FDX1,RDX	chr1:94130237-94130595
A549	chr7:1560042-1560796	ELFN1,INTS1,LOC100128653,MAFK,MICALL2,PSMG3	chr2:38912389-38912887	GALM,GEMIN6,HNRNPLL,MORN2,SRSF7	chr5:142119929-142120469	ARHGAP26,FGF1,SPRY4	chr12:57335236-57335776	BAZ2A,HBCBP,HSD17B6,INHBE,LRP1,MYO1A,NAB2,PRIM1,PTGES3,RDH16,SDR9C7,STAT6,TAC3,TMEM194A,ZBTB39	chr18:9736853-9737393	PPP4R1-AS1,RAB31,RALBP1,VAPA	chr12:112534370-112534910	ERP29,MAPKAPK5,NAA25,RPL6,TMEM116,TRAFD1	chr8:38648965-38649505	ADAM9,PLEKHA2,TACC1,TM2D2	chrX:123085429-123085969	MEMO1P4,SH2D1A,STAG2,THOC2,XIAP	chr2:232527028-232527568	B3GNT7,LINC00471,NCL,NMUR1,NPPC,PDE6D,PTMA,SNORA75,SNORD82	chrX:23799470-23799702	ACOT9,SAT1	chr2:228266425-228266965	AGFG1,COL4A3,MFF,TM4SF20	chr4:177909370-177909910	NEIL3	chr5:137094532-137095072	HNRNPA0,MIR874,SPOCK1	chr2:107630312-107630809	ST6GAL2	chr1:8730218-8730758	ENO1,RERE	chr16:30076539-30077079	ALDOA,ASPHD1,C16orf92,CD2BP2,CORO1A,DOC2A,FAM57B,GDPD3,HIRIP3,INO80E,KCTD13,MAPK3,MAZ,MVP,PPP4C,TAOK2,YPEL3	chr8:54899622-54900162	ATP6V1H,LYPLA1,MRPL15,TCEA1	chr4:143012710-143013304	IL15	chr2:58334954-58335374	VRK2	chr17:38228152-38228692	CASC3,CDC6,CSF3,GJD3,GSDMB,IGFBP4,IKZF3,LOC101928947,LRRC3C,MED24,MIR6867,MSL1,NEUROD2,NR1D1,ORMDL3,PGAP3,RAPGEFL1,RARA,TCAP,THRA,TOP2A,WIPF2,ZPBP2	chr7:100746314-100746854	ACHE,AP1S1,DGAT2L7P,FIS1,MIR4653,MOGAT3,MUC12,NAT16,PLOD3,SERPINE1,TRIM56,VGF	chr5:137335710-137336250	BRD8,CDC23,FAM13B,KIF20A,PKD2L2,WNT8A	chr1:98729437-98729977	MIR137	chr4:155483698-155484238	DCHS2,FGA,FGB,FGG,LOC100422640,LRAT,PLRG1,RBM46	chr7:16358586-16359126
A549	chr6:126267363-126268013	HEY2,HINT3,NCOA7,TRMT11	chr6:150676077-150676617	IYD,PLEKHG1,PPP1R14C,RNU4-7P	chr17:64543569-64544109	APOH,PRKCA	chr10:63388592-63388955	ARID5B,C10orf107,TMEM26	chr12:105711757-105712408	ALDH1L2,APPL2,C12orf75,KIAA1033	chr8:128227284-128227968	CCAT1,POU5F1B	chr1:192671425-192671587	MIR4426,RGS13,RPS27AP5	chr9:97752096-97752636	LOC101928119,MIR27B	chr8:126374948-126375488	TRIB1	chr1:37927272-37927812	CDCA8,DNALI1,EPHA10,GNL2,MANEAL,MEAF6,MIR6732,SNIP1,ZC3H12A	chr5:142756608-142757148	LOC102723997	chr11:1793847-1794387	DUSP8,H19,IFITM10,KRTAP5-2,KRTAP5-3,KRTAP5-4,KRTAP5-5,LINC01150,LOC102724536,LSP1,MIR675,MOB2,RPL36AP39,SYT8,TNNI2,TNNT3	chr8:66468655-66469195	ARMC1,MTFR1	chr2:58109014-58109746	VRK2	chr22:45993440-45993980	FAM118A,FBLN1,LOC100506737,RIBC2,SMC1B	chr7:91509875-91510415	AKAP9,CYP51A1,MTERF1	chr12:120966749-120967289	ACADS,CABP1,COQ5,COX6A1,DYNLL1,DYNLL1-AS1,GATC,HNF1A-AS1,MLEC,MSI1,PLA2G1B,POP5,PXN,RNF10,RPL29P24,RPLP0,SIRT4,SPPL3,SRSF9,TRIAP1,UNC119B	chr1:169336897-169337437	ATP1B1,BLZF1,F5,NME7,SLC19A2	chr19:39184140-39184492	ACTN4,CAPN12,ECH1,HNRNPL,LGALS7B,MRPS12,RASGRP4,SIRT2	chr17:76929589-76929781	C1QTNF1,CANT1,CYTH1,KIAA1731NL,LGALS3BP,TIMP2,USP36	chr1:61803738-61804278	INADL	chr20:4066063-4066603	ADRA1D,CENPB,FTLP3,LINC01433,LOC101929155,MAVS,PANK2,RNF24,RPL21P2,SMOX	chr4:40257284-40257646	CHRNA9,LOC101060498,LOC101930098,PDS5A,RHOH	chr1:207203848-207204388	C1orf116,C4BPA,C4BPB,CD55,FAIM3,FCAMR,IL20,IL24,PFKFB2,TRP-TGG5-1,YOD1	chr4:6734274-6734814
A549	chr10:90642245-90642785	ACTA2,ACTA2-AS1,ANKRD22,FAS,FAS-AS1,LIPK,LIPM,PTCD2P2,RNLS,STAMBPL1	chr2:68654278-68654818	APLF,CNRIP1,FBXO48,LOC391383,PLEK,PNO1,PPP3R1	chr19:8682015-8682555	ADAMTS10,HNRNPM,MARCH2,MYO1F,NDUFA7,PRAM1,RAB11B,RPS28,ZNF414	chr11:57529071-57529611	BTBD18,C11orf31,CLP1,CTNND1,LOC100507231,MED19,PRG3,SERPING1,SLC43A1,TIMM10,TMX2,UBE2L6,YPEL4,ZDHHC5	chr3:123473914-123474284	CCDC14,KALRN,MYLK,PTPLB	chr7:75588018-75588558	CCL26,MDH2,POR,RHBDD2,SNORA14A,STYXL1,TMEM120A	chr7:48179698-48179930	ABCA13,HUS1,SUN3,UPP1	chr2:228280250-228280790	AGFG1,MFF,MIR5703,TM4SF20	chr15:50190261-50190801	ATP8B4,DTWD1,FAM227B,HDC,LOC102724587	chr8:95254265-95255017	CDH17,FSBP,GEM,KIAA1429,PDP1,RAD54B	chr10:127511680-127512220	BCCIP,DHX32,FANK1,FLJ37035,MMP21,TEX36,UROS	chr4:77625134-77625674	CCNI,SEPT11,SOWAHB	chr8:25336778-25337318	CDCA2,GNRH1,KCTD9	chr8:129169454-129169994	LOC102723587,MIR1206,MIR1207,MIR1208	chr6:4008605-4008805	ECI2,FAM217A,FAM50B,PRPF4B,PXDC1	chr7:48127940-48128480	ABCA13,HUS1,PKD1L1,SUN3,UPP1	chr15:63659673-63660095	APH1B,CA12,FBXL22,RAB8B,RPS27L,USP3	chr9:114888143-114888624	HSDL2,PTBP3,SUSD1	chr5:58844478-58845265	NDUFB4P2	chr8:64132786-64133326	TTPA,YTHDF3,YTHDF3-AS1	chr9:35518996-35519536	ARHGEF39,CD72,CREB3,FAM166B,FANCG,GBA2,HINT2,LOC101926948,NPR2,RGP1,RMRP,RPL36AP33,RUSC2,SIT1,SPAG8,TESK1,TLN1,TPM2	chr9:123704337-123704877	C5,CNTRL,GSN,LOC100288842,PHF19,PSMD5,TRAF1	chr1:16125518-16125908	AGMAT,CLCNKA,DDI2,FBLIM1,HSPB7,LOC102724910,RPL12P14,RSC1A1,SLC25A34,SPEN,TMEM82,UQCRHL,ZBTB17	chr5:131833283-131833823	ACSL6,CCNI2,IL13,IL4,IL5,IRF1,KIF3A,LOC553103,PDLIM4,RAD50,SEPT8,SLC22A4	chr20:10579574-10579788
A549	chr10:126952107-126952647	CTBP2	chr9:125164582-125165122	LHX6,MORN5,MRRF,PTGS1,RBM18	chr8:23204761-23204896	ENTPD4,R3HCC1,TNFRSF10A	chr2:43037418-43037958	COX7A2L,HAAO,LOC100128048,LOC102723845,MTA3,OXER1,TRI-TAT2-1	chr20:3787932-3788472	ADAM33,AP5S1,CDC25B,CENPB,GFRA4,HSPA12B,LOC101929125,MAVS,PANK2,RNF24,SIGLEC1,SMOX,SPEF1	chr9:75562780-75563320	ALDH1A1,ANXA1	chr2:19408487-19409027	MIR4757,OSR1	chr2:160895990-160896530	ITGB6,LY75,LY75-CD302,PLA2R1	chr5:133305663-133306203	C5orf15,PPP2CA,SKP1,TCF7,VDAC1	chr17:55945471-55945817	BZRAP1,DYNLL2,LOC101929185,MRPS23,MSX2P1,SRSF1,VEZF1	chr17:16924512-16924947	FLCN,LOC284191,MPRIP,NT5M,TNFRSF13B	chr18:55891175-55891715	NEDD4L	chr12:10592116-10592656	GABARAPL1,KLRC1,KLRC3,KLRC4,KLRK1,YBX3	chr16:16113406-16113651	ABCC1	chr17:4844228-4844768	ALOX15,C17orf107,CAMTA2,CHRNE,CXCL16,ENO3,GLTPD2,GP1BA,INCA1,KIF1C,MED11,MINK1,MIR6864,PELP1,PFN1,PLD2,PSMB6,RNF167,SLC25A11,SPAG7,TM4SF5,USP6,VMO1,ZFP3,ZMYND15,ZNF232,ZNF594	chr7:27154784-27155010	EVX1,HOTAIRM1,HOXA-AS2,HOXA1,HOXA10,HOXA11,HOXA13,HOXA2,HOXA3,HOXA4,HOXA5,HOXA6,HOXA9,MIR196B	chr7:36155247-36155787	EEPD1,KIAA0895,LOC101928618	chr17:43238650-43239190	ACBD4,C1QL1,DCAKD,FMNL1,GFAP,HEXIM1,HEXIM2,KIF18B,MAP3K14,NMT1,PLCD3,SPATA32	chrX:44565068-44565608	DUSP21,KDM6A	chr8:21541330-21541881	DOK2,GFRA2,NPM2,XPO7	chr2:42282937-42283477	EML4,LOC102723824,MTA3,PKDCC	chr12:107026483-107027023	RFX4,RIC8B	chr3:189900216-189900508	LEPREL1,LOC101929152	chr3:129375449-129375989	EFCAB12,H1FOO,IFT122,MBD4,PLXND1,TMCC1,TRH	chr2:178129460-178130000
A549	chr5:112294191-112294509	APC,DCP2,SRP19	chr10:71624010-71624550	COL13A1,H2AFY2	chr1:152474116-152474599	CRNN,HRNR,LCE3A,LCE3B,LCE3E,LCE5A,SMCP	chr2:42161119-42161529	C2orf91,EML4,LOC101929723,PKDCC	chr6:169929894-169930434	ERMARD,PHF10,TCTE3,WDR27	chr17:79367774-79368014	AATK,ACTG1,ARL16,BAIAP2,CEP131,CHMP6,ENTHD2,FSCN2,HGS,LOC100130370,LOC100507520,MIR4740,NPLOC4,P4HB,PDE6G,SLC25A10,TMEM105	chr9:4147877-4148222	GLIS3	chr11:66659634-66659989	C11orf80,KDM2A,LRFN4,MIR3163,MIR6860,RBM4,RBM4B,RCE1,RNU7-23P,SPTBN2,SYT12	chr5:87404348-87404888	TMEM161B	chr17:5372178-5372718	C1QBP,DERL2,DHX33,KIF1C,MIS12,NLRP1,NUP88,RABEP1,RPAIN,SCIMP	chr10:29122152-29122692	BAMBI,LINC01517,RNA5SP308,WAC	chr10:33271143-33271679	AK3P5,ITGB1	chr9:101242180-101242720	GABBR2,TBC1D2	chr15:60683184-60683724	ANXA2,LOC101928784,RPL36AP44,RPS10P22	chr5:912588-912842	BRD9,LOC101928768,NKD2,SLC12A7,TPPP,TRIP13,ZDHHC11	chr9:98850066-98850286	ERCC6L2,LOC158434,LOC158435	chr21:17452069-17452609	VDAC2P1	chr11:103399870-103400410	MTND1P36	chr3:8545098-8545638	LMCD1,LMCD1-AS1,OXTR	chr2:190069129-190069669	COL3A1,COL5A2	chr1:12493471-12493840	AADACL4,DHRS3,MFN2,VPS13D	chr9:35657586-35658126	ARHGEF39,CA9,CCDC107,CD72,CREB3,GBA2,HINT2,NPR2,RGP1,RMRP,RUSC2,SIT1,SPAG8,TESK1,TLN1,TMEM8B,TPM2	chr7:25887149-25887689	LOC100506236,MIR148A,NFE2L3	chr17:80175405-80175945	ASPSCR1,CCDC57,CSNK1D,DCXR,DUS1L,FOXK2,HEXDC,LRRC45,MIR6787,NARF,NOTUM,OGFOD3,RAC3,RFNG,SECTM1,SLC16A3,STRA13,TEX19,UTS2R	chr1:33225702-33226020
A549	chr2:234296217-234296757	DGKD,INPP5D,NEU2,SCARNA6,UGT1A10,UGT1A8,UGT1A9,USP40	chr20:30292256-30292812	BCL2L1,COX4I2,FOXS1,HM13,ID1,MCTS2P,MYLK2,REM1,TPX2,XKR7	chr5:150452193-150452733	ANXA6,CCDC69,GPX3,IRGM,TNIP1,ZNF300	chr3:126569495-126570035	CHCHD6,CHST13,KLF15,LOC101929358,PLXNA1,TXNRD3	chr15:60762018-60762558	ANXA2,ICE2	chr17:46318372-46318757	CBX1,HOXB2,HOXB4,MIR152,NFE2L1,OSBPL7,PRR15L,SKAP1	chr17:55967767-55968307	CUEDC1,MRPS23,SRSF1,VEZF1	chr18:7922262-7922704	LOC100192426	chr8:95565599-95566139	ESRP1,GEM,INTS8,KIAA1429,LOC100286997,LOC101926977,NDUFAF6,RAD54B	chr5:173959432-173959972	GAPDHP71,LINC01411,MSX2	chr19:49141414-49141954	BCAT2,CA11,CCDC114,CGB,CYTH2,DBP,FAM83E,FGF21,FUT1,FUT2,GRWD1,HSD17B14,IZUMO1,LMTK3,MAMSTR,NTN5,PLEKHA4,PPP1R15A,RASIP1,RPL18,SEC1P,SPACA4,SPHK2,SULT2B1	chr7:74075182-74075722	GTF2I,GTF2IRD1,GTF2IRD2,NCF1	chr8:59763283-59763823	NSMAF,TOX	chr17:39929406-39929946	ACLY,CNP,EIF1,FKBP10,GAST,HAP1,JUP,KLHL10,KRT13,KRT14,KRT16,KRT17,KRT19,KRT36,LEPREL4,NKIRAS2,NT5C3B	chr2:46526574-46527114	ATP6V1E2,EPAS1,LOC101926974	chr8:32284327-32284598	NRG1-IT3	chr7:101741137-101741291	CUX1,ORAI2,PRKRIP1	chr4:69761206-69761746	LOC100174950,UGT2A3,UGT2B10,UGT2B15	chr2:43063090-43063630	HAAO,LOC102723845,MTA3,OXER1,TRI-TAT2-1	chr1:199753175-199753715	NR5A2	chr6:27655801-27656341	HIST1H2AI,HIST1H2BL,HIST1H4PS1,LINC01012,TRI-AAT2-1,TRI-AAT8-1,TRI-TAT2-3,TRK-TTT9-1,TRQ-CTG2-1,TRS-AGA1-1,TRS-AGA4-1,TRS-CGA3-1,TRS-TGA2-1,TRT-AGT2-2,TRT-AGT5-1,TRV-CAC7-1,ZNF184,ZNF391	chr15:67317936-67318476	AAGAB,IQCH,SMAD3	chr7:130920535-130920751	MKLN1,RPL27P11	chr12:92320665-92320931	BTG1	chr6:137562696-137563065
A549	chr6:27099644-27100184	HIST1H2AG,HIST1H2AH,HIST1H2BJ,HIST1H2BK,HIST1H4I,MIR3143,POM121L2,TRH-GTG1-8,TRI-AAT5-4,TRP-CGG2-1,TRT-AGT6-1,TRV-CAC9-1	chr19:17186098-17186638	ABHD8,ANKLE1,BABAM1,DDA1,GTPBP3,HAUS8,MRPL34,MYO9B,NR2F6,OCEL1,SIN3B,USE1,USHBP1	chr1:231543604-231544144	DISC1,EGLN1,EXOC8,GNPAT,SPRTN,TRIM67,TSNAX,TSNAX-DISC1	chr7:117323003-117323307	CFTR,CTTNBP2	chrX:10545892-10546432	MID1	chr7:84165393-84165895	RPL7P30,SEMA3A	chr17:62152160-62152390	ERN1,FTSJ3,GH1,GH2,ICAM2,PSMC5,SNORD104,TEX2	chr10:11917805-11918093	ECHDC3,PROSER2-AS1	chr12:48499575-48500115	ASB8,CCDC184,COL2A1,H1FNT,HDAC7,MIR6505,PFKM,RPAP3,SENP1,TMEM106C,VDR,ZNF641	chr6:126235025-126235341	HEY2,HINT3,NCOA7,TRMT11	chr2:161067083-161067623	ITGB6,LOC100505984,MIR4785,PLA2R1	chr6:16766250-16766790	ATXN1,LOC101928433	chr2:33636669-33637327	FAM98A,MIR4430,RASGRP3	chr2:27929117-27929404	BRE,CCDC121,GCKR,GPN1,KRTCAP3,MRPL33,NRBP1,PPM1G,RBKS,SLC4A1AP,SUPT7L,ZNF512	chr2:134523277-134523817	NCKAP5	chr7:2842296-2842487	AMZ1,BRAT1,CARD11,GNA12,IQCE,LFNG,LOC102723871,TTYH3	chr6:52382265-52382805	EFHC1,MCM3,PAQR8,TMEM14A,TRAM2,TRAM2-AS1	chr8:40068181-40068631	C8orf4,IDO1	chr1:59616766-59617084	FGGY,HSD52,LINC01358	chr12:120556077-120556617	CCDC64,CIT,GATC,LOC101928498,MSI1,PLA2G1B,POP5,RAB35,RPLP0,SIRT4,TRIAP1	chr14:102276357-102276897	DIO3,DIO3OS,DYNC1H1,HSP90AA1,NPM1P20,PPP2R5C	chr18:20047776-20048316	CTAGE1	chr11:36453252-36453792	C11orf74,COMMD9,PRR5L,RAG1,RAG2,TRAF6	chr8:79933010-79933550	IL7	chr4:145504753-145505293
A549	chrX:140435495-140436012	LDOC1	chr14:65186841-65187381	CHURC1,CHURC1-FNTB,GPX2,HSPA2,PLEKHG3,RAB15,ZBTB1,ZBTB25	chr7:98798680-98798996	ARPC1A,BUD31,CPSF4,KPNA7,PDAP1,PTCD1,SMURF1,TRRAP,ZKSCAN5	chr1:98743616-98743921	SNX7	chr2:235150724-235151097	ARL4C	chr14:45465042-45465582	FAM179B,FANCM,FKBP3,KLHL28,MIS18BP1	chr10:49197182-49197363	FAM25C	chr14:74226651-74227191	ACOT1,ACOT2,ACOT4,CCDC176,COQ6,DNAL1,ELMSAN1,FAM161B,HEATR4,LOC100506476,LOC101928206,MIR4505,PNMA1,PTGR2,ZNF410	chr6:139696347-139696887	CITED2,REPS1,TXLNB	chr2:224564287-224564553	AP1S3,MRPL44,SCG2,WDFY1	chr5:65175400-65175940	ERBB2IP,NLN,PPWD1,SGTB,TRAPPC13,TRIM23	chr7:92461193-92461733	CDK6,SAMD9L	chr1:234275979-234276519	SLC35F3	chr5:121814810-121815037	MGC32805,SNCAIP	chr11:1147716-1148274	TOLLIP,TSPAN4	chr2:190212177-190212717	COL5A2,LOC102724395,SLC40A1,WDR75	chr12:79943203-79943743	PAWR	chr1:234052397-234052937	SLC35F3	chr14:51428686-51428891	ABHD12B,PYGL,TRIM9	chr16:53815058-53815598	FTO,RPGRIP1L	chr8:119043794-119044334	EXT1	chr19:42617641-42618181	ATP1A3,CD79A,CEACAM3,CIC,DEDD2,DMRTC2,ERF,GRIK5,GSK3A,LIPE,LOC100505622,MEGF8,MIR4323,RABAC1,RPS19,TMEM145,ZNF526,ZNF574	chr17:70454877-70455417	LINC00673	chr4:129269271-129269811	PGRMC2	chr10:104992711-104993251
A549	chr3:190164393-190164933	CLDN16,IL1RAP,TMEM207	chr11:27416967-27417809	CCDC34,LIN7C	chrX:20240043-20240400	EIF1AX,RPS6KA3	chr2:26214572-26214707	HADHA,KIF3C,LOC102723485,RAB10	chr13:95201617-95202157	DCT,GPR180,SOX21,TGDS	chr13:95919884-95920254	ABCC4,CLDN10	chr7:55034990-55035446	EGFR,LOC643168,SEC61G	chr12:76108391-76108931	GLIPR1,KRR1	chr11:20000227-20000767	DBX1	chr3:156892640-156893180	LOC101928236,RNA5SP146	chr2:208259539-208260047	CCNYL1,CREB1,KLF7,LOC101927865,METTL21A	chr7:45925056-45925596	IGFBP1,IGFBP3,LOC101930567,SEPT7P2	chr17:27482237-27482777	CRYBA1,DHRS13,FLOT2,LOC100421028,MYO18A,NUFIP2,PHF12,PIPOX,SEZ6,TAOK1,TWF1P1	chr15:93363514-93364054	CHD2,HMGN1P38,LOC100507217	chr3:23136532-23137072	UBE2E2	chr3:32257489-32258029	CMTM7,CMTM8,GPD1L,OSBPL10	chr2:65663383-65663923	ACTR2,LOC102724258,SPRED2	chr6:126215754-126216294	HEY2,HINT3,NCOA7,TRMT11	chr17:47073370-47073910	ABI3,B4GALNT2,CALCOCO2,GNGT2,HOXB5,IGF2BP1,SNF8	chr17:70147636-70148119	LINC01152,SOX9	chr1:196993578-196993828	CFHR5,CRB1,F13B	chr18:56460522-56461062	ALPK2,LOC101927322,MALT1,ZNF532	chr6:78002454-78002920	LOC101928570	chr19:36545583-36546123	ALKBH6,APLP1,CAPNS1,CLIP3,COX6B1,HCST,IGFLR1,LOC101927572,LRFN3,NFKBID,OVOL3,POLR2I,SDHAF1,SYNE4,TBCB,THAP8,TYROBP,WDR62,ZFP14,ZNF146,ZNF565	chr12:92987531-92988319
A549	chr9:75763173-75763713	ANXA1	chr14:68571101-68571641	LOC100420174,RAD51B,RDH11,RDH12,ZFYVE26	chr20:10836909-10837307	JAG1	chr11:838683-839223	AP2A2,CD151,CDHR5,CEND1,CHID1,CRACR2B,DEAF1,DRD4,EPS8L2,LMNTD2,LOC100506518,MUC5B,MUC6,NS3BP,PANO,PDDC1,PHRF1,PIDD1,PKP3,PNPLA2,POLR2L,RNH1,RPLP2,SLC25A22,SNORA52,TALDO1,TMEM80,TSPAN4	chr16:58493180-58493720	CCDC113,CNOT1,GINS3,NDRG4,PRSS54,SETD6	chr6:2504213-2504753	C6orf195,GMDS	chr2:235077442-235077982	SPP2,TRPM8	chr19:13961977-13962347	ASF1B,CC2D1A,CCDC130,DCAF15,LOC284454,LPHN1,MIR181C,MIR181D,MIR23A,MIR24-2,MIR27A,MRI1,PALM3,PODNL1,RFX1,RLN3,ZSWIM4	chr19:47393861-47394401	AP2S1,ARHGAP35,BBC3,DACT3,DHX34,FKRP,MEIS3,NPAS1,PRKD2,SAE1,TMEM160,ZC3H4	chr1:24867539-24867777	GRHL3,LOC100506985,NCMAP,NIPAL3,RCAN3,RPL26P8,SRRM1	chr7:152160972-152161512	CCT8L1P,FABP5P3,KMT2C,LINC01003,XRCC2	chr2:28383837-28384272	FOSL2,LOC100505736,PLB1	chr2:46917908-46918448	ATP6V1E2,MCFD2,RHOQ,SOCS5	chr18:9825515-9825916	RAB31,RNA5SP449,TXNDC2,VAPA,ZNF415P1	chr16:66545877-66546115	BEAN1-AS1,CDH5,CKLF,CKLF-CMTM1,CMTM1,CMTM2,CMTM3,CMTM4,DYNC1LI2,TK2	chr10:3113495-3114035	PFKP,PITRM1	chr19:50050102-50050642	AKT1S1,ALDH16A1,AP2A1,BCL2L12,CD37,CPT1C,DKKL1,FCGRT,FLT3LG,FUZ,GFY,IL4I1,IRF3,LIN7B,MED25,MIR150,MIR5088,NOSIP,PIH1D1,PNKP,PRMT1,PRR12,PRRG2,PTH2,RCN3,RPL13A,RPS11,RRAS,SCAF1,SLC17A7,SNORD32A,SNORD33,SNORD34,SNORD35A,SNORD35B,TEAD2,TSKS	chr21:33836207-33836567	C21orf59,EVA1C,LOC101928078,MRAP,SYNJ1,URB1	chr12:122890519-122890858	B3GNT4,CLIP1,DIABLO,HCAR2,IL31,RSRC2,VPS33A,ZCCHC8	chr2:192447021-192447561	NABP1	chr5:123932513-123933127	ZNF608	chr7:22707483-22708023	IL6,LOC401312,STEAP1B,TOMM7	chr3:87255255-87255755	CHMP2B,MIR4795,POU1F1,PPATP1	chr10:116127675-116128215	CCDC186,MIR2110,VWA2	chr21:39649444-39650105
A549	chr3:186463705-186464245	ADIPOQ,CRYGS,EIF4A2,GPS2P2,HRG,KNG1,LOC100533663,PSMD10P2,RFC4,SNORA4,SNORA81,SNORD2,TBCCD1	chr2:215458394-215458934	BARD1,VWC2L	chr2:238522811-238523351	LRRFIP1,MLPH,PRLH,RAB17	chr5:154062210-154062750	CNOT8,FAXDC2,GEMIN5,LARP1,MIR1303,MIR378H,SAP30L	chr9:132404241-132404781	ASB6,LINC00963,LOC102724816,NTMT1,PRRX2,PTGES,TOR1A,TOR1B,USP20	chr15:99664172-99664448	LRRC28,SYNM,TTC23	chr5:127149182-127149722	CTXN3,SLC12A2	chr14:65409391-65409931	CHURC1,FNTB,GPX2,MAX,RAB15,SPTB	chr11:73850921-73851461	C2CD3,P4HA3,PPME1	chr13:44682446-44682986	CCDC122,SERP2,SMIM2-AS1,TSC22D1	chr16:14599690-14600068	ABCC6P2,BFAR,MIR193B,MIR365A,PARN,PLA2G10	chr16:88365601-88366379	IL17C,ZFPM1	chr15:52138563-52139103	DMXL2,GNB5,LOC100422490,LYSMD2,MAPK6,SCG3,TMOD2,TMOD3	chr12:20983435-20983975	SLCO1B1,SLCO1B3	chr12:53574199-53574739	AAAS,CSAD,EIF4B,ESPL1,IGFBP6,KRT18,KRT8,MFSD5,NPFF,PFDN5,RARG,SOAT2,SP1,SP7,TENC1,ZNF740	chr10:69885488-69885844	ATOH7,DNAJC12,HERC4,HNRNPH3,MYPN,PBLD,SIRT1,TET1	chr1:169078996-169079413	ATP1B1,BLZF1,LOC101928596,NME7	chr6:28770329-28770869	C6orf100,GPX6,HCG14,LOC401242,TRA-AGC1-1,TRA-AGC2-1,TRA-AGC2-2,TRA-AGC23-1,TRA-TGC5-1,TRA-TGC6-1,TRA-TGC7-1,TRIM27,TRK-TTT3-5,TRK-TTT7-1,TRL-AAG2-4,TRL-CAA1-2,TRM-CAT3-1,TRQ-CTG1-5,TRR-CCG1-2,TRT-CGT3-1,ZBED9,ZNF311	chr12:88195951-88196491	GADD45AP1,MKRN9P	chr9:15510886-15511426	CCDC171,FTH1P12,PSIP1,SNAPC3,TTC39B	chr1:200149993-200150132	FAM58BP,NR5A2,ZNF281	chr1:211871775-211872315	INTS7,LPGAT1,NEK2,SLC30A1,TRAF5	chr17:43782691-43783231	CRHR1,DND1P1,MAPT,PLEKHM1	chr8:19295945-19296384	LOC102724881,SH2D4A	chr2:28177555-28178283
A549	chr10:29908084-29908624	LYZL1,MIR938	chr3:45659533-45659999	CXCR6,LIMD1,LIMD1-AS1,SACM1L,TRR-ACG2-1	chr6:13307865-13308105	GFOD1,LOC100130357,NOL7,SIRT5,TBC1D7	chr1:32787446-32787588	BSDC1,CCDC28B,DCDC2B,EIF3I,FAM229A,HDAC1,IQCC,KPNA6,LCK,MARCKSL1,PTP4A2,RBBP4,TSSK3,TXLNA,ZBTB8A	chr8:81169112-81169652	MIR5708,MRPS28,RPL13AP18,RPS5P5,TPD52	chr3:149104417-149105226	CP,TM4SF1	chr4:140970133-140970673	MAML3,SCOC	chr6:100745098-100745465	SIM1	chr1:205719580-205719716	CDK18,ELK4,NUCKS1,PM20D1,RAB29,SLC41A1,SLC45A3	chr1:22555816-22556356	ZBTB40	chr10:112095909-112096449	DUSP5,MXI1,SMC3,SMNDC1	chr7:17411776-17412316	AHR,LOC102659288	chr1:12546607-12546788	VPS13D	chr13:42222466-42222856	RGCC	chr12:47479553-47480062	AMIGO2,LOC102724147,PCED1B,SLC38A4	chr2:65659593-65660133	LOC102724258,SPRED2	chr6:33749060-33749600	BAK1,IP6K3,ITPR3,LEMD2,LINC01016,MLN,UQCC2	chr12:121790102-121790642	ANAPC5,CAMKK2,KDM2B,OASL,P2RX4,P2RX7,RHOF,RNF34	chr22:43011025-43011565	A4GALT,ATP5L2,CYB5R3,NFAM1,PACSIN2,POLDIP3,RNU12,RRP7A,SERHL,SERHL2	chr8:134229952-134230492	LOC102723635,NDRG1,TG	chr16:16115800-16116262	ABCC1,ABCC6	chr19:41945612-41946152	ATP5SL,AXL,B3GNT8,BCKDHA,CCDC97,CEACAM4,CYP2S1,DMRTC2,ERICH4,EXOSC5,HNRNPUL1,PCAT19,TGFB1	chr6:71108718-71109003	FAM135A,LOC101928353	chr2:190244054-190244255	COL5A2,LOC101927252,LOC102724395,SLC40A1,WDR75	chr4:145504145-145504411
A549	chr1:157980406-157980946	KIRREL	chr11:66671458-66671998	KDM2A,PC,RCE1,RHOD,RNU7-23P,SPTBN2	chr2:177447704-177448010	EVX2,HOXD10,HOXD11,HOXD3,HOXD8,HOXD9,LINC01116,LOC102724224,MIR1246	chr8:101912553-101913093	PABPC1,SNX31,YWHAZ	chr15:33130948-33131488	ARHGAP11A,GREM1,LOC100131315	chr1:184761590-184762130	EDEM3,RNF2,RNU7-13P	chr4:173899772-173900553	SAP30	chr9:36419705-36420245	CLTA,GNE,MRPS21P4,RNF38	chr11:118758328-118758868	ARCN1,BCL9L,CCDC84,CXCR5,DDX6,DPAGT1,FOXR1,HINFP,HMBS,LOC101929133,MIR4492,PDZD3,RPS25,SETP16,SLC37A4,TREH,UPK2,VPS11	chr1:186732460-186732649	PLA2G4A,PTGS2	chr5:156473090-156473383	CYFIP2,HAVCR1,HAVCR2,ITK,MED7	chr2:228626779-228627319	CCL20,RNA5SP121,SLC19A3,SNRPGP8,SPHKAP	chr2:65593803-65594038	ACTR2,RAB1A,SPRED2	chr5:149522503-149523043	ARSI,CAMK2A,CDX1,CSF1R,HMGXB3,PDE6A,PDGFRB,RPS20P4,SLC26A2,SLC6A7,SYNPO,TCOF1,TIGD6	chr17:57921937-57922151	CLTC,HEATR6,MIR21,PTRH2,RNFT1,RPS6KB1,TUBD1,VMP1	chr20:50527129-50527698	ATP9A,LINC01429,RNU7-6P,SALL4,ZFP64	chr2:192112414-192112954	MYO1B,STAT1,STAT4	chr8:135844786-135845326	LOC101927845,LOC102723694,MIR30B	chr15:70786505-70786850	TLE3	chr17:36610737-36611277	ARHGAP23,CWC25,GPR179,LOC101929494,LOC440434,MLLT6,MRPL45,PCGF2,PSMB3,RNA5SP440,SOCS7,SRCIN1	chr7:100540024-100540259	ACHE,ACTL6B,AP1S1,EPHB4,EPO,GNB2,IFT22,LRCH4,POP7,RPS29P15,SERPINE1,SRRT,TRIM56,TRIP6,TSC22D4,VGF	chr8:25159178-25159523	CDCA2,GNRH1,KCTD9,MIR6876,NEFM	chr17:80256081-80256256	CCDC57,CD7,CSNK1D,DUS1L,FOXK2,LOC101929511,MAFG,MIR6787,NARF,OGFOD3,RFNG,SECTM1,SLC16A3,TEX19	chr2:220138626-220139043	ABCB6,ANKZF1,ASIC4,ATG9A,CCDC108,CHPF,CNPPD1,CRYBA2,DNAJB2,DNPEP,GLB1L,GMPPA,IHH,MIR153-1,MIR375,NHEJ1,OBSL1,PTPRN,RESP18,SPEG,STK11IP,STK16,TUBA4A,TUBA4B,ZFAND2B	chr5:180614472-180615012
A549	chr10:25582883-25583423	ENKUR,GPR158,THNSL1	chr17:67758057-67758604	ABCA5,KCNJ16	chr12:93964275-93964815	CRADD,MRPL42,NUDT4,SOCS2-AS1,UBE2N	chrX:9139742-9140282	FAM9B,LOC100288031,LOC102724044,TBL1X	chr1:151943096-151943636	C2CD4D,CELF3,HRNR,KRT8P28,LINGO4,MRPL9,RORC,S100A10,S100A11,TCHHL1,TDRKH,THEM4	chrX:133852380-133852705	FAM122B,FAM122C,FAM127A,HPRT1,PLAC1	chr16:55786882-55787422	CES1P1	chr14:103577746-103578169	AMN,CDC42BPB,EIF5,EXOC3L4,SNORA28,TNFAIP2,TRAF3	chr2:18391596-18391815	GEN1,RDH14,SMC6	chr3:189659410-189659966	LEPREL1,MIR944,TP63	chr1:155145625-155146165	ADAM15,CKS1B,CLK2,DAP3,DCST1,DPM3,EFNA1,EFNA3,EFNA4,FAM189B,FDPS,FLAD1,GBA,HCN3,KRTCAP2,LENEP,LOC100505666,MIR92B,MTX1,PBXIP1,PKLR,PMVK,PYGO2,RUSC1,RUSC1-AS1,SCAMP3,SHC1,SLC50A1,THBS3,TRIM46,ZBTB7B	chr10:75983830-75984370	AP3M1,VCL	chr2:232507303-232507843	B3GNT7,COPS7B,LINC00471,NCL,NMUR1,PDE6D,PTMA	chr14:62031439-62031688	FLJ22447,HIF1A,SNAPC1	chr7:116254824-116255364	CAPZA2,CAV1,CAV2,LINC01510,MET	chr16:14602960-14603234	MIR193B,PARN,PLA2G10	chr19:40476546-40477086	CNTD2,DYRK1B,FBL,LEUTX,MAP3K10,PLD3,PSMC4,SERTAD1,ZNF546,ZNF780A,ZNF780B	chr10:64192960-64193183	ADO,RTKN2,ZNF365	chr7:100995511-100996051	AP1S1,CLDN15,COL26A1,DGAT2L7P,FIS1,IFT22,LOC101927721,LOC101927746,MOGAT3,MYL10,NAT16,PLOD3,TRIM56,VGF,ZNHIT1	chr2:234296436-234296976	ATG16L1,DGKD,NEU2,SCARNA6,UGT1A10,UGT1A8,UGT1A9,USP40	chr2:36584172-36584712	CRIM1,FEZ2,LOC100288911	chr4:189076085-189076625	TRIML2,ZFP42	chr6:125519030-125519305	HDDC2,LOC100126584,RNF217,TPD52L1	chr19:41104003-41104543	ADCK4,BLVRB,C19orf54,EGLN2,HIPK4,ITPKC,LTBP4,MAP3K10,MIA,NUMBL,PLD3,PRX,SERTAD1,SERTAD3,SHKBP1,SNRPA,SPTBN4	chr18:24016048-24016588
A549	chr11:75037090-75037630	ARRB1,DGAT2,GDPD5,KLHL35,MAP6,MIR326,MOGAT2,SERPINH1,SNORD15A,SPCS2,TPBGL	chr6:4358804-4359277	LOC101927888	chr1:201430180-201430720	CSRP1,LAD1,LOC101929343,LOC101929367,NAV1,PHLDA3,PKP1,TNNI1,TNNT2	chr2:190798641-190799116	ANKAR,HNRNPCP2,LOC100287965,MSTN,ORMDL1,OSGEPL1	chr5:14265679-14266028	DNAH5,TRIO	chr8:71527921-71528461	LACTB2,LOC286190,NCOA2,TRAM1,XKR9	chr5:158667550-158667720	EBF1,IL12B,RNF145,RNU4ATAC2P,UBLCP1	chr8:101348292-101348832	ANKRD46,FBXO43,LOC102724867,MIR4471,POLR2K,RNF19A	chr22:37428853-37429266	CSF2RB,IFT27,IL2RB,KCTD17,MPST,NCF4,PVALB,RAC2,SSTR3,TEX33,TMPRSS6,TST	chr7:47618367-47618907	C7orf65,HUS1,LINC01447,LOC102723974,TNS3	chr4:155490116-155490656	FGA,FGB,FGG,LRAT,PLRG1,RBM46	chr12:104669482-104669855	CHST11,EID3,GLT8D2,HCFC2,NFYB,TDG,TXNRD1	chr1:212101533-212102073	DTL,INTS7,LOC102723727,LPGAT1,NEK2	chr1:44115400-44115940	ARTN,CDC20,ELOVL1,HYI,IPO13,KDM4A,MED8,PTPRF,ST3GAL3,SZT2	chr2:228257349-228257889	AGFG1,COL4A3,COL4A4,MFF,MIR5703,TM4SF20	chr8:141520644-141521184	AGO2,CHRAC1,TRAPPC9	chr1:225707089-225707629	ENAH,LBR,SRP9	chr6:43969954-43970235	C6orf223,CAPN11,HSP90AB1,LOC101929705,MRPL14,MRPS18A,SLC29A1,SLC35B2,TCTE1,TMEM151B,VEGFA	chr11:35030841-35031555	APIP,CD44,PDHX	chr1:218649752-218650065	RRP15,TGFB2	chr9:137561953-137562262	COL5A1,FCN2	chr15:67095452-67095992	LCTL,LETM1P1,RPL4,SMAD3,SMAD6	chr1:153479174-153479714	CHTOP,ILF2,INTS3,NPR1,PGLYRP4,S100A1,S100A13,S100A14,S100A16,S100A2,S100A3,S100A4,S100A5,S100A6,S100A7,S100A7A,S100A7L2,S100A8,S100A9,SLC27A3,SNAPIN	chr15:99446510-99447050	IGF1R,PGPEP1L,SYNM	chr1:207198857-207199261
A549	chr2:28499022-28499312	FOSL2,LOC100505716,PPP1CB,RPL23AP34	chr8:119023662-119023836	EXT1	chr9:82283096-82283315	TLE4	chr16:2896705-2897245	EIF1P4,FLYWCH2,LOC102724707,PAQR4,PKMYT1,PRSS21,PRSS22,PRSS30P,PRSS41,TCEB2,ZG16B	chr15:100105820-100106360	LYSMD4,MEF2A,RPL7P5	chr14:54317516-54318056	BMP4	chr10:114847082-114847541	TCF7L2	chr10:5895362-5895902	ANKRD16,ASB13,FBXO18,GDI2,IL15RA,IL2RA,TRV-TAC3-1	chr18:56456202-56457082	ALPK2,LOC101927322,LOC102724745,MALT1,ZNF532	chr19:39894435-39894719	DLL3,EID2,EID2B,FBXO27,GMFG,IFNL2,IFNL3,LOC723805,MED29,MIR4530,PAF1,PAK4,PLEKHG2,RPS16,SAMD4B,SELV,SUPT5H,SYCN,TIMM50,ZFP36	chr16:810465-811005	C16orf13,CACNA1H,CAPN15,CCDC78,CHTF18,FAM173A,FAM195A,FBXL16,GNG13,HAGHL,JMJD8,LMF1,LOC100130285,METRN,MIR662,MSLN,MSLNL,NARFL,NHLRC4,PIGQ,PRR25,RHBDL1,RHOT2,RPUSD1,SOX8,STUB1,WDR24,WDR90	chr12:132354532-132355072	EP400,LOC102724075,MMP17,PUS1,ULK1	chr8:29316728-29317268	DUSP4,KIF13B,LOC101929419	chr11:27480824-27481073	BDNF,BDNF-AS,CCDC34,LGR4,LIN7C,RPL37AP7	chr6:105159198-105159738	HACE1,LIN28B	chrX:77192719-77193259	ATP7A,ATRX,COX7B,MAGT1,PGAM4,PGK1,TAF9B	chr14:74252433-74252973	ACOT1,ACOT2,ACOT4,ACOT6,CCDC176,COQ6,DNAL1,ELMSAN1,ENTPD5,FAM161B,LOC100506476,LOC100506498,MIR4505,PNMA1,PTGR2,ZNF410	chr2:198151918-198152458	ANKRD44,ANKRD44-IT1,COQ10B,HSPD1,HSPE1	chr2:46265265-46265805	EPAS1	chr19:16189829-16190369	AP1M1,CALR3,CHERP,CIB3,CYP4F11,EPS15L1,FAM32A,HSH2D,LINC00905,OR1AB1P,RAB8A,SNX33P1,TPM4	chr6:119582351-119582891	FAM184A,MAN1A1,MIR548B,RPL13AP15	chr19:46225638-46226178	BHMG1,DMPK,DMWD,EML2,ERCC1,FOSB,FOXA3,GIPR,IRF2BP1,MIR642A,MIR642B,MYPOP,NANOS2,NOVA2,OPA3,PPM1N,PPP1R13L,QPCTL,RSPH6A,RTN2,SIX5,SNRPD2,SYMPK,VASP	chr2:216615940-216616480	FN1	chr11:103676790-103677330	DDI1,MIR4693	chr11:33657732-33658272
A549	chr16:57852446-57852986	DRC7,GPR114,GPR97,KATNB1,KIFC3,LOC388282,MMP15,TEPP,ZNF319	chr1:241804474-241804794	CHML,EXO1,FH,KMO,OPN3,WDR64	chr8:39848256-39848796	ADAM2,IDO1,IDO2	chr10:6264190-6264730	IL2RA,PFKFB3,RPL32P23	chr10:21629225-21629765	MIR1915,RNU6-15P	chr9:97616084-97616624	C9orf3,FBP1,FBP2,MIR23B,MIR24-1,MIR27B	chr9:132305574-132306114	C9orf78,LINC00963,NTMT1,PTGES,TOR1B	chr14:68604338-68604878	LOC100420174	chr15:89663383-89663683	ABHD2,FANCI,HAPLN3,ISG20,MFGE8,POLG,RHCG	chr17:6494783-6495323	AIPL1,C17orf100,FAM64A,KIAA0753,LOC101928083,MED31,MIR4520-2,PITPNM3,TEKT1,TXNDC17,XAF1	chr2:204192627-204193167	ABI2,CYP20A1,MRPL50P2,RAPH1	chr15:75746090-75746630	CSPG4,IMP3,MAN2C1,NEIL1,ODF3L1,PTPN9,SIN3A	chr2:162016484-162016720	PSMD14,TANK	chr1:23515411-23515725	ASAP3,HNRNPR,HTR1D,KDM1A,LUZP1,TCEA3,ZNF436	chr2:40662111-40662387	SLC8A1	chr19:55678084-55678624	BRSK1,COX6B2,DNAAF3,EPS8L1,FAM71E2,FCAR,HSPBP1,IL11,ISOC2,LOC101930593,MIR7975,NAT14,NCR1,NLRP2,NLRP7,PPP1R12C,PTPRH,RDH13,SYT5,TMEM150B,TMEM190,TMEM238,TMEM86B,TNNI3,TNNT1	chr1:155099682-155099967	CKS1B,CLK2,DCST1,DPM3,EFNA1,EFNA3,EFNA4,FDPS,GBA,HCN3,HMGN2P18,KCNN3,KRTCAP2,LENEP,MIR92B,PBXIP1,PKLR,PMVK,PYGO2,RUSC1,SHC1,SLC50A1,THBS3,TRIM46,ZBTB7B	chr1:10271449-10271989	APITD1,CLSTN1,CORT,KIF1B,MIR1273D,NMNAT1,PEX14,PGD,UBE4B	chr5:40446988-40447528	PTGER4	chr5:72888310-72888850	ANKRA2,ARHGEF28	chr4:177715434-177715681	VEGFC	chr5:172520997-172521537	ATP6V0E1,BNIP1,CDC42P5,CREBRF,LOC100268168,NKX2-5,STC2	chr19:38761258-38761889	CATSPERG,DPF1,KCNK6,PPP1R14A,RASGRP4,SPINT2,YIF1B	chr12:63144822-63145227	MIRLET7I,MON2,PPM1H	chr15:91103368-91103908
A549	chr10:116132039-116132185	ADRB1,AFAP1L2,CCDC186,TDRD1	chr19:39466704-39467244	ACTN4,CAPN12,CCER2,ECH1,FBXO17,FBXO27,HNRNPL,LGALS4,LGALS7B,MRPS12,NCCRP1,NFKBIB,RINL,SYCN	chr1:217894890-217895430	GPATCH2,SPATA17	chr7:134216906-134217446	AKR1B10,AKR1B15,BPGM,CALD1	chr14:21924362-21924902	CHD8,HNRNPC,METTL3,NDRG2,RAB2B,SALL2,SNORD8,SUPT16H,TOX4,TRAV2	chr9:75201568-75202108	GDA,LOC101927191,TMC1,ZFAND5	chr3:45677142-45677486	CXCR6,LARS2,LIMD1,LZTFL1,SACM1L,SLC6A20,TMEM158	chr1:218553655-218554278	RPS26P17,RRP15,TGFB2,TGFB2-AS1	chr5:16870440-16870980	MYO10,RNA5SP179	chr5:5271325-5271865	ADAMTS16,ICE1	chr13:27757940-27758480	GTF3A,MTIF3,RASL11A,RPL21,USP12	chr6:152702520-152702979	SYNE1,VIP	chr17:4233080-4233620	ANKFY1,SPNS2,UBE2G1,ZZEF1	chr17:45569699-45570239	MRPL10,MRPL45P2,NPEPPS,TBKBP1	chr14:75348285-75348825	AREL1,DLST,EIF2B2,FCF1,LOC100131950,PROX2,RPS6KL1,TMED10,YLPM1,ZC2HC1C	chr2:151352540-151352774	RND3	chrX:127893743-127894102	KRT18P44	chr2:219262321-219262861	ARPC2,CATIP,CATIP-AS1,CTDSP1,CXCR1,GPBAR1,MIR26B,PLCD4,PNKD,RPL19P5,RQCD1,TMBIM1,TNS1,TTLL4,USP37,VIL1,WNT6,ZNF142	chr8:26165433-26165619	DPYSL2,EBF2,PNMA2,PPP2R2A	chr1:204542553-204543093	KISS1,LOC100291628,MDM4,PIK3C2B,PPP1R15B	chr5:140090689-140090989	APBB3,DND1,EIF4EBP3,HARS,HARS2,IK,NDUFA2,PCDHA1,PCDHA10,PCDHA11,PCDHA12,PCDHA2,PCDHA3,PCDHA4,PCDHA5,PCDHA6,PCDHA7,PCDHA8,PCDHAC1,PCDHAC2,SLC35A4,SRA1,TMCO6,VTRNA1-1,VTRNA1-3,WDR55,ZMAT2	chr3:4783347-4783713	BHLHE40	chr17:53528726-53529037	HLF,LOC101927367,MMD	chr1:36714284-36714461	ADPRHL2,COL8A2,MAP7D1,MRPS15,OSCP1,SH3D21,STK40,THRAP3,TRAPPC3	chr17:40481177-40481717
A549	chr20:30160592-30161085	BCL2L1,COX4I2,DUSP15,HM13,ID1,MCTS2P,MYLK2,PDRG1,REM1,TPX2,TTLL9	chr3:124597424-124598224	ENO1P3,ITGB5,MUC13	chr10:3932086-3932626	KLF6,LOC101927904	chr11:76493819-76494359	ACER3,B3GNT6,LOC101928837,LRRC32,TSKU	chr8:90901620-90902045	CALB1,DECR1,LOC101929709,NBN,OSGIN2,RIPK2	chr8:90624046-90624364	LOC101929709,RIPK2	chr3:27352901-27353441	NEK10,SLC4A7	chr12:12878448-12878988	APOLD1,CDKN1B,CREBL2,DDX47,DUSP16,GPR19,GSG1,MANSC1	chr15:52629352-52629892	ARPP19,BCL2L10,GNB5,LOC100129973,MAPK6,MIR1266,MYO5A,MYO5C	chr9:97707900-97708440	FANCC,FBP2,LOC101928119,MIR23B,MIR24-1,MIR27B,MIR6081	chrX:115361762-115362202	AGTR2	chr9:123446626-123447025	CDK5RAP2,FBXW2,MEGF9,PHF19,PSMD5	chr16:89386552-89387092	ACSF3,CBFA2T3,CDH15,CPNE7,LOC100130664,SLC22A31,SPG7,ZNF778	chr20:9032226-9032466	PLCB4	chr6:12483992-12484377	EDN1	chr6:132272542-132272745	CTGF,ENPP1	chr17:8446606-8446773	ALOX12B,AURKB,CCDC42,CTC1,LOC101928204,LOC102724262,MFSD6L,MYH10,NDEL1,PFAS,PIK3R6,RNF222,RPL26,RPS26P53	chr6:16769655-16769971	ATXN1,LOC101928433	chr10:21423783-21424323	C10orf113,LOC101928904,NEBL	chr11:95889187-95889727	CCDC82,JRKL,MAML2,MTMR2	chr8:126244970-126245510	KIAA0196,NSMCE2,SQLE,TRIB1,ZNF572	chr7:77111369-77111599	GCNT1P5,GSAP,PTPN12,RSBN1L	chr5:55408478-55408795	FLJ31104	chr7:98039267-98039416	BAIAP2L1,BHLHA15,BRI3,LMTK2,LOC442713,NPTX2,RPS3AP26,TECPR1	chr4:8305294-8305701
A549	chr7:129226042-129226582	NRF1,STRIP2	chr3:129441317-129441857	H1FOO,PLXND1	chr6:160669515-160670055	IGF2R,SLC22A2,SLC22A3,TCP1	chr1:168679290-168679830	DPT,XCL1,XCL2	chr17:19230339-19230879	ALDH3A1,B9D1,EPN2,EPN2-AS1,EPN2-IT1,MAPK7,MFAP4,RNF112,RPS2P46,SLC47A1	chr9:107573153-107573693	ABCA1,LOC286367,NIPSNAP3A,NIPSNAP3B	chr2:10633773-10634084	ATP6V1C2,HPCAL1,NOL10,ODC1,SNORA80B	chr1:21591380-21591832	ALPL,ECE1,EIF4G3,LOC100506801,NBPF3	chr20:13224372-13224912	TASP1	chr17:39058244-39058666	KRT10,KRT12,KRT20,KRT222,KRT23,KRT27,KRT39,KRTAP1-5,KRTAP2-4,KRTAP3-2,SMARCE1,TMEM99,TNS4	chr7:43612018-43612558	BLVRA,STK17A	chr19:49074564-49075104	DBP,EMP3,FAM83E,FUT1,FUT2,GRIN2D,GRWD1,HSD17B14,IZUMO1,KCNJ14,LMTK3,MAMSTR,RPL18,SPACA4,SPHK2,SULT2B1,TMEM143	chr8:62944148-62944688	NKAIN3	chr10:105668164-105668352	OBFC1,SFR1,SH3PXD2A,SLK,TAF5	chr21:36208424-36208675	CLIC6,LOC101928240,LOC102724584,RUNX1	chr22:37055778-37056061	CACNG2,CSF2RB,EIF3D,FOXRED2,IFT27,KCTD17,NCF4,PVALB,TMPRSS6,TXN2	chrX:43931345-43931885	MAOB,NDP	chr5:176921544-176922084	B4GALT7,DDX41,DOK3,F12,FAM193B,GRK6,LMAN2,MXD3,PDLIM7,PFN3,PRELID1,PRR7,PRR7-AS1,RAB24,RGS14,TMED9	chr3:155272743-155273161	PLCH1	chr10:111841666-111842206	ADD3,MXI1,SMNDC1,XPNPEP1	chr2:235045958-235046498	TRPM8	chr5:81931424-81931849	XRCC4	chr19:47730757-47731022	BBC3,C5AR2,CCDC9,DHX34,INAFM1,KPTN,MEIS3,MIR3191,NAPA,NPAS1,SAE1,SLC8A2,TMEM160,ZC3H4	chr10:73734161-73734701	ASCC1,DDIT4,PSAP,RNU7-38P,SPOCK2	chr5:127372704-127373023
A549	chr8:22413985-22414144	C8orf58,CCAR2,EGR3,LGI3,LOC101929211,LOC102724920,MIR320A,NUDT18,PDLIM2,PIWIL2,POLR3D,PPP3CC,RHOBTB2,SFTPC,SLC39A14	chr18:32509235-32509504	LOC101927757,MAPRE2	chr18:29952017-29952557	GAREM,MEP1B,RNF138	chr1:231648104-231648644	DISC1,EGLN1,EXOC8,TSNAX	chr2:152266055-152266595	LOC101929319,MIR4773-1,NEB,NMI,RBM43,RIF1,TNFAIP6	chr15:72447463-72448003	ARIH1,CELF6,GRAMD2,MYO9A,NR2E3,PARP6,RPL21P115,SENP8	chr16:53802500-53802872	FTO,RPGRIP1L	chrX:2595718-2596258	ARSE,GYG2	chr12:7034823-7035363	ATN1,C12orf57,C1R,C1RL,C1S,CDCA3,COPS7A,EMG1,ENO2,GAPDH,GNB3,GPR162,IFFO1,ING4,LAG3,LPCAT3,LRRC23,MIR141,MIR200C,MLF2,PHB2,PIANP,PTPN6,RBP5,SCARNA12,TPI1,ZNF384	chr12:54656094-54656634	CBX5,COPZ1,GPR84,GTSF1,HNRNPA1,HOXC12,HOXC13,HOXC4,HOXC5,HOXC6,HOXC8,HOXC9,ITGA5,LOC100240735,MIR148B,MIR615,NCKAP1L,NFE2,SMUG1,ZNF385A	chr17:48620107-48620647	ACSF2,CACNA1G,CACNA1G-AS1,CHAD,COL1A1,EME1,EPN3,LRRC59,LUC7L3,MYCBPAP,RSAD1,SPATA20,WFIKKN2,XYLT2	chr18:67910897-67911037	RTTN,SOCS6	chr11:47999140-47999680	FNBP4,NUP160,PTPRJ	chr12:95466991-95467531	FGD6,LOC100287148,NDUFA12,NR2C1,VEZT	chr5:137514268-137514808	BRD8,CDC23,CDC25C,FAM53C,GFRA3,KDM3B,KIF20A,NME5,PKD2L2,REEP2,WNT8A	chr14:68931374-68931857	PPIAP6,ZFP36L1	chr8:59768695-59769235	LOC100505501	chr17:8323530-8324070	ARHGEF15,AURKB,CTC1,KRBA2,LOC100128288,MYH10,NDEL1,ODF4,PFAS,RANGRF,RNF222,RPL26,SLC25A35,SNORD118,TRI-AAT4-1,TRT-AGT1-2	chr11:10897199-10897739	CTR9,EIF4G2,ZBED5,ZBED5-AS1	chr8:39892205-39892593	ADAM2,IDO1,IDO2	chr2:233853093-233853562	INPP5D,NEU2,NGEF	chr7:47615580-47616048	LINC01447,LOC102723974,TNS3	chr4:90460502-90461042	GPRIN3	chr20:52724014-52724768	BCAS1,CYP24A1,PFDN4	chr8:19436378-19436678
A549	chr19:4927313-4927853	ARRDC5,DPP9,FEM1A,KDM4B,MIR4747,MIR7-3,PLIN3,TICAM1,UHRF1	chr19:6744890-6745430	ACER1,C3,CD70,CRB3,GPR108,MLLT1,SH2D3A,SLC25A23,TNFSF14,TRIP10,TUBB4A,VAV1	chr12:125244356-125244896	BRI3BP,MIR5188,NCOR2,SCARB1,UBC	chr3:194823266-194823806	XXYLT1	chr11:62165991-62166531	AHNAK,ASRGL1,EEF1G,GANAB,INTS5,LOC101929364,LOC102723765,MTA2,RCC2P6,RNU2-2P,SCGB2A1,SCGB2A2	chr3:15839546-15839803	ANKRD28,BTD,EAF1,HACL1,LOC101927674,METTL6	chr1:226951497-226952037	ADCK3,ITPKB,ITPKB-IT1,PSEN2,RPS27P5,RPS3AP7	chr16:86698166-86698477	FENDRR,FOXC2,FOXF1,FOXL1,MTHFSD	chr15:80881204-80881524	ARNT2,MIR5572	chr11:116942101-116942396	APOA1,BACE1,PAFAH1B2,PCSK7,RNF214,SIDT2,SIK3,TAGLN	chr7:12755338-12755664	ARL4A,SCIN	chr5:174812760-174812958	DRD1,SFXN1	chr12:12848775-12849315	APOLD1,CDKN1B,CREBL2,DDX47,GPR19,GPRC5A,LOC101929220,MIR613,RPL37AP9	chr10:93349072-93349405	PPP1R3C,TNKS2	chr7:51444069-51444609	COBL,LOC100133177,LOC101928675,LOC102723533	chr7:47597373-47597569	HUS1,LOC102723974,TNS3	chr9:93955338-93955551	AUH,NFIL3	chr1:64166840-64167193	PGM1,ROR1	chr12:94018798-94019190	CRADD,LOC642969,MRPL42,NUDT4,SOCS2,SOCS2-AS1,UBE2N	chr15:64188816-64189356	FAM96A,HERC1,MIR422A,PPIB,SNX1,SNX22	chr2:161257966-161258506	ITGB6,MIR4785,PLA2R1,RBMS1	chr7:18592492-18593032	LOC102724089	chr19:850438-850978	ABCA7,ATP5D,CFD,ELANE,FSTL3,HMHA1,KISS1R,LOC101928450,LPPR3,MED16,MIDN,MISP,PALM,POLRMT,PRSS57,PRTN3,PTBP1,R3HDM4,RNF126	chr8:97273734-97274274	GDF6,MTERF3,PTDSS1,SDC2,UQCRB	chr17:73873289-73873507
A549	chr2:192034137-192034632	GLS,MYO1B,STAT1,STAT4	chr9:5839342-5839551	AK4P4,CD274,ERMP1,IL33,MLANA,RIC1	chr20:52749129-52749719	BCAS1,CYP24A1	chr5:158637046-158637586	EBF1,LOC101927740,RNF145,UBLCP1	chr11:27477774-27478009	BDNF,BDNF-AS,LGR4,LIN7C	chr7:116083067-116083548	CAV1,CAV2,MET	chr1:157935722-157936262	CD1D,CD5L,FCRL1,FCRL2,FCRL4	chr2:227024430-227024970	LOC646736	chr16:21532948-21533488	CRYM,SLC7A5P2,SMG1P3	chr21:46749983-46750391	ADARB1,LINC00316,LOC101928745,LOC642852	chr14:77419602-77420142	ANGEL1,CIPC,LOC102724190,LRRC74A,VASH1	chr4:175358416-175358962	CEP44,FBXO8,HPGD,MIR4276	chr8:119118030-119118570	EXT1	chr2:228682785-228683880	CCL20,LOC100533842,SLC19A3	chr2:108884314-108884854	LOC100131624,SULT1C2,SULT1C3,SULT1C4	chr2:165398959-165399499	GRB14	chr10:133909658-133910198	BNIP3,DPYSL4,JAKMIP3,STK32C	chr21:45148312-45148500	AGPAT3,CSTB,PDXK,RRP1,RRP1B,TRAPPC10	chr12:64255965-64256437	DPY19L2,LOC100419700,SRGAP1,TMEM5	chr11:115359659-115360086	CADM1	chr6:84144097-84144637	ME1,PGM3,PRSS35,RWDD2A	chr3:141092976-141093516	PXYLP1,ZBTB38	chr14:77495110-77495500	ANGEL1,CIPC,GSTZ1,IRF2BPL,LOC102724190,LOC283575,LRRC74A,POMT2,ZDHHC22	chr11:57126085-57126535	LRRC55,P2RX3,PRG2,PRG3,RTN4RL2,SLC43A1,SLC43A3,SMTNL1,SSRP1,TNKS1BP1,UBE2L6,YPEL4	chr7:107644770-107645310
A549	chrX:46184725-46185444	CHST7,KRBOX4,LINC01186,ZNF674	chrX:153597806-153598346	ATP6AP1,DNASE1L1,FAM3A,FAM50A,FLNA,GDI1,IKBKG,LOC158960,MECP2,OPN1MW,RPL10,SNORA70,TAZ,TKTL1	chr15:99619668-99620208	PGPEP1L,SYNM	chr17:40819581-40820121	AARSD1,AOC2,AOC3,ATP6V0A1,BECN1,CCR10,CNTNAP1,COASY,EZH1,FAM134C,G6PC,HSD17B1,MIR6781,MLX,NAGLU,PLEKHH3,PSME3,PTP4A2P1,PTRF,RAB5C,RAMP2,RPL27,STAT3,TUBG1,TUBG2,VPS25,WNK4	chr16:68741518-68742058	CDH1,CDH3,SMPD3,ZFP90	chr1:179030019-179030335	ABL2,ANGPTL1,AXDND1,FAM20B,SOAT1,TOR3A	chr16:87887569-87888109	BANP,CA5A,KLHDC4,MIR6775,SLC7A5	chr19:38881139-38881679	ACTN4,CATSPERG,DPF1,ECH1,FAM98C,GGN,KCNK6,PSMD8,RASGRP4,RYR1,SIRT2,SPINT2,SPRED3	chrX:11118759-11119299	AMELX,MID1	chr2:29174774-29175314	C2orf71,CLIP4,FAM179A,PPP1CB,SNORD53,TRMT61B,WDR43	chr12:6642932-6643472	CD4,CD9,CHD4,COPS7A,EMG1,GAPDH,GNB3,IFFO1,ING4,LAG3,LEPREL2,LOC100127974,LTBR,MLF2,MRPL51,NCAPD2,NOP2,PLEKHG6,PTMS,SCARNA10,SCNN1A,TNFRSF1A,TPI1,VAMP1,ZNF384	chr20:7831478-7832018	HAO1,SRSF10P2,TMX4	chr19:10874891-10875431	AP1M2,ATG4D,CARM1,CDKN2D,DNM2,KRI1,MIR199A1,MIR4748,MIR638,QTRT1,S1PR5,SLC44A2,TMED1	chr4:126310668-126311208	FAT4	chr12:79449943-79450483	SYT1	chr7:47619878-47620319	HUS1,LINC01447,LOC102723974,TNS3	chr17:63581369-63581909	AXIN2,LOC102724272	chr12:94178972-94179349	CRADD,LOC101928731,LOC642969,SOCS2	chr15:101253692-101253986	ALDH1A3,CERS3	chr8:128237248-128237788	CCAT1,POU5F1B	chr8:128890171-128890483	MIR1204,MYC,TMEM75	chr3:149299475-149300015	ANKUB1,RNF13,TM4SF4,WWTR1	chrX:11971634-11972202	MSL3	chr18:11500505-11500732	GNAL	chr2:74967766-74968306
A549	chr1:205144621-205144870	CDK18,DSTYK,ELK4,NFASC,NUAK2,RBBP5,TMCC2	chr20:19861153-19861561	CRNKL1,NAA20,RIN2,RPL12P12	chr11:9590700-9591240	IPO7,LOC644656,RPL23AP65,SNORA23,SWAP70,ZNF143	chr2:86190996-86191258	ATOH8,IMMT,MRPL35,POLR1A,PTCD3,SFTPB	chr17:63060642-63061182	GNA13,LRRC37A3,RGS9	chr2:235158660-235158857	ARL4C	chr2:150588798-150589338	MMADHC	chr20:10332874-10333539	MKKS,RPL23AP6	chr7:17029516-17029940	AGR2,AGR3,AHR,TSPAN13	chr11:47879377-47880136	AGBL2,FNBP4,KBTBD4,LOC100287189,NUP160,PTPRJ,YPEL5P2	chr20:271234-271774	CSNK2A1,DEFB125,DEFB126,DEFB129,DEFB132,LOC101929937,NRSN2,RBCK1,SOX12,TBC1D20,TRIB3,ZCCHC3	chr10:124070258-124070549	HTRA1,PLEKHA1,TACC2	chr5:173115990-173116530	BOD1,LINC01484	chr8:131526598-131526781	ASAP1	chr16:16073643-16074183	ABCC1,MYH11	chr6:42306408-42306948	MRPS10,TAF8	chr16:77341954-77342494	ADAMTS18,MON1B,SYCE1L	chr5:72666584-72667124	ANKRA2,ARHGEF28,BTF3,FCHO2,FOXD1,UTP15	chr10:116408003-116408543	ABLIM1,FAM160B1,PPIAP19,TDRD1,VWA2	chr12:47481682-47482386	AMIGO2,LOC102724147,PCED1B	chr4:169600919-169601302	DDX60L	chr15:59561125-59561665	CCNB2,LDHAL6B,MYO1E	chr4:169361666-169361939	DDX60,DDX60L	chr2:168366076-168366616	B3GALT1	chr5:39198219-39198516
A549	chr7:151396186-151396726	NUB1,RHEB,WDR86	chr17:49337436-49337976	MBTD1,NME1,NME2,SPAG9,UTP18	chr3:46976856-46977396	CCDC12,LTF,MYL3,NBEAL2,PRSS42,PRSS44,PRSS45,PRSS46,PRSS50,PTH1R,PTPN23,SETD2	chr2:235586384-235586924	ARL4C	chr2:192030880-192031420	MYO1B,STAT1,STAT4	chr15:85278189-85278729	ALPK3,NMB,PDE8A,SEC11A,WDR73,ZNF592,ZSCAN2	chr4:189344236-189344544	ICE2P1	chr10:12647559-12648099	CAMK1D,MIR548Q	chr19:41869980-41870520	AXL,B3GNT8,B9D2,BCKDHA,CCDC97,CEACAM4,CYP2S1,EXOSC5,HNRNPUL1,TGFB1,TMEM91	chr10:3894373-3894698	KLF6	chrX:2625445-2625718	GYG2,XG,ZBED1	chr2:151336603-151337143	RND3	chr2:47194287-47194772	CALM2,MCFD2,TTC7A	chr1:155658469-155659009	ARHGEF2,ASH1L,DAP3,GON4L,LOC100419798,MSTO1,MSTO2P,RIT1,SYT11,YY1AP1	chr19:54494478-54495018	CACNG6,CACNG7,CACNG8,CNOT3,LAIR1,LENG1,LILRA4,LILRB2,MBOAT7,MIR372,MIR519D,MIR525,MIR935,MYADM,NDUFA3,NLRP12,PRKCG,RPS9,TFPT,TMC4,TSEN34,VSTM1	chr12:113573579-113574119	CCDC42B,DDX54,DTX1,LHX5,MIR7106,OAS1,OAS2,OAS3,PLBD2,RASAL1,RITA1,SDS,TPCN1	chr10:93356894-93357434	BTAF1,HECTD2,HECTD2-AS1,PPP1R3C,TNKS2	chr14:61958037-61958197	HIF1A,PRKCH,TMEM30B	chr20:1880792-1881332	LOC102724545,PDYN,SIRPA,STK35	chr14:56067780-56068320	ATG14,KTN1,KTN1-AS1,TBPL2	chrX:44288092-44288632	DUSP21,EFHC2,FUNDC1,NDP	chr3:5030714-5031254	ARL8B,BHLHE40	chr12:110718164-110718704	ANAPC7,ANKRD13A,ARPC3,ATP2A2,FAM216A,GIT2,GPN3,HMGA1P3,IFT81,PPTC7,RAD9B,VPS29	chr17:43138371-43138911	ACBD4,CCDC103,CCDC43,DCAKD,EFTUD2,FMNL1,GFAP,HEXIM1,HEXIM2,KIF18B,MAP3K14,NMT1,PLCD3,SPATA32	chr10:90013776-90014316
A549	chr2:234766414-234766791	DNAJB3,HJURP,UGT1A1,UGT1A10,UGT1A6,UGT1A7,UGT1A9	chr2:226199060-226199600	NYAP2	chr20:49039758-49039938	COX6CP2,LINC01270,LINC01272,PTPN1	chr12:15305758-15306298	ERP27,GUCY2C,PDE6H,PTPRO,RERG,RERG-AS1	chr20:33209341-33209881	ACSS2,DYNLRB1,FDX1P1,ITCH,MAP1LC3A,NCOA6,PIGU,TP53INP2	chr6:136257093-136257674	COX5BP2,MTFR2,PDE7B	chr13:42401937-42402290	DGKH,VWA8	chr10:74045881-74046421	ANAPC16,ASCC1,DDIT4,DNAJB12,SPOCK2	chr1:205267482-205268187	CDK18,DSTYK,ELK4,KLHDC8A,LOC101929459,NUAK2,RBBP5,SLC45A3,TMCC2	chr3:98685622-98686162	CPOX,DCBLD2	chr10:74452564-74453104	HMGN2P34,MCU,MICU1,MIR4676,OIT3,PLA2G12B	chr5:14945373-14945913	ANKH,LOC102723499,SEPHS2P1	chr7:99679174-99679714	AP4M1,AZGP1,CNPY4,COPS6,CYP3A43,GAL3ST4,GATS,GPC2,LAMTOR4,MBLAC1,MCM7,MIR106B,MIR25,MIR93,PILRA,RPL7P60,STAG3,TAF6,TRIM4,ZKSCAN1,ZNF3,ZSCAN21	chr10:37777991-37778532	TACC1P1	chr11:34607826-34608366	ABTB2,CAT,EHF,ELF5,PDHX	chr20:52239759-52240299	LOC101927770,RNU7-14P,ZNF217	chr14:73894894-73895434	ACOT2,C14orf169,NUMB	chr12:52681801-52682341	ACVR1B,ATG101,KRT6A,KRT6B,KRT7,KRT80,KRT81,KRT82,KRT83,METTL7AP1,NR4A1	chr22:41844271-41844811	CHADL,CSDC2,DESI1,L3MBTL2,NHP2L1,PHF5A,PMM1,POLR3H,RANGAP1,SREBF2,TEF,TOB2,XRCC6,ZC3H7B	chr9:123964202-123964742	C5,CNTRL,GSN,RAB14,STOM	chr15:64752413-64752953	CSNK1G1,KIAA0101,PPIB,TRIP4,ZNF609	chr20:22980329-22980869	CD93,LOC101929707,SSTR4,THBD	chr20:52522779-52523319	SUMO1P1,ZNF217	chrX:17513251-17513474	NHS,SCML1	chr5:158605963-158606473
A549	chr1:95552638-95553048	ALG14,CNN3,LOC101928098,LOC101928118,RWDD3,TMEM56,TMEM56-RWDD3	chr1:27866817-27867197	AHDC1,CD164L2,FGR,GPR3,MAP3K6,STX12,SYTL1,TMEM222,WASF2	chr10:101039398-101039666	CNNM1,COX15,ENTPD7,GOT1,HPSE2,NKX2-3	chr17:20109951-20110192	AKAP10,CCDC144CP,SPECC1	chr17:53522138-53522678	HLF,MMD,TMEM100	chr11:85498864-85499266	CCDC83,CREBZF,DLG2,PICALM,SYTL2,TMEM126A,TMEM126B	chr15:101299947-101300160	ALDH1A3,ASB7,CERS3,LINS,LRRK1	chr19:44288467-44289007	ETHE1,IRGC,KCNN4,LOC100505715,LYPD5,PINLYP,PLAUR,SMG9,XRCC1,ZNF155,ZNF230,ZNF235,ZNF283,ZNF404,ZNF45,ZNF576	chr2:163439041-163439263	GCA,IFIH1	chr5:32224029-32224569	GOLPH3,MTMR12,RPL27P10,ZFR	chr12:104765163-104765489	CHST11,EID3,NFYB,TDG,TXNRD1	chr14:76027152-76027692	BATF,C14orf1,FLVCR2,JDP2,LOC102724153,RPS24P2,TTLL5	chr2:175837019-175837430	ATF2,ATP5G3,CHN1,CHRNA1	chr2:228189669-228190209	AGFG1,COL4A3,COL4A4,LOC654841,MFF,MIR5703,TM4SF20	chr6:64162053-64162408	LGSN,PTP4A1	chr15:60664881-60665421	ANXA2	chr2:228740956-228741279	CCL20,DAW1,SLC19A3,TDGF1P2	chr2:25219650-25220190	ADCY3,CENPO,DNAJC27,DNAJC27-AS1,EFR3B,POMC,PTRHD1	chr20:52720498-52721038	BCAS1,CYP24A1,MIR4756,PFDN4	chr11:68108305-68108845	CHKA,LOC101928175,LRP5,PPP6R3,SUV420H1	chr6:44026204-44026595	AARS2,C6orf223,CDC5L,HSP90AB1,LOC101929683,MRPL14,NFKBIE,RPL29P16,TCTE1,TMEM63B	chr22:36747977-36748517	APOL2,EIF3D,LOC101926989,MYH9,TXN2	chr11:62160623-62161163	ASRGL1,B3GAT3,EEF1G,EML3,GANAB,LOC101927617,LOC102723765,MTA2,SCGB1D1,SCGB2A1,SCGB2A2,TUT1,UQCC3	chr8:128911198-128911333	MIR1205,MIR1207,MYC,PVT1,TMEM75	chr2:72970637-72970978
A549	chr8:102063814-102064354	FLJ42969,GRHL2,YWHAZ,ZNF706	chr6:89577942-89578482	PNRC1,RNGTT,SRSF12	chr1:169257097-169257637	ATP1B1,BLZF1,CCDC181,NME7,SELE,SLC19A2	chr3:185255246-185255623	LIPH,LOC101929018,MAP3K13,SENP2,TMEM41A	chr6:122012239-122012648	LOC100129422	chr9:127155057-127155467	GPR144,LOC100129034,NEK6,NR5A1,PSMB7	chr4:187607069-187607208	FAT1	chr2:228518007-228518586	AGFG1,C2orf83,CCL20,DAW1,SLC19A3	chr13:43843260-43843800	DNAJC15	chr22:37921270-37921810	C1QTNF6,CARD10,CDC42EP1,CYTH4,ELFN2,GCAT,GGA1,H1F0,LGALS1,LGALS2,LOC101927051,MFNG,MPST,NOL12,PDXP,PICK1,RAC2,SH3BP1,SOX10,TRIOBP	chr10:38021746-38022040	ZNF248	chr4:57968126-57968666	IGFBP7,IGFBP7-AS1,NOA1,POLR2B,REST,SPINK2,UBE2CP3	chr2:213316562-213317102	ERBB4	chr3:119513845-119514385	ADPRH,CD80,COX17,MAATS1,NR1I2,PLA1A	chr12:125003403-125003943	FAM101A,NCOR2	chr1:235110689-235111359	RBM34,TOMM20	chr12:20661212-20661725	LOC728688,PDE3A	chr8:134372454-134372994	NDRG1,SLA,ST13P6,ST3GAL1,WISP1	chr17:48738924-48739685	ABCC3,ACSF2,ANKRD40,CACNA1G,CACNA1G-AS1,CHAD,EPN3,LOC101927253,LUC7L3,MYCBPAP,RSAD1,TOB1,WFIKKN2	chr5:175280473-175281013	CPLX2,HRH2,SIMC1,THOC3	chr8:142053416-142053956	CHRAC1,PTK2	chr16:56846727-56847267	BBS2,CPNE2,MIR138-2,MT1DP,MT1E,MT1F,MT1G,MT1M,MT1X,MT2A,MT3,MT4,NLRC5,NUP93,SLC12A3	chr5:14204986-14205526	DNAH5,TRIO	chr1:78002411-78002951	AK5,USP33	chr16:69091905-69092416
A549	chr20:62259548-62260088	ABHD16B,ARFRP1,EEF1A2,GMEB2,HELZ2,KCNQ2,LOC100505771,PTK6,RTEL1,RTEL1-TNFRSF6B,SLC2A4RG,SRMS,TNFRSF6B,TPD52L2,ZBTB46,ZGPAT	chr1:183688442-183688982	APOBEC4,ARPC5,LOC100420254,NCF2,SMG7,TSEN15	chr20:36007147-36007949	BLCAP,GHRH,LOC102724936,NNAT,RPN2,SRC	chr4:6690601-6691141	BLOC1S4,KIAA0232,LOC339988,LOC93622,MAN2B2,MRFAP1L1,S100P,TBC1D14	chr16:22243984-22244524	CDR2,EEF2K,POLR3E,TRL-TAG3-1	chr14:75029985-75030219	ABCD4,AREL1,DLST,FCF1,LTBP2,NPC2,SYNDIG1L,VRTN,VSX2,YLPM1	chr11:12714228-12714510	LOC102723893	chr7:131750493-131750746	LOC100533635,LOC101928782	chr3:149052003-149052543	CP,LOC101927942,TM4SF1,TM4SF1-AS1,TM4SF18,TM4SF4	chr5:67615924-67616259	PIK3R1	chr3:31330173-31330348	STT3B	chr16:56841313-56841508	BBS2,CETP,CPNE2,HERPUD1,MT1DP,MT1E,MT1H,MT1X,MT2A,MT3,NLRC5,SLC12A3	chr2:208734503-208735043	CCNYL1,CRYGD,FZD5,METTL21A,PLEKHM3	chr1:16402396-16402936	ARHGEF19,CLCNKA,CLCNKB,EPHA2,FAM131C,HSPB7,ZBTB17	chr17:29233009-29233549	ADAP2,ATAD5,CRLF3,OMG,RNF135,TEFM	chr15:31588790-31589114	KLF13,MIR211	chr1:172320801-172321341	LOC102724541,SUCO	chr14:75919839-75920030	ACYP1,BATF,FLVCR2,FOS,JDP2,LOC101928377,MLH3,NEK9,TTLL5	chr2:228321399-228321939	AGFG1,COL4A3,COL4A4,LOC654841,MIR5703,SLC19A3	chr7:114628813-114629353	MDFIC	chr10:6779020-6779560	PRKCQ	chr20:4530415-4530955	ADRA1D,PRNP,RPL7AP12	chr4:75584921-75585505	BTC	chr1:202003967-202004646	ELF3,GPR37L1,IPO9,LGR6,LMOD1,LOC102723465,PTPN7,RNPEP,TIMM17A	chr19:42937595-42938135
A549	chr17:53510387-53510960	HLF,MMD	chr3:111300910-111301309	ABHD10,CD96,PLCXD2,ZBED2	chr10:105877887-105878212	CFAP58,COL17A1,GSTO1,GSTO2,ITPRIP,LOC102724351,LOC102724376,MIR4482,OBFC1,SFR1	chr19:42984794-42985334	CEACAM1,CEACAM8,CEACAMP2,CIC,CXCL17,DEDD2,ERF,GSK3A,LIPE,LOC101930071,LOC732229,MEGF8,PAFAH1B3,PSG3,TMEM145	chr1:21949964-21950504	ALPL,ECE1,RAP1GAP,USP48	chr14:69417689-69418229	ACTN1,BANF1P1,DCAF5,EXD2,ZFP36L1	chr1:206882966-206883506	DYRK3,EIF2D,FAIM3,FCAMR,IL10,IL19,IL20,IL24,MAPKAPK2,PIGR,RASSF5,RPS14P1	chr14:103588483-103589023	CDC42BPB,CKB,EIF5,EXOC3L4,LOC102723726,MARK3,RCOR1,SNORA28,TNFAIP2,TRAF3	chr1:8087335-8087923	ERRFI1,PARK7,PER3,RPL7AP18,SLC45A1,UTS2	chr11:65624850-65625390	AP5B1,BANF1,CATSPER1,CCDC85B,CFL1,CST6,CTSW,DRAP1,EFEMP2,FIBP,FOSL1,KAT5,KCNK7,LOC101927853,MAP3K11,MUS81,OVOL1,PACS1,PCNXL3,RELA,RNASEH2C,SART1,SF3B2,SIPA1,SNX32,YIF1A	chr3:8781714-8782254	CAV3,OXTR,RAD18,SSUH2	chr12:57762078-57762530	ARHGAP9,DDIT3,DTX3,INHBC,INHBE,KIF5A,LOC102724160,MARS,MBD6,MIR616,NDUFA4L2,NXPH4,OS9,PIP4K2C,R3HDM2,SHMT2,STAC3,STAT6	chr3:23987597-23988137	NKIRAS1,NR1D2,RPL15,UBE2E1	chr17:43059102-43059276	ACBD4,C1QL1,CCDC103,DCAKD,EFTUD2,FMNL1,GFAP,GJC1,HEXIM2,KIF18B,NMT1,PLCD3	chr12:64283542-64283894	DPY19L2,RPL36AP41,SRGAP1,TMEM5	chr5:173208942-173209482	CPEB4,LINC01485	chr8:17708365-17708905	ASAH1,FGL1,MTUS1,PCM1	chr2:19340428-19341043	OSR1	chr20:4554421-4554946	PRND,PRNP,RASSF2	chr16:14051211-14052027	ERCC4,LOC101927311,LOC101927348,MKL2,RPS26P52	chr7:28895525-28895757	CHN2,TRIL	chr2:203000292-203000832	BMPR2,FZD7,LOC100652824,LOC729224,NOP58,SNORD11,SNORD70,SUMO1	chr8:30221791-30222331	DCTN6,LOC101926910,MBOAT4,RBPMS,RBPMS-AS1,TUBBP1	chr19:45225350-45225890	APOC1,APOE,BCL3,CBLC,CEACAM16,CEACAM19,GEMIN7,PVR,PVRL2,TOMM40,ZNF180,ZNF285	chr17:7167696-7168236
A549	chr5:172329552-172330307	ATP6V0E1,CREBRF,DUSP1,ERGIC1,LOC100268168,LOC401218,NKX2-5,RPL26L1	chr16:1470770-1470905	BAIAP3,C16orf91,CCDC154,CLCN7,CRAMP1L,GNPTG,HN1L,IFT140,IGFALS,LOC101929440,PTX4,TELO2,TSR3,UNKL	chr2:11606125-11606665	E2F6,GREB1,LPIN1,MIR4429,NTSR2,PQLC3,ROCK2	chr5:72900993-72901533	ANKRA2,ARHGEF28,BTF3,FOXD1,UTP15	chr1:21348749-21349087	EIF4G3,HP1BP3,MIR1256,MUL1,RPS15AP6	chr3:171921566-171922106	FNDC3B,GHSR,PLD1	chr1:12493650-12494190	AADACL4,DHRS3,MFN2,VPS13D	chr6:31789796-31790336	ABHD16A,AIF1,ATF6B,BAG6,CFB,CLIC1,CSNK2B,GPANK1,HSPA1A,HSPA1L,LSM2,LTA,LY6G5C,LY6G6F,MSH5,NELFE,NEU1,PRRC2A,SAPCD1,SKIV2L,SLC44A4,SNORD48,TNF,TNXB,VARS,VWA7,ZBTB12	chr6:37685881-37686034	CCDC167,MDGA1,ZFAND3	chr18:19571016-19571233	ABHD3,GATA6,MIB1	chr5:123155553-123155899	CEP120	chr7:100761579-100761982	AP1S1,CLDN15,COL26A1,DGAT2L7P,FIS1,IFT22,MOGAT3,MUC17,NAT16,PLOD3,SERPINE1,TRIM56,VGF,ZNHIT1	chr8:27460720-27461260	CCDC25,CLU,EPHX2,ESCO2,PBK,SCARA3,TRIM35	chr1:219452568-219453108	LYPLAL1	chr8:32962424-32962852	RNF122	chr2:206616317-206616857	NDUFS1,NRP2	chr1:192796097-192796637	LOC100130137,RGS1,RGS2	chr11:67124201-67124741	ADRBK1,ANKRD13D,CABP2,CABP4,CARNS1,CDK2AP2,CLCF1,CORO1B,LOC100130987,PITPNM1,POLD4,PPP1CA,RAD9A,RPS6KB2,SSH3,TBC1D10C,TMEM134	chr15:68835469-68836252	ANP32A,CORO2B,ITGA11	chr4:169737825-169738160	CBR4,DDX60,LOC101928172,LOC102723331,SH3RF1	chr7:83654566-83655291	SEMA3A,SEMA3E	chr16:29276732-29277272	LOC100996309	chr16:15534661-15535201	C16orf45,KIAA0430,MIR484,MPV17L,NTAN1	chr7:94601690-94601925	PEG10,PPP1R9A	chr3:58456810-58457504
A549	chr8:16689497-16690037	FGF20,MICU3	chr7:116135715-116136255	CAV1,CAV2,LOC101928117,MET	chr4:114566928-114567394	CAMK2D	chr2:170747946-170748486	CYB5AP2,KLHL23,LOC171417,METTL5,PHOSPHO2,PTCHD3P2,SSB,UBR3	chr8:28943349-28943889	HMBOX1,INTS9,KIF13B	chr9:6787999-6788539	GLDC,KDM4C	chr1:205286545-205287085	CDK18,DSTYK,ELK4,KLHDC8A,LEMD1,LOC102724743,LOC284577,NUAK2,RBBP5,TMEM81,TRK-TTT8-1	chr20:4171528-4172068	ADRA1D,AP5S1,LINC01433,RNF24,SMOX	chr5:106805166-106805657	EFNA5	chr11:28463656-28464196	MIR8068	chr7:73895477-73895710	CLIP2,GTF2IRD1,MIR590,RNA5SP233	chr12:70446710-70447250	MYRFL	chr6:161828538-161829078	AGPAT4	chr5:149901950-149902490	CAMK2A,CD74,DCTN4,LOC102546298,MYOZ3,NDST1,RBM22,RPS14,SMIM3,SYNPO	chr2:187440072-187440408	FAM171B,ITGAV,ZC3H15	chr17:64563718-64564258	LOC101928001,PRKCA	chr11:33082926-33083185	CSTF3,DEPDC7,HIPK3,LINC00294,PIGCP1,PRRG4,TCP11L1	chr12:63118618-63119125	PPM1H	chr5:76428785-76429325	AGGF1,HMGB1P35,PDE8B,SNORA47,ZBED3,ZBED3-AS1	chr16:59912310-59912850	LOC101927580	chr18:68041420-68041748	LOC101060542,RPS2P6,SOCS6	chr4:142607474-142608014	IL15	chr17:75117976-75118223	MGAT5B,MIR6516,SEC14L1,SEPT9	chr2:238409295-238410117	LRRFIP1,MIR6811,MLPH,RAB17	chr22:18455459-18455694
A549	chr7:79049734-79050274	MAGI2	chr10:44796459-44796999	CXCL12,LOC100130539,LOC101929465	chr19:2577032-2577167	DIRAS1,GADD45B,GNG7,LMNB2,LSM7,SGTA,SLC39A3,SPPL2B,THOP1	chr17:40418856-40419396	DHX58,GHDC,HCRT,HSPB9,KAT2A,KCNH4,NKIRAS2,PSMC3IP,PTRF,RAB5C,STAT3,STAT5A,STAT5B,TUBG2,ZNF385C	chr1:24310818-24311358	CNR2,FUCA1,HMGCL,IL22RA1,LYPLA2,PITHD1,PNRC2,RPL11,RPL36P5,SRSF10	chr2:143628252-143628511	ARHGAP15,KYNU,LOC100129955,STIP1P1	chr16:73087327-73087582	HCCAT5,ZFHX3	chr17:9274209-9274749	STX8,WDR16	chr17:44268599-44269139	DND1P2,KANSL1,KANSL1-AS1,LRRC37A,MAPT,STH	chr19:45908737-45909277	CD3EAP,CKM,CLPTM1,DMPK,EML2,ERCC1,ERCC2,FBXO46,FOSB,GEMIN7,GIPR,KLC3,MARK4,MIR330,PPM1N,PPP1R13L,RTN2,SYMPK,VASP	chr12:6641750-6642290	ACRBP,CD27,CD4,COPS7A,GAPDH,IFFO1,ING4,LEPREL2,LOC100127974,LPAR5,LTBR,MLF2,MRPL51,NCAPD2,NOP2,PLEKHG6,PTMS,SCARNA10,SCNN1A,TAPBPL,VAMP1,ZNF384	chr2:182741319-182741859	CERKL,PPP1R1C,SSFA2	chr13:30498202-30498742	HMGB1,LINC00297,LINC00544,UBL3	chr7:140241093-140241633	ADCK2,DENND2A,MKRN1,NDUFB2,RAB19	chr7:139616144-139616684	HIPK2,PARP12,TBXAS1	chr3:188464115-188464655	MIR28	chr11:128378967-128379507	ETS1,FLI1,KCNJ1,MIR6090	chr6:76562297-76562837	MYO6	chr10:4705232-4705719	AKR1E2,LINC00704	chr17:48770425-48770894	ABCC3,ACSF2,ANKRD40,CACNA1G,CHAD,EPN3,LOC101927253,LRRC59,LUC7L3,MYCBPAP,NME1,RSAD1,SPATA20,TOB1,WFIKKN2	chr21:40170378-40170918	ERG,ETS2,LOC101928398	chr4:186347038-186347578	ANKRD37,C4orf47,CCDC110,CFAP97,LRP2BP,PDLIM3,SNX25,UFSP2	chr17:57880778-57881167	CLTC,DHX40,MIR21,PTRH2,RNFT1,RPS6KB1,TUBD1,VMP1	chr5:76086453-76086804	AGGF1,CRHBP,F2R,F2RL1,PDE8B,S100Z	chrX:122782255-122782795
A549	chr11:12101572-12102089	DKK3,MICAL2,PARVA	chr19:47370117-47370657	AP2S1,ARHGAP35,CALM3,DACT3,FKRP,NPAS1,PRKD2,SLC1A5,STRN4,TMEM160	chr9:114792307-114792630	SUSD1,UGCG	chr2:56185401-56185941	CCDC85A,EFEMP1,MIR216A,MIR216B,MIR217	chr12:125389112-125389652	AACS,BRI3BP,DHX37,SCARB1,TRA-TGC4-1,TRF-GAA1-2,UBC	chr2:43670396-43670936	THADA,ZFP36L2	chr1:235096328-235096872	RBM34,RNY4P16,TOMM20	chr16:81434633-81435156	BCO1,CMIP,GAN,MIR4720	chr10:95230587-95231328	CEP55,FFAR4,FRA10AC1,MYOF,PDE6C,RBP4	chr1:218599533-218600073	TGFB2	chr7:97760941-97761481	BHLHA15,BRI3,LMTK2,OCM2,TECPR1	chr6:88288208-88288402	AKIRIN2,ORC3,RARS2,SMIM8	chr17:67570393-67570646	ABCA5,LINC01483,MAP2K6	chr2:197264764-197265304	CCDC150,STK17B	chr5:150462518-150463058	CCDC69,DCTN4,GPX3,IRGM,TNIP1,ZNF300	chr10:122610521-122611061	PPAPDC1A,WDR11	chr9:561269-561809	DMRT1	chr20:52739834-52740973	CYP24A1,PFDN4	chr15:72093130-72093683	LOC101929173,NR2E3,SENP8	chr13:67660400-67660820	PCDH9	chr6:37685675-37685810	CCDC167,MDGA1,ZFAND3	chr12:116819571-116820152	LINC00173,MED13L,MIR4472-2	chr8:17646348-17646546	ASAH1,FGL1,LOC101930275,MTMR7,MTUS1,PCM1,PDGFRL	chr1:233396845-233397385	LOC101927736,PCNXL2,RPS7P3	chr8:121416000-121416540
A549	chr2:26223354-26223894	ASXL2,HADHA,HADHB,KIF3C,LOC391359,RAB10,SMARCE1P6,UQCRHP2	chr19:46706409-46706649	DKFZp434J0226,IGFL1,IGFL1P1,LOC645553,PPP5C,RPL12P41	chr12:104997302-104997738	CHST11	chr12:12425698-12426238	BCL2L14,CREBL2,DUSP16,LOC101929220,LOH12CR1,LRP6,MANSC1	chr8:23746903-23747443	NKX2-6,NKX3-1,STC1	chr8:67042159-67042699	ADHFE1,CRH,LOC101060153,PDE7A,RRS1,RRS1-AS1,TRA-AGC8-2,TRIM55,TRY-GTA5-5	chr16:4993219-4993759	ALG1,ANKS3,FAM86A,GLYR1,HMOX2,NAGPA,NUDT16L1,PPL,SEC14L5,SEPT12,UBN1,ZNF500	chr20:10057219-10057759	ANKEF1,PAK7,SNAP25	chr7:100743271-100743807	ACHE,AP1S1,AZGP1P2,CLDN15,DGAT2L7P,FIS1,MIR4653,MOGAT3,MUC12,NAT16,PLOD3,POP7,SERPINE1,TRIM56,UFSP1,VGF,ZNHIT1	chr10:17685806-17686346	PTPLA,ST8SIA6,STAM	chr2:28497869-28498017	FLJ31356,FOSL2,LOC100505716,PPP1CB,RPL23AP34	chr14:70826217-70826757	ADAM20,ADAM21,COX16,SLC8A3,SYNJ2BP	chr7:116311763-116312303	CAPZA2,MET,ST7	chr8:124169223-124169763	ATAD2,DERL1,FAM83A,TRM-CAT1-1,ZHX1	chr2:86332933-86333473	CHMP3,IMMT,POLR1A,PTCD3,REEP1,RNF103,SNORD94,ST3GAL5	chr11:113069616-113070156	ANKK1,NCAM1,TTC12	chr20:49032089-49032629	CEBPB,LINC01270,LINC01272,PTPN1	chr15:93210335-93210875	FAM174B,LOC101926994,LOC643797	chr6:160321268-160321808	ACAT2,IGF2R,MAS1,MRPL18,PNLDC1,SOD2	chr12:90341530-90342139	ATP2B1,POC1B	chr8:53655822-53656362	NPBWR1,RB1CC1,ST18	chr2:46563202-46563464	ATP6V1E2,EPAS1,LOC101926974,RHOQ	chr8:125152046-125152586	ARF1P3,LOC392268,TMEM65	chr8:128832037-128832340	MIR1204,MYC,PVT1	chr16:19134951-19135249
A549	chr17:59509201-59509741	C17orf82,NACA2,TBX2,TBX4	chr11:86289319-86289859	CCDC81,EED,FZD4,ME3,PRSS23	chr3:150187337-150187877	EIF2A,ERICH6,LOC101928061,LOC677762,SELT,SERP1,SIAH2,TSC22D2	chr18:71901638-71902178	CNDP1,CYB5A,FAM69C,FBXO15,TIMM21	chr10:65389136-65389676	JMJD1C,LOC101929846,MRPL35P2	chr12:56753997-56754537	ANKRD52,APOF,CNPY2,CS,ERBB3,ESYT1,GLS2,IL23A,LOC100128676,MIP,MMP19,MYL6,MYL6B,NABP2,PA2G4,PAN2,PMEL,RBMS2,RNF41,RNU7-40P,SMARCC2,STAT2,TIMELESS	chr12:65027676-65028216	GNS,MIR548C,TBC1D30,TBK1,XPOT	chr4:39614539-39615079	LOC344967,RFC1,RNU7-11P,RPL9,SMIM14,UBE2K	chr2:161086036-161086576	ITGB6,PLA2R1,RBMS1	chr5:5342834-5343374	ICE1	chr7:68130111-68130651	LOC100419458	chr17:36904746-36905286	CISD3,CWC25,FBXO47,LASP1,LOC100287808,LOC101929533,MIR4726,MLLT6,PCGF2,PIP4K2B,PSMB3,RPL19,RPL23,SNORA21,SRCIN1,TRC-GCA2-1,TRN-GTT2-5	chr22:46105752-46106149	FBLN1,RIBC2	chr3:141125842-141126382	ATP1B3,PXYLP1,RASA2,SPSB4,ZBTB38	chr12:10592318-10592858	GABARAPL1,KLRC1,KLRC3,KLRC4,KLRK1,YBX3	chr2:48333635-48334175	FBXO11,FOXN2,LOC102724008,MSH6,PPP1R21	chr11:12701895-12702435	LOC102723893,TEAD1	chr4:7268165-7268705	CCDC96,GRPEL1,TADA2B	chr2:188404310-188404850	CALCRL,TFPI	chr9:12727571-12728111	LURAP1L,TYRP1	chr10:112255669-112256209	DUSP5,RBM20,SHOC2,SMC3,SMNDC1	chr2:197124630-197125170	DNAH7,LOC101927482,STK17B	chr3:149189733-149190273	CP,FKBP1AP4,TM4SF18,TM4SF4	chr22:39704721-39705261	APOBEC3H,ATF4,CBX7,LOC100506472,MGAT3,MIEF1,PDGFB,RPL3,RPS19BP1,SNORD43,SNORD83A,SNORD83B,SYNGR1,TAB1	chr2:72857824-72858364
A549	chr1:218540338-218540980	RRP15,TGFB2,TGFB2-AS1	chr11:13148134-13148331	ARNTL,RASSF10	chr5:33894603-33895143	ADAMTS12,LOC646652,RXFP3	chr5:162806509-162807049	CCNG1,HMMR,MAT2B,NUDCD2	chr4:122612468-122613008	ANXA5,BBS7,CCNA2,EXOSC9,QRFPR	chr1:17563782-17564322	ATP13A2,LOC400743,MFAP2,MIR3972,PADI1,PADI2,PADI3,PADI4,PADI6,RCC2,SDHB	chr1:244493080-244493620	ADSS,C1orf100	chr12:47615163-47615802	AMIGO2,PCED1B,PCED1B-AS1	chr4:95469613-95470153	BMPR1B,HPGDS,PDLIM5	chr15:67431468-67432008	AAGAB,IQCH,SMAD3,SMAD6	chr2:234338628-234339168	NEU2,SCARNA6,UGT1A10,UGT1A6,UGT1A7,UGT1A8,USP40	chr6:151366849-151367389	MTHFD1L	chr15:30028755-30029244	FAM189A1,HMGN2P5,TJP1	chr20:43357289-43357907	ADA,KCNK15,LINC01260,PABPC1L,PKIG,RIMS4,SERINC3,STK4,TOMM34,WISP2,YWHAB	chr19:45250638-45250931	APOC1,APOC2,APOE,BCL3,CBLC,CLPTM1,MIR8085,RELB,TOMM40,ZNF229	chr6:127340060-127340600	RNF146,RSPO3	chr9:123458999-123459539	CDK5RAP2,FBXW2,MEGF9,PHF19	chr1:53642146-53642686	CPT2,ECHDC2,LRP8,MAGOH,SCP2,SLC1A7	chr9:126695840-126696380	DENND1A,LHX2,NEK6	chrX:109330282-109330662	MIR3978	chr15:67366529-67367069	LOC102723493,SMAD3	chr11:82756277-82756817	ANKRD42,CCDC90B,DDIAS,PCF11,PRCP,RAB30,RAB30-AS1,SNORA70E	chrX:106161058-106161342	CLDN2,MORC4,NUP62CL,PIH1D3,RBM41,RNF128,TBC1D8B	chr16:81040428-81040968	ATMIN,BCO1,CENPN,CMC2,CMIP,GAN,GCSH,LOC102724118	chr17:2869046-2869586
A549	chr15:64342625-64343165	DAPK2,HERC1,PPIB,SNX22,TRIP4	chr15:72476436-72476976	GRAMD2,HEXA,MYO9A,PARP6,PKM,SENP8	chr3:129370561-129370999	EFCAB12,H1FOO,IFT122,MBD4,PLXND1,TMCC1,TRH	chr8:17113212-17113752	CNOT7,FGF20,MTMR7,SLC7A2,VPS37A,ZDHHC2	chr17:76347471-76348011	BIRC5,DNAH17,DNAH17-AS1,LOC101928710,PGS1,SOCS3,SYNGR2,THA1P,TK1,TMC6,TMC8,TMEM235	chr20:31766445-31766985	BPIFA1,BPIFA2,BPIFA3,BPIFA4P,BPIFB3,BPIFB6,CDK5RAP1,SOCS2P1,SUN5	chr16:31063366-31063906	BCKDK,BCL7C,COX6A2,CTF1,FUS,HSD3B7,ITGAM,KAT8,MIR762,ORAI3,PRSS36,PRSS53,PRSS8,PYCARD,PYDC1,SETD1A,STX1B,STX4,TRIM72,VKORC1,ZNF646,ZNF668	chr12:13145255-13145795	APOLD1,DDX47,EMP1,GPRC5D,GSG1,HEBP1,HTR7P1,KIAA1467,MIR613,MIR614,RPL13AP20,RPL37AP9	chr9:19184432-19184972	DENND4C,FAM154A,PLIN2,RPS6,RRAGA	chr8:122755154-122755724	HAS2	chr2:42362988-42363275	EML4,PKDCC	chr12:104575977-104576296	EID3,GLT8D2,HCFC2,NFYB,TDG,TXNRD1	chr17:48105083-48105240	COL1A1,DLX3,DLX4,FAM117A,HILS1,ITGA3,KAT7,LOC284080,PDK2,PPP1R9B,SGCA,TAC4,TMEM92	chr1:6855752-6856292	CAMTA1,DNAJC11,HES2,KLHL21,LOC100505887,NOL9,PHF13,TAS1R1,THAP3,ZBTB48	chr2:36709749-36709985	CRIM1,FEZ2	chr12:47472807-47473347	AMIGO2,LOC102724147,PCED1B	chr7:50906654-50907194	GRB10	chr5:142100046-142100586	ARHGAP26,FGF1	chr3:149108388-149108928	CP,HPS3,RPL32P8,TM4SF1,TM4SF18	chr1:183155275-183155815	ARPC5,LAMC1,LAMC2,NMNAT2,SHCBP1L,SMG7	chr14:64970921-64971461	AKAP5,ESR2,HSPA2,LOC102723809,MTHFD1,PLEKHG3,PPP1R36,SPTB,ZBTB1,ZBTB25	chr8:48873031-48873571	CEBPD,MCM4,PRKDC,UBE2V2	chr8:27107389-27107929	CHRNA2,EPHX2,PTK2B,TRIM35	chr4:15696911-15697173	BST1,CC2D2A,CD38,FAM200B,FBXL5	chr8:74253335-74253722
A549	chr3:127465574-127465981	ABTB1,MCM2,MGLL,PODXL2,TPRA1	chr5:73622697-73623237	LINC01335	chr10:5062443-5062766	AKR1C1,AKR1C2,AKR1C3,AKR1E2	chr3:43893517-43893849	ABHD5,ANO10,MIR138-1	chr5:172358196-172358508	ATP6V0E1,BNIP1,CREBRF,DUSP1,ERGIC1,LOC285591,NKX2-5,RPL26L1	chr4:69598594-69599172	LOC728811,UGT2B10,UGT2B15,UGT2B17	chr3:187754170-187754535	LPP,RTP2	chr15:90436992-90437532	ANPEP,AP3S2,ARPIN,IDH2,KIF7,LOC100421368,LOC100631255,MESP1,MESP2,MIR5009,MIR5094,PEX11A,SEMA4B,TTLL13,WDR93,ZNF710	chr2:9427880-9428129	ADAM17,ASAP2,CPSF3,IAH1,ITGB1BP1	chr9:33506531-33507071	AQP3,NFX1,NOL6,PRSS3,SPINK4,SUGT1P1,VN1R47P	chr17:40580340-40580592	ATP6V0A1,BECN1,COASY,DNAJC7,EZH1,FAM134C,HSD17B1,KCNH4,PSMC3IP,PTRF,STAT3,STAT5A,STAT5B,TUBG2	chr8:102353814-102354873	ZNF706	chr1:212769430-212769970	ATF3,BATF3,FAM71A,LOC100129948,NENF,NSL1,RPS6KC1,TATDN3,TMEM206	chr2:192372086-192372626	MYO1B	chr12:132349737-132350054	EP400,MMP17,PUS1,ULK1	chr7:43698769-43699309	BLVRA,COA1,LOC100506895,LOC101928860	chr11:69235356-69235569	CCND1,LOC101928262,LOC102724265,MYEOV	chr15:93352342-93352882	ASB9P1,CHD2,LOC101926994	chr8:26890783-26891323	LOC100132229	chr1:147751954-147752494	LOC101929325,LOC284561,MIR5087,TRH-GTG1-3,TRH-GTG1-4	chr2:234885512-234886052	HJURP,MSL3P1,TRPM8,UGT1A1,UGT1A7,UGT1A9	chr2:101358851-101359391	NPAS2,PDCL3,RPL31	chr6:85592755-85593218	TBX18	chr17:40540463-40541070	AOC2,ATP6V0A1,COA3,COASY,FAM134C,GHDC,HCRT,HSD17B1,KAT2A,KCNH4,MLX,NAGLU,NKIRAS2,PSMC3IP,PSME3,RAB5C,STAT3,STAT5A,STAT5B,TUBG1,VPS25,ZNF385C	chr16:163364-163904
A549	chr2:85743700-85744240	ATOH8,CAPG,ELMOD3,GGCX,GNLY,LOC100630918,MAT2A,RETSAT,RNF181,SFTPB,TMEM150A,USP39,VAMP5,VAMP8	chr2:233721325-233721665	C2orf82,ECEL1,EFHD1,GIGYF2,INPP5D,NEU2,PRSS56	chr17:8076730-8076871	ALOX12B,ALOXE3,AURKB,C17orf59,CTC1,DNAH2,HES7,KRBA2,MIR4521,MYH10,NDEL1,PER1,PFAS,RANGRF,RNF222,RPL26,SLC25A35,SNORD118,TMEM107,TRG-GCC2-4,TRS-GCT4-2,TRT-AGT1-1,TRW-CCA3-1,VAMP2	chr20:3869258-3869798	ADAM33,AP5S1,CDC25B,CENPB,GFRA4,HSPA12B,MAVS,MIR103A2,PANK2,RNF24,SIGLEC1	chr2:174409306-174409846	CDCA7	chr2:2617030-2617570	MYT1L	chr21:39664273-39664813	KCNJ15,SPATA20P1	chr10:5024158-5024362	AKR1C1,AKR1C2,LOC101928051	chr6:151255460-151256000	LOC101928788,MTHFD1L	chr15:89658710-89659250	ABHD2,FANCI,HAPLN3,HMGB1P8,LOC102724566,MFGE8,POLG	chr19:45245019-45245653	APOC1,APOC2,APOE,BCAM,BCL3,CBLC,CEACAM16,CEACAM19,CEACAM20,CLASRP,CLPTM1,GEMIN7,IGSF23,PVR,RELB,TOMM40,ZNF180	chr10:4713824-4714090	LINC00704	chr7:78912503-78912906	MAGI2	chr16:55762597-55763137	CAPNS2,CES1,CES1P1,LPCAT2,MMP2	chr8:126558452-126558813	TRIB1	chr10:60384831-60385371	BICC1,TFAM	chr5:132576283-132576454	AFF4,HSPA4,SEPT8,UQCRQ,ZCCHC10	chr5:173208700-173209240	BOD1,CPEB4,LINC01485	chr19:2491544-2491794	DIRAS1,GADD45B,GNG7,LMNB2,LOC101928602,LOC101929097,LSM7,MIR1227,OAZ1,PLEKHJ1,SF3A2,SPPL2B,TCEB1P28,THOP1,TIMM13	chr2:20778979-20779519	GDF7,HS1BP3,LOC102724948,PUM2,SDC1	chr22:35793499-35794039	HMGXB4,HMOX1,MB,MCM5,MIR3909,MIR6069,RASD2,TOM1	chr17:28598001-28598541	BLMH,CPD,GOSR1,MIR423,NSRP1,SLC6A4,TMIGD1	chr18:21032495-21033035	ANKRD29,LAMA3,RIOK3,TMEM241	chr19:46220595-46221135	BHMG1,CCDC61,DMPK,DMWD,EML2,ERCC1,FBXO46,FOSB,FOXA3,GIPR,GPR4,IRF2BP1,MIR330,MIR642A,MIR642B,MYPOP,NANOS2,NOVA2,PPM1N,PPP1R13L,QPCTL,RTN2,SIX5,SNRPD2,SYMPK	chr8:48281895-48282435
A549	chr11:65874549-65875089	B3GNT1,BANF1,BBS1,BRMS1,C11orf68,CCDC85B,CD248,CNIH2,CTSW,EIF1AD,FIBP,FOSL1,GAL3ST3,MUS81,OVOL1,RAB1B,RIN1,SART1,SF3B2,SLC29A2,TMEM151A,TSGA10IP,YIF1A	chr5:133354263-133354533	C5orf15,SKP1,TCF7,VDAC1	chr1:226001149-226001443	ENAH,EPHX1,H3F3A,LEFTY1,LEFTY2,LEFTY3,SDE2,SRP9,TMEM63A	chr12:41121471-41122011	CNTN1,LOC100420117	chr16:69566876-69567416	COG8,CYB5B,NFAT5,NIP7,NOB1,NQO1,PDF,TMED6,WWP2	chr1:234775075-234775615	IRF2BP2,LOC101927787,TARBP1	chr17:7124161-7124701	ACADVL,ACAP1,ALOX12,ASGR1,BCL6B,C17orf49,CLDN7,CLEC10A,CTDNEP1,DLG4,DVL2,EFNB3,EIF5A,ELP5,GABARAP,GPS2,LOC102724073,MIR195,MIR324,MIR497,NEURL4,RNASEK,RNASEK-C17orf49,SENP3,SPEM1,TMEM102,TMEM256,TNFSF12,TNFSF13,TNK1,ZBTB4	chr2:161062078-161062384	ITGB6,LY75,PLA2R1	chr10:47082184-47082724	GPRIN2,LINC00842,LOC100996758,NPY4R	chr7:30027489-30028029	FKBP14,MTURN,PLEKHA8,SCRN1,WIPF3,ZNRF2	chr16:51572469-51573009	LOC102723323,SALL1	chr11:3926771-3926932	ART1,ART5,MIR4687,NUP98,RHOG,RRM1,STIM1,TRIM21,TRPC2	chr17:79881230-79881770	ALYREF,ANAPC11,ARHGDIA,ARL16,ASPSCR1,CCDC137,DCXR,DUS1L,FAM195B,FASN,GPS1,HGS,LRRC45,MAFG,MAFG-AS1,MRPL12,MYADML2,NOTUM,NPB,NPLOC4,P4HB,PCYT2,PDE6G,PYCR1,RAC3,SIRT7,TSPAN10	chr6:15133250-15133556	JARID2,JARID2-AS1,RPL6P17	chr8:135870739-135871279	LOC101927845,MIR30B,ZFAT	chr10:3087924-3088464	LOC101927824,PFKP,PITRM1	chr17:73080122-73080662	ARMC7,ATP5H,CDR2L,FADS6,FDXR,GGA3,GRB2,GRIN2C,HID1,HN1,ICT1,KCTD2,MYO15B,NT5C,NUP85,OTOP2,SLC16A5,SLC25A19,SUMO2,TRR-CCT1-1,TRR-CCT2-1,TRR-TCG3-1,USH1G	chr5:176433606-176434146	FGFR4,GPRIN1,HK3,NSD1,RAB24,SLC34A1,SNCB,UIMC1,UNC5A,ZNF346	chr20:50186251-50186791	ATP9A,NFATC2,SALL4	chr13:109863884-109864424	MYO16-AS1	chr9:4146274-4146645	GLIS3	chr10:36072180-36072720	FZD8,LINC01452	chr3:152103526-152103881	MBNL1,MBNL1-AS1	chr1:43427530-43427665	CCDC23,CFAP57,EBNA1BP2,ERMAP,LEPRE1,SLC2A1,YBX1,ZNF691	chr9:74980358-74980898
A549	chr8:71064810-71064953	NCOA2,PRDM14	chr13:90484997-90485537	RPL7L1P1	chr6:151406362-151406658	AKAP12,RPL32P16	chr15:39871823-39872363	FSIP1,THBS1	chr20:48788759-48789299	CEBPB,LINC01270,LINC01271,LINC01272,LINC01273,LOC101927512,PTPN1,RNF114,SPATA2,TMEM189,TMEM189-UBE2V1,UBE2V1	chr7:13057077-13057363	SCIN	chr1:218382548-218383088	RRP15,TGFB2	chr8:26315340-26315724	DPYSL2,PNMA2	chr19:39616306-39616846	CAPN12,ECH1,FBXO27,GMFG,IFNL1,IFNL2,IFNL3,IFNL4P1,LGALS4,MRPS12,NCCRP1,NFKBIB,PAF1,PAK4,PAPL,PLEKHG2,SAMD4B,SARS2,SIRT2,SYCN	chr12:52607489-52608029	ACVR1B,ACVRL1,ATG101,GRASP,KRT6B,KRT6C,KRT7,KRT75,KRT80,KRT81,KRT82,KRT84,KRT85,KRT86,METTL7AP1,NR4A1	chr11:66651087-66651255	C11orf80,LRFN4,MIR3163,PC,POLD4,RBM4B,RCE1,RHOD,SYT12	chr17:47109423-47109963	ATP5G1,B4GALNT2,CALCOCO2,GIP,HOXB5,IGF2BP1,SNF8,UBE2Z	chr1:212658093-212658633	ATF3,BATF3,DTL,FAM71A,INTS7,NENF,TATDN3,TMEM206	chrX:117420157-117420292	DOCK11,KLHL13,WDR44	chr8:118990419-118990959	EXT1	chr13:99137127-99137359	FARP1,STK24	chr19:47370045-47370355	AP2S1,ARHGAP35,CALM3,DACT3,FKRP,GNG8,NPAS1,PRKD2,PTGIR,SLC1A5,STRN4,TMEM160	chr16:15684702-15685151	C16orf45,KIAA0430,MIR484,MIR6506,MPV17L,MYH11,NDE1	chr21:34144081-34144621	C21orf49,IFNAR2,OLIG1,OLIG2,PAXBP1,PAXBP1-AS1,SYNJ1	chr14:32867322-32867862	AKAP6,RNU6-7	chr6:22448733-22448898	PRL	chr17:4613115-4613655	ALOX15,ARRB2,CAMTA2,CHRNE,CXCL16,ENO3,GGT6,INCA1,LOC101559451,MED11,MINK1,MYBBP1A,PELP1,PLD2,PSMB6,RNF167,SLC25A11,SPAG7,SPNS2,TM4SF5,ZMYND15	chr8:100024800-100025340	LOC101927107,OSR2,STK3,VPS13B	chr1:200457718-200458258	CAMSAP2,DDX59,GPR25,KIF14,LINC00862,ZNF281	chr17:73074800-73075340
A549	chr6:82969900-82970440	IBTK,LOC100132659	chr8:39961372-39961912	C8orf4,IDO1,IDO2	chr1:23911947-23912538	ASAP3,E2F2,FUCA1,GALE,HMGCL,HNRNPR,HTR1D,ID3,LYPLA2,PITHD1,PNRC2,RPL11,TCEA3,TCEB3,ZNF436	chr1:22257623-22257898	CDC42,CELA3A,CELA3B,HSPG2,LDLRAD2,USP48,WNT4	chr6:170653888-170654428	DLL1,FAM120B,LOC101929670,MIR4644,PSMB1,TBP	chr12:51009537-51010077	ATF1,DIP2B,LARP4,LIMA1,TMPRSS12	chr17:55522374-55522725	MSI2	chr3:57436550-57436821	APPL1,ARHGEF3,DENND6A,HESX1,IL17RD,PDE12	chr16:64985974-64986514	CDH11	chr12:66042933-66043090	HMGA2	chr7:92439142-92439682	CDK6,LOC101927497	chr8:16683400-16683940	FGF20,MICU3	chr15:67381489-67382029	LOC102723493,SMAD3	chr3:37264452-37264992	GOLGA4,LRRFIP2,MLH1,RPS16P4,TCEA1P2,UBE2FP1	chr15:89645144-89645394	ABHD2,FANCI,MFGE8,RHCG	chr2:102183278-102183591	MAP4K4,RFX8,RNF149,SNORD89	chr9:127420555-127421095	ARPC5L,GOLGA1,MIR181A2,MIR181A2HG,MIR181B2,NR5A1,NR6A1,PSMB7,RPL35,WDR38	chrX:9133987-9134278	LOC100288031,LOC102724044,TBL1X	chr14:61570493-61570834	PRKCH,SLC38A6,TRMT5	chr14:80891948-80892504	DIO2	chr8:80875589-80876129	HEY1,MRPS28,ZBTB10	chr11:86417534-86417679	FZD4,ME3,PRSS23	chr7:35043293-35043922	DPY19L1,DPY19L2P1,MIR548N,TBX20	chrX:41978257-41978797	ATP5G2P4,CASK	chr2:109029522-109029689
A549	chr18:42401832-42402372	LOC101927943,SETBP1	chr10:102851535-102852075	BTRC,KAZALD1,LBX1,LZTS2,MRPL43,PDZD7,SEMA4G,SFXN3,TLX1,TLX1NB	chr14:93452446-93452986	CHGA,GOLGA5,ITPK1,LGMN,MOAP1,UBR7	chr3:112372023-112372850	ATG3,BTLA,CCDC80	chr5:95590711-95591239	ELL2,PCSK1,RHOBTB3	chr5:153666691-153667121	FAM114A2,GALNT10,MIR1294,SAP30L	chr2:28211986-28212526	BRE,BRE-AS1,MIR4263,MRPL33,RBKS,SLC4A1AP,SUPT7L	chr8:128490708-128491248	CASC8,MIR1204,MYC,POU5F1B	chr8:6709751-6710291	AGPAT5,DEFB1,LOC392181,XKR5	chr13:66886803-66887265	TRIM60P19	chr9:75092936-75093494	LOC101927234,TMC1,ZFAND5	chr4:150918962-150919502	DCLK2	chr2:10548455-10548705	CYS1,HPCAL1,ODC1,SNORA80B	chr11:34676358-34676885	APIP,CAT,EHF,ELF5,NDUFB8P3,PDHX	chr6:76107580-76108120	COX7A2,FILIP1,LOC100506804,TMEM30A	chr11:101881698-101882238	ANGPTL5,KIAA1377,YAP1	chr11:12308417-12308957	MICALCL,PARVA	chr8:118411016-118411556	SLC30A8	chr8:107058110-107058650	OXR1	chr19:49466964-49467365	BAX,BCAT2,C19orf73,CD37,CGB,CGB1,CGB2,DBP,DHDH,FGF21,FTL,FUT1,FUT2,GYS1,HRC,HSD17B14,KCNA7,LHB,LIN7B,LMTK3,LOC101059948,MAMSTR,MIR6798,NTF4,NUCB1,PLEKHA4,PPFIA3,PPP1R15A,RASIP1,RPL18,RUVBL2,SNRNP70,TRPM4,TULP2	chr9:129553840-129554076	ANGPTL2,LMX1B,ZBTB34,ZBTB43	chr12:95477615-95478155	FGD6,NDUFA12,VEZT	chr9:21831875-21832415	C9orf53,CDKN2A,CDKN2B,MTAP,TUBB8P1,UBA52P6	chr1:8107818-8108065	ERRFI1,LOC102724539,PARK7,UTS2	chr12:69462146-69462686
A549	chr15:67419458-67419998	AAGAB,IQCH,LOC102723493,SMAD3	chr19:33488120-33488258	CEBPA,CEP89,GPATCH1,RHPN2,SLC7A10	chr19:36103335-36103875	APLP1,ARHGAP33,ATP4A,COX6B1,DMKN,ETV2,FFAR3,GAPDHS,HAUS5,HSPB6,IGFLR1,KIRREL2,KMT2B,LIN37,LOC102723617,PRODH2,PROSER3,RBM42,SYNE4,TMEM147,U2AF1L4,UPK1A,ZBTB32	chr12:14094804-14095019	GRIN2B	chr13:34618629-34619169	RFC3	chr19:48232778-48233088	CRX,EHD2,GLTSCR2,KPTN,NAPA,SEPW1,SNORD23,TPRX1,ZNF541	chr5:86205234-86205773	COX7C	chr15:50457993-50458533	ATP8B4,GABPB1,HDC,SLC27A2	chr11:85904422-85904962	C11orf73,CCDC81,EED,FNTAP1,SETP17	chr14:74353368-74353908	ACOT4,ALDH6A1,COQ6,DNAL1,ELMSAN1,FAM161B,LOC100506476,LOC100506498,MIR4505,PNMA1,PTGR2,ZNF410	chr14:68745207-68745747	LOC101927971,RPL7AP5	chr6:168408322-168408457	DACT2,KIF25,KIF25-AS1	chr15:89532714-89533169	ABHD2,HAPLN3,LOC100129942,MFGE8	chr7:111201660-111202200	IMMP2L	chr9:113019178-113019718	AKAP2,C9orf152,TXN,TXNDC8	chr8:95210681-95211221	CDH17,FSBP,GEM,PDP1	chr7:43288415-43288955	HECW1,LOC102724911,RNU7-35P	chr20:22564770-22565310	FOXA2,LINC00261	chr19:45348705-45349245	APOC1,APOC2,APOE,BCAM,BCL3,CBLC,CEACAM16,CEACAM19,CEACAM20,CLASRP,CLPTM1,IGSF23,PVR,PVRL2,RELB,TOMM40,TRAPPC6A	chr12:32424166-32424706	FGD4	chr16:89307375-89307915	ACSF3,CBFA2T3,CDH15,LOC101927838,SLC22A31,SPG7,ZNF778	chr5:106878129-106878642	EFNA5	chr15:93412555-93412907	CHD2,LOC100507217	chr11:77313341-77313881	AAMDC,AQP11,CLNS1A,GDPD4,INTS4,LOC102724607,PAK1,RSF1,THRSP	chr3:194392943-194393483
A549	chr18:24057791-24058181	KCTD1,PSMA8,TAF4B	chr9:75733917-75734097	ALDH1A1,ANXA1	chr14:65693758-65694298	CHURC1,FNTB,FUT8,GPX2,LOC100128233,LOC100420096,MAX,PTBP1P,RAB15,RPL21P7,RPL36AP2	chr12:88947968-88948508	KITLG	chr17:17990901-17991441	ALKBH5,ATPAF2,DRG2,EVPLL,FLII,GID4,LLGL1,LRRC48,MIEF2,MYO15A,SMCR8,SREBF1,TOM1L2,TOP3A	chr3:151608425-151608965	AADAC,AADACL2,AADACL2-AS1,SUCNR1	chr2:222596126-222596666	EPHA4	chr5:17401946-17402177	BASP1,LOC101929544,MYO10	chr7:80456128-80456668	SEMA3C	chr1:172224051-172224347	PIGC	chr3:124579477-124579848	HEG1,ITGB5,MUC13	chr2:8587704-8588244	ID2,SNRPEP5	chr2:121155495-121156035	INHBB,RALB	chr6:100748382-100748676	MCHR2	chr22:30018031-30018580	ASCC2,CABP7,GAS2L1,NEFH,NF2,NIPSNAP1,RFPL1,RPEP4,THOC5,UQCR10,ZMAT5	chr11:104034624-104035164	PDGFD	chr3:187721001-187721541	BCL6,LPP,SST	chr10:116080328-116080868	CCDC186,VWA2	chr19:11057632-11058172	C19orf52,KANK2,LDLR,QTRT1,SMARCA4,SPC24,YIPF2	chr10:95225531-95225915	CEP55,FFAR4,FRA10AC1,LGI1,MYOF,PDE6C,RBP4	chr2:200603411-200603951	FTCDNL1,SATB2,TYW5	chr19:18415106-18415646	ELL,GDF15,IFI30,IL12RB1,ISYNA1,JUND,KIAA1683,KXD1,LOC102724342,LOC729966,LRRC25,LSM4,MAST3,PDE4C,PGPEP1,PIK3R2,RAB3A,RPL39P38	chr9:130307668-130307874	FAM129B,FPGS,LRSAM1,MIR2861,MIR3960,PIP5KL1,PTRH1,RPL12,SH2D3C,SLC2A8,SNORA65,STXBP1,TOR2A,TTC16	chr4:155498440-155498807	DCHS2,FGA,FGB,FGG,LRAT,PLRG1,RBM46	chr17:43207209-43207749
A549	chr1:117689537-117690077	CD101,MAN1A2,MIR942,PTGFRN,RPS15AP9,TRIM45,TTF2,VTCN1	chr9:33415561-33415968	AQP3,AQP7,B4GALT1,CHMP5,LOC100862682,NFX1,NOL6,SPINK4	chr6:12290331-12290628	EDN1,LOC101928281	chr3:145940233-145940773	PLOD2,PLSCR4	chr19:33560522-33560952	CEBPA,CEBPG,GPATCH1,LOC102723474,LRP3,RHPN2,SLC7A9,WDR88	chr4:146656258-146656798	C4orf51,MMAA,ZNF827	chr1:212118244-212118435	INTS7,LPGAT1,NEK2	chr1:8257745-8258065	ERRFI1,LOC102724539,PARK7,TNFRSF9,UTS2	chr12:110661571-110661931	ANAPC7,ANKRD13A,ARPC3,ATP2A2,FAM216A,GIT2,GPN3,IFT81,TCHP	chr11:65255148-65255444	AP5B1,CFL1,DPF2,EFEMP2,FAM89B,FIBP,KAT5,LTBP3,MALAT1,MAP3K11,MIR612,MUS81,NEAT1,POLA2,RELA,RNASEH2C,SAC3D1,SART1,SCYL1,SIPA1,SSSCA1,TIGD3	chr11:10921431-10921971	AMPD3,CTR9,EIF4G2,MRVI1,ZBED5,ZBED5-AS1	chr12:122478437-122478977	B3GNT4,BCL7A,DIABLO,HPD,IL31,KDM2B,LOC100506691,PSMD9,RHOF,SETD1B,WDR66	chr5:74861729-74862269	ANKDD1B,COL4A3BP,HMGCR,POC5,POLK	chr21:43098486-43098869	LINC00111,PRDM15,RIPK4	chr6:7419175-7419715	CAGE1,DSP,LOC101928076,RIOK1,RPS3P4,SNRNP48,SSR1	chr15:70784974-70785514	TLE3	chr12:123611098-123611394	ABCB9,C12orf65,CDK2AP1,HIP1R,MPHOSPH9,OGFOD2,PITPNM2,SETD8,VPS37B	chr1:182089541-182090081	ZNF648	chr18:52490371-52490991	RAB27B	chr1:214386508-214386844	PROX1,SMYD2	chr17:19844082-19844359	AKAP10,ALDH3A1,SPECC1,ULK2	chr1:43402106-43402504	ATP6V1E1P1,CFAP57,CLDN19,EBNA1BP2,LEPRE1,MKRN8P,SLC2A1,YBX1,ZNF691	chr5:60898861-60899401	ZSWIM6	chr9:130890090-130890630	AK1,C9orf16,CIZ1,DPM2,FAM102A,GOLGA2,LCN2,MIR199B,NAIF1,PIP5KL1,PTGES2,PTGES2-AS1,SLC25A25,SLC25A25-AS1,SLC27A4,ST6GALNAC4,SWI5,TRUB2,URM1	chr15:90879725-90880265
A549	chr14:73695177-73695487	LOC101928123,NUMB,PAPLN,PSEN1,RBM25,ZFYVE1	chr2:161991655-161992195	PSMD14,TANK	chr4:40992652-40992847	NSUN7,UCHL1	chr12:27772171-27772711	KLHL42,MANSC4,REP15	chr7:130578870-130579397	KLF14,LOC100133252,MEST,MIR29A,MIR29B1,MKLN1,TSGA13	chr14:52818398-52818938	GPR137C,PTGDR,PTGER2,TXNDC16	chr22:46104992-46105616	ATXN10,FBLN1,WNT7B	chr22:46075124-46075664	ATXN10,WNT7B	chr2:236303220-236303474	AGAP1,AGAP1-IT1	chr8:110241280-110241820	ENY2,NUDCD1,TRHR	chr7:7532181-7532418	MIOS,RPA3,RPA3OS	chr5:34598425-34598965	AGXT2,BRIX1,RAI14	chr10:62186053-62186593	CDK1	chr4:151146268-151146518	DCLK2	chr6:131380481-131381021	EPB41L2,SMLR1	chr19:40442018-40442558	FBL,FCGBP,LEUTX,MAP3K10,PRR13P5,PSMC4,TTC9B,ZNF546,ZNF780A,ZNF780B	chr2:86859714-86860254	CD8A,CD8B,KDM3A,LOC285074,REEP1,RMND5A,RNF103	chr8:124992144-124992476	ANXA13,FER1L6-AS1,KLHL38	chr5:17325976-17326516	BASP1,LOC646012,MYO10	chr6:26123130-26123419	BTN2A2,BTN3A2,HFE,HIST1H1C,HIST1H1E,HIST1H2AC,HIST1H2BB,HIST1H2BC,HIST1H4C,LARP1P1,TRIM38	chr1:66729232-66729772	SGIP1	chr5:141600735-141601275	GNPDA1,KIAA0141,PCDH12,RNF14,SPRY4	chr1:15680674-15681214	AGMAT,CELA2A,CTRC,EFHD2,FHAD1,TMEM51	chr4:113004298-113004838	C4orf32,TIFA	chr2:44460634-44460966
A549	chr15:59592469-59593009	BNIP2,CCNB2,FAM81A,LDHAL6B,MYO1E	chr12:101445846-101446386	ANO4,SLC5A8,SNX5P2,UTP20	chr1:211915077-211915617	DTL,LPGAT1,NEK2,SLC30A1	chr17:27070244-27070784	DHRS13,ERAL1,FLOT2,FOXN1,IFT20,NEK8,PHF12,PIGS,POLDIP2,PROCA1,RAB34,RPL23A,SARM1,SDF2,SEZ6,SNORD42B,SPAG5,SPAG5-AS1,SUPT6H,TLCD1,TMEM97,TRAF4	chr12:125401640-125402096	AACS,BRI3BP,DHX37,MIR5188,RPL22P19,SCARB1,TRA-TGC3-1,TRA-TGC4-1,TRD-GTC2-8,UBC	chr2:201170843-201171383	KCTD18,SGOL2	chr20:56273257-56273802	BMP7,CTCFL,PCK1,PMEPA1,RBM38,ZBP1	chr2:133173829-133174369	CDC27P1,GPR39,ZNF806	chr19:48018419-48018959	BBC3,C5AR1,CCDC9,CRX,DHX34,EHD2,GLTSCR1,GLTSCR2,KPTN,MEIS3,NAPA,NAPA-AS1,SNORD23,ZNF541	chr2:113976110-113976444	IL1F10,IL1RN,PAX8,PAX8-AS1,PSD4	chr2:72922020-72922255	EMX1,SPR	chr2:209130479-209131019	CRYGA,CRYGC,CRYGD,CRYGEP,IDH1,IDH1-AS1,PIKFYVE,PLEKHM3,TPT1P2	chr14:65693698-65693883	FNTB,FUT8,GPX2,LOC100128233,LOC100420096,MAX,RAB15	chr10:25210247-25210787	ARHGAP21,ENKUR,PRTFDC1,THNSL1	chr19:59066181-59066721	A1BG,CENPBD1P1,CHMP2A,LOC100506634,MZF1,RPS5,SLC27A5,TRIM28,UBE2M,ZBTB45,ZNF132,ZNF324,ZNF324B,ZNF446,ZNF497,ZNF544	chr4:99564206-99564746	TSPAN5	chr1:243039213-243039753	CEP170,LOC100129949,LOC100420879,PLD5	chr5:168867266-168867806	DOCK2,SLIT3,SPDL1	chr17:21189595-21190135	DHRS7B,KCNJ12,MAP2K3,NATD1,TMEM11,USP22	chr7:99843876-99844416	AP4M1,CNPY4,COPS6,GAL3ST4,GATS,GPC2,LAMTOR4,LOC101927632,LRCH4,MBLAC1,MCM7,MEPCE,MIR106B,MIR25,MIR93,PILRA,PMS2P1,PPP1R35,PVRIG,STAG3,STAG3L5P,STAG3L5P-PVRIG2P-PILRB,TAF6,TSC22D4,ZCWPW1,ZKSCAN1,ZNF3,ZSCAN21	chr1:242403404-242403753	PLD5	chr7:123410386-123410926	HYAL4,HYALP1,IQUB,LMOD2,NDUFA5,SPAM1,TMEM229A,WASL	chr20:4554421-4554966	PRND,PRNP,RASSF2	chr2:9815439-9815979	ADAM17,CPSF3,IAH1,ITGB1BP1,TAF1B,YWHAQ	chr10:69896214-69896600
A549	chr6:47136004-47136324	TNFRSF21	chr6:134743940-134744220	KRT8P42,LINC01010,SGK1,SLC2A12,TBPL1	chr2:191884903-191885267	GLS,LOC100420571,MYO1B,STAT1,STAT4	chr9:118735038-118735543	PAPPA	chr6:130629260-130629405	L3MBTL3,SAMD3,TMEM200A	chr17:53684895-53685435	LOC100418888,LOC101927389,LOC102724732,PCTP,TMEM100	chr9:35490193-35490435	ARHGEF39,CA9,CD72,FAM214B,PIGO,RMRP,RPL36AP33,RUSC2,SIT1,TESK1,TMEM8B,TPM2,ZFAND6P1	chr11:68227287-68227827	GAL,LOC101928175,LRP5,MRPL21,MTL5,PPP6R3,SUV420H1,UNC93B1	chr11:18405387-18405638	GTF2H1,HPS5,LDHA,LDHAL6A,LDHC,SAA1,TSG101,UEVLD	chr12:62653762-62654302	FAM19A2,LOC102724280,MIR6125,USP15	chr7:130523466-130523824	KLF14,LINC-PINT,MEST	chr20:2082882-2083422	LOC388780,LOC727993,PDYN,SIRPA,STK35,TGM3,TGM6	chr8:17471735-17472275	CNOT7,MTMR7,PDGFRL,SLC7A2	chr9:97684503-97685035	C9orf3,FANCC,FBP1,LOC101928119,MIR23B,MIR24-1	chr12:47664934-47665553	AMIGO2,LOC101927116,PCED1B,PCED1B-AS1	chr6:2989805-2990345	HTATSF1P2,LINC01011,LOC101927759,NQO2,RIPK1,SERPINB1,SERPINB6,SERPINB9,SERPINB9P1,TUBB2B,WRNIP1	chr19:54512846-54512984	CACNG6,CACNG8,LENG1,MBOAT7,MIR517A,MIR518C,MIR520D,MIR521-2,MIR524,MIR935,MYADM,NDUFA3,NLRP12,PRKCG,PRPF31,RPS9,TARM1,TFPT,TSEN34,VSTM1	chr21:38230667-38230968	HLCS,RNA5SP491	chr7:23312833-23313120	FAM126A,GPNMB,IGF2BP3,KLHL7,MALSU1,NUPL2,TRA2A	chr7:101618966-101619180	CUX1	chr19:45268691-45269231	APOE,BCAM,BCL3,CBLC,CEACAM16,CEACAM20,MIR4531,MIR8085,PVRL2,RELB,TOMM40,ZNF229	chr3:118923902-118924442	ADPRH,ARHGAP31,B4GALT4,IGSF11,PLA1A,POGLUT1,TIMMDC1,TMEM39A,UPK1B	chr1:212093489-212093978	LPGAT1,NEK2	chr21:44897802-44898295	LINC00313,LINC00319,LINC00322,LOC102724354,LOC102724385,MIR6070,SIK1	chr10:127887723-127888263
A549	chr8:27257481-27258021	CCDC25,CHRNA2,CLU,PTK2B,SCARA3,TRIM35	chr3:64252017-64252557	PRICKLE2	chr19:40939488-40940028	AKT2,BLVRB,HIPK4,ITPKC,LTBP4,MAP3K10,MIA,PLD3,PRX,SERTAD1,SERTAD3,SHKBP1,SNRPA,SPTBN4,TTC9B	chr6:12603320-12603860	EDN1,LOC101928309,PHACTR1	chr9:97574504-97575044	FBP1,FBP2,MIR2278,MIR27B	chr4:143012114-143012826	IL15	chr3:64172860-64173100	PRDX3P4,PRICKLE2,PSMD6	chr16:11628125-11628458	LITAF,LOC101927205,RMI2,RSL1D1,TXNDC11	chr9:74357251-74357582	ABHD17B,GDA,TMEM2	chr22:33834078-33834618	LARGE	chr5:38845918-38846121	LIFR,OSMR,OSMR-AS1,RICTOR	chr14:21154461-21155001	ANG,APEX1,OR6S1,OSGEP,RNASE1,RNASE10,RNASE11,RNASE12,RNASE4,RNASE6,RNASE9,SLC39A2,TMEM55B,TRL-TAG4-1,TRP-TGG1-1,TRT-TGT4-1,TRT-TGT5-1,TRY-GTA4-1,TRY-GTA5-1,TRY-GTA5-2,TRY-GTA7-1	chr4:83295248-83295788	ENOPH1,HNRNPD,HNRNPDL,LOC101928963	chr17:44364101-44364641	KANSL1,LOC100132570	chr14:77509649-77510189	CIPC,IRF2BPL,LOC283575,NGB,TMEM63C,ZDHHC22	chr17:76836857-76837397	C1QTNF1,CANT1,CYTH1,LGALS3BP,PGS1,RPL9P29,TIMP2,USP36	chr1:200341005-200341643	DDX59,FAM58BP,KIF14,LINC00862,ZNF281	chr5:82181371-82181911	LINC01338,XRCC4	chr1:242998999-242999539	CEP170,PLD5	chr5:124820870-124821185	LOC101927460	chr14:93498703-93499243	CHGA,CYB5AP3,ITPK1,MOAP1	chr18:19252799-19253339	ABHD3,ESCO1,MIB1,MIR1-2,SNRPD1	chr3:25550258-25550798	MIR4442,OXSM,RARB,TOP2B	chr11:10351410-10351950	ADM,AMPD3,CAND1.11,SBF2	chr1:23730216-23730756
A549	chr11:86430810-86431227	FZD4,LOC102724775,ME3,PRSS23,TMEM135	chr2:42329036-42329576	C2orf91,EML4,PKDCC	chr16:31191016-31191556	AHSP,BCKDK,BCL7C,CTF1,FUS,HSD3B7,ITGAD,ITGAM,ITGAX,KAT8,PRSS36,PRSS8,PYCARDOS,SETD1A,STX1B,TRIM72,VKORC1,ZNF646,ZNF668,ZNF843	chr9:97630161-97630588	C9orf3,FBP1	chr1:245127650-245128190	COX20,EFCAB2,HNRNPU,KIF26B,LOC101928068	chr6:73945778-73946318	DDX43,DPPA5,KHDC1L,KHDC3L,MB21D1,OOEP	chr17:47913698-47914238	COL1A1,DLX3,FAM117A,ITGA3,KAT7,NXPH3,PDK2,SAMD14,SLC35B1,SPOP,TAC4	chr1:145246093-145246633	ANKRD34A,HFE2,ITGA10,LOC100996517,LOC100996717,RNVU1-6,TRE-CTC1-1	chr12:106416244-106416784	CKAP4,NUAK1,POLR3B,ST13P3	chr3:145784801-145785250	PLOD2,PLSCR4	chr8:19521027-19521470	CSGALNACT1,INTS10	chr9:84268070-84268610	TLE1	chr19:48222124-48222664	CRX,EHD2,ELSPBP1,GLTSCR2,KPTN,NAPA,NAPA-AS1,SEPW1,SLC8A2,SNORD23,SULT2A1,TPRX1,ZNF541	chr4:7892122-7892662	AFAP1	chr19:38684600-38685140	C19orf33,DPF1,FAM98C,GGN,KCNK6,PPP1R14A,SPINT2,SPRED3,YIF1B	chr6:3612938-3613284	LOC643327,PXDC1,SLC22A23	chr5:142060348-142060888	ARHGAP26,FGF1,SPRY4	chr8:22210006-22210546	BMP1,CCAR2,HR,LGI3,MIR320A,NPM2,NUDT18,PDLIM2,PHYHIP,PIWIL2,POLR3D,REEP4,SFTPC,SLC39A14,SORBS3,XPO7	chr14:100223853-100224088	CCDC85C,DEGS2,EML1	chr15:50140267-50140859	ATP8B4,DTWD1	chr18:14189771-14190311	ZNF519	chr6:37693684-37693913	CCDC167,MDGA1,ZFAND3	chr17:43167933-43168473	ACBD4,C1QL1,CCDC103,DCAKD,EFTUD2,FMNL1,GJC1,HEXIM1,HEXIM2,MAP3K14,MIR6784,NMT1,PLCD3,SPATA32	chr11:73989657-73990193	C2CD3,LIPT2,P4HA3,PGM2L1,PPME1	chr5:14105932-14106183
A549	chr22:27290817-27291122	CRYBB1,MIAT,RPL15P22	chr3:171529343-171529682	FNDC3B,PLD1,TMEM212	chr17:6963770-6964310	ACADVL,ALOX12,BCL6B,CLDN7,CLEC10A,CTDNEP1,DLG4,ELP5,FBXO39,GABARAP,LOC100506713,MIR195,MIR324,MIR497,PHF23,RNASEK,RNASEK-C17orf49,RPL7AP64,SLC16A11,SLC16A13,TMEM95	chr14:105556691-105557231	AHNAK2,BRF1,CDCA4,CEP170B,GPR132,JAG2,LOC102723354,NUDT14,PLD4	chr14:100046171-100046567	CCDC85C,CCNK,CYP46A1,EML1,HHIPL1,SETD3	chr1:172864938-172865318	FASLG	chr12:122224476-122224712	BCL7A,HPD,KDM2B,MORN3,PSMD9,RHOF,RNF34,SETD1B,TMEM120B,WDR66	chr9:110820331-110820871	RPL31P43	chr11:46736101-46736308	ARHGAP1,ATG13,F2,HARBI1,LRP4,ZNF408	chr5:17128971-17129511	BASP1,MYO10	chr9:100639103-100639396	ANP32B,C9orf156,CORO2A,FOXE1,HEMGN,LOC101928360,NANS,TDRD7,TMOD1,TSTD2,XPA	chr7:116209706-116210246	CAPZA2,CAV1,CAV2,MET	chr14:78601748-78602018	NRXN3,RNA5SP388	chr16:16108739-16109062	ABCC1,FOPNL,MYH11	chr8:128935843-128936383	LOC102723587,MIR1204,MIR1205,MIR1208,MYC,PVT1	chr8:27472041-27472581	CCDC25,CLU,ESCO2,PBK,SCARA3	chr20:57205036-57205576	APCDD1L,GNAS,NPEPL1,STX16,STX16-NPEPL1,TUBB1,VAPB	chr5:55507453-55507655	ANKRD55,IL6ST,LOC100128603	chr12:106354091-106354402	NUAK1	chr19:42206176-42206716	ATP5SL,CEACAM21,CEACAM3,CEACAM4,CEACAM5,CEACAM6,CEACAM7,DMRTC2,ERICH4,RABAC1	chr5:173368980-173369412	CPEB4	chr14:59365273-59365813	TIMM9	chr8:40053430-40053893	IDO1	chr9:91272779-91273064	LOC286238,NXNL2	chr19:34272767-34273307
A549	chr9:97435373-97435913	FBP1	chr20:36796495-36797035	LBP,RALGAPB,RPRD1B,SNHG11,TGM2,TTI1	chr21:44847034-44847331	AGPAT3,FLJ41733,LINC00313,LINC00319,LOC102723371,LOC102724398,LOC102724411,PKNOX1,RRP1B,SIK1,U2AF1	chr11:64691814-64692354	ARL2,ATG2A,BATF2,CDC42BPG,CDCA5,DPF2,EHD1,FAU,GPHA2,MAP4K2,MIR192,MIR194-2,MRPL49,NRXN2,PPP2R5B,PYGM,RPS16P6,SAC3D1,SF1,SNX15,SYVN1,ZFPL1,ZNHIT2	chr20:44048155-44048695	ACOT8,LOC101927326,MATN4,MIR6812,PIGT,RBPJL,SDC4,SLPI,SYS1,SYS1-DBNDD2,TNNC2,TP53TG5,WFDC2,WFDC8	chr5:79525072-79525612	CTD-2201I18.1,FAM151B,SERINC5,SPZ1,THBS4	chr8:126525430-126525970	TRIB1	chr19:782520-782901	ARID3A,AZU1,BSG,CDC34,CFD,CNN2,EFNA2,ELANE,FGF22,FSTL3,GZMM,HCN2,KISS1R,LPPR3,MED16,MIER2,MIR4745,MISP,PALM,POLRMT,PRSS57,PRTN3,PTBP1,R3HDM4,RNF126,RNU6-9,TMEM259,WDR18	chr1:234344570-234345110	RPS15P2,SLC35F3	chr10:60398137-60398677	BICC1,CISD1,TFAM	chr1:8154965-8155248	ERRFI1,PARK7,SLC45A1	chr17:48474669-48475209	ACSF2,ANKRD40,CHAD,COL1A1,EME1,EPN3,LRRC59,MRPL27,MYCBPAP,RSAD1,SGCA,SPATA20,TMEM92,XYLT2	chr2:28497864-28498404	FLJ31356,PLB1,RBKS	chr16:14656551-14657091	BFAR,LOC100129781,MIR193B,PARN,PLA2G10,RRN3	chr3:127648585-127649125	ABTB1,EEFSEC,KBTBD12,MCM2,MGLL,RUVBL1	chr7:17360198-17360738	AHR,LOC101927609	chr12:47432214-47432459	AMIGO2,PCED1B,SLC38A4	chr2:70363124-70363664	ASPRV1,FAM136A,MXD1,PCBP1,PCBP1-AS1,PCYOX1,SNRPG,TIA1,TRG-CCC2-2	chr5:173396487-173396884	C5orf47,CPEB4	chr8:102171294-102171834	YWHAZ,ZNF706	chr5:131750642-131751182	C5orf56,CCNI2,IL4,IL5,LOC102723741,LOC553103,MIR3936,SLC22A4,SLC22A5	chr5:158429911-158430451	EBF1,RNF145	chr10:90569863-90570403	ACTA2,ANKRD22,FAS,LIPF,LIPJ,LIPK,LIPM,LIPN,RNLS,STAMBPL1	chr1:242400385-242400660	EXO1,PLD5	chr3:145843606-145844146
A549	chr6:126261803-126262343	HEY2,HINT3,NCOA7,TRMT11	chr15:91537644-91538184	BLM,FURIN,HDDC3,LOC101926911,MAN2A2,PRC1,PRC1-AS1,RCCD1,UNC45A	chr20:1098912-1099452	ACTG1P3,ANGPT4,PSMF1,RAD21L1,SDCBP2,SNPH,TMEM74B	chr4:123819579-123819820	BBS12,FGF2,NUDT6,SPATA5	chr19:45091919-45092459	BCAM,BCL3,CBLC,CEACAM16,CEACAM19,CEACAM20,IGSF23,PVR,ZNF112,ZNF180,ZNF229,ZNF285	chr1:16470399-16470708	ARHGEF19,EPHA2,FAM131C,FBXO42,HSPB7,LOC101927479,NECAP2,RSG1,SZRD1,ZBTB17	chr15:68789694-68790097	CALML4,CORO2B,FEM1B,ITGA11,PIAS1	chr16:77334195-77334511	ADAMTS18,MON1B	chr1:114217127-114217667	AP4B1,BCL2L15,HIPK1,MAGI3,PHTF1,PTPN22,RSBN1	chr5:10509033-10509573	ANKRD33B,CMBL,DAP,LOC101929379,LOC101929412,LOC389273,MIR6131,ROPN1L,RPL30P7	chr9:6877804-6878048	GLDC,KDM4C	chrX:130927051-130927591	FIRRE,MST4,PNKDP1	chrX:9990495-9990970	CLCN4,WWC3	chr1:45285477-45286017	BEST4,BTBD19,C1orf228,EIF2B3,HECTD3,KIF2C,PLK3,PTCH2,RNU5E-6P,RNU5F-1,RPS15AP11,RPS8,SNORD38A,SNORD38B,SNORD55,TCTEX1D4,UROD	chr3:44925493-44926033	CDCP1,CLEC3B,KIAA1143,KIF15,MIR564,PPIAP18,TGM4,TMEM42,ZNF197,ZNF35,ZNF501	chrX:41638631-41638923	CASK,GPR82	chr17:14374278-14374818	HS3ST3B1	chr1:204485212-204485752	MDM4,PIK3C2B,PPP1R15B,SOX13	chr19:36504724-36505264	ALKBH6,APLP1,ATP4A,CAPNS1,CLIP3,COX7A1,HCST,KIRREL2,KMT2B,LOC101927572,LRFN3,NPHS1,OVOL3,POLR2I,PRODH2,RNY5P10,SDHAF1,SYNE4,TBCB,THAP8,TYROBP,WDR62,ZBTB32,ZNF146,ZNF565	chr9:4293287-4293986	GLIS3,LOC101929330	chr19:38432033-38433170	SIPA1L3,WDR87,ZNF607	chr2:197664207-197664747	GTF3C3,HECW2,PGAP1	chr8:67980841-67981381	COPS5,CSPP1,MCMDC2,PPP1R42,SNHG6,TCF24	chr15:78730060-78730600	ACSBG1,CHRNA5,DNAJA4,HYKK,IDH3A,IREB2,PSMA4,WDR61	chr9:115100761-115101301
A549	chr5:92581971-92582511	POLD2P1	chrX:23919106-23919646	ACOT9,APOO,CXorf58,EIF2S3,KLHL15,PRDX4,SAT1,ZFX	chr4:40527856-40528396	CHRNA9,MIR4802,NSUN7,RBM47,RNU7-74P,RPL37P14	chr11:36310719-36311259	COMMD9,PRR5L,RAG1,TRAF6	chr10:27069902-27070442	ABI1,APBB1IP,PDSS1	chr2:46191382-46191711	SRBD1	chr17:38636560-38637100	CCR7,CSF3,GJD3,IGFBP4,KRT12,KRT20,KRT222,LOC102724129,RARA,RARA-AS1,SMARCE1,TNS4,TOP2A	chr16:73054353-73054632	LOC102723853,ZFHX3	chr15:40390839-40391379	BMF,BUB1B,DISP2,EIF2AK4,GPR176,INAFM2,LOC102724328,PAK6,PLCB2,SRP14,SRP14-AS1	chr3:189537853-189538075	MIR944	chr6:7698400-7698830	BMP6,CAGE1,DSP,SNRNP48,TXNDC5	chr1:23703796-23704336	ASAP3,E2F2,HNRNPR,HTR1D,ID3,LOC101928163,LUZP1,TCEA3,ZNF436	chrX:71840508-71841048	CITED1,DMRTC1B,HDAC8,PHKA1	chr13:34253345-34253885	RFC3,STARD13	chr2:225956153-225956383	DOCK10	chr10:14615598-14616138	FRMD4A,HSPA14,SUV39H2	chr12:50963584-50964124	DIP2B,LARP4	chr8:110605641-110606181	EBAG9,LOC100132813,PKHD1L1	chr1:94511037-94511577	ABCA4,ARHGAP29,DNTTIP2,GCLM,MIR760,TRR-TCT1-1	chr8:130996460-130997000	ASAP1,FAM49B,RPL15P12	chr3:149260218-149260677	COMMD2,CP,LOC100421817,PFN2,RNF13,TM4SF1,TM4SF18,TM4SF4,WWTR1,WWTR1-AS1	chr5:5351406-5351946	ADAMTS16,ALG3P1,ICE1	chr12:47058665-47059205	MARK3P1,SLC38A2,SLC38A4	chr10:28881714-28882254	BAMBI,WAC	chrX:2309766-2310306
A549	chr1:168270971-168271350	SFT2D2,TBX19,TIPRL	chr2:63968982-63969522	HNRNPA1P66,MDH1,UGP2,WDPCP	chr1:164717408-164718267	PBX1	chr2:121736227-121736767	GLI2,TFCP2L1	chr4:89030538-89030754	ABCG2,HERC6,PKD2,PPM1K,PYURF,SPP1	chr5:133838887-133839427	CAMLG,CDKL3,CDKN2AIPNL,DDX46,JADE2,LOC101927934,SAR1B,SEC24A,TCF7,UBE2B	chr12:26922146-26922452	ASUN,FGFR1OP2,ITPR2,MED21,STK38L,TM7SF3	chr9:118645930-118646470	PAPPA	chr2:189007287-189007827	GULP1,MIR561	chr13:73707731-73708002	FABP5P1,KLF5,MZT1,PIBF1,RNU6-66P	chr12:104802224-104802764	CHST11,EID3,NFYB,TXNRD1	chr2:235277545-235277938	ARL4C	chr5:72666383-72666923	ANKRA2,ARHGEF28,BTF3,FCHO2,FOXD1,UTP15	chr2:201630380-201630648	BZW1,CASP8,CLK1,FAM126B,KCTD18,LOC100507140,NIF3L1,ORC2,PPIL3,RNU6-31P,SGOL2	chr2:191703284-191703521	GLS,NAB1,STAT1	chr4:108604923-108605463	PAPSS1,SGMS2	chr9:110307571-110308111	KLF4,RAD23B	chr2:143630839-143631412	KYNU,LOC100129955,STIP1P1	chr16:24855837-24856164	SLC5A11,TNRC6A	chr5:130606397-130606937	CDC42SE2,HINT1	chr4:95586805-95587772	BMPR1B,PDLIM5	chr11:9842533-9843073	LOC101928008,LOC440028,SBF2-AS1,SWAP70	chr16:25060883-25061388	ARHGAP17,LCMT1,LOC554206,SCML2P2,ZKSCAN2	chr10:35150396-35150936	CUL2,PARD3,PARD3-AS1,SS18L2P1	chr18:46523447-46523794
A549	chr19:49864557-49865097	ALDH16A1,AP2A1,BCL2L12,CCDC155,CD37,CGB1,CGB2,DKKL1,FCGRT,FLT3LG,GFY,HRC,IRF3,LIN7B,LOC101928295,MED25,NOSIP,NUCB1,PIH1D1,PRRG2,PTH2,RCN3,RPL13A,RPS11,RRAS,SCAF1,SLC17A7,SLC6A16,SNORD32A,SNORD33,SNORD34,TEAD2,TRPM4	chr10:35294709-35295249	CCNY,CREM,CUL2,PARD3	chr8:142086044-142086423	AGO2,DENND3,PTK2,SLC45A4	chr4:150976608-150976954	DCLK2	chr9:86087074-86087614	FRMD3,IDNK,UBQLN1	chr11:94480140-94480680	AMOTL1,ANKRD49,CWC15,FUT4,MRE11A,PIWIL4	chr2:196351823-196352066	SLC39A10	chr19:45195315-45195855	APOC1,BCAM,BCL3,CBLC,CEACAM16,CEACAM19,CEACAM20,IGSF23,MIR4531,PVR,PVRL2,TOMM40,ZNF180	chr10:99301838-99302378	ANKRD2,AVPI1,C10orf62,EXOSC1,FRAT1,FRAT2,HOGA1,MMS19,MORN4,PGAM1,PI4K2A,RRP12,UBTD1,ZDHHC16,ZFYVE27	chr14:92970221-92970563	RIN3	chr17:27055207-27055747	DHRS13,ERAL1,FOXN1,IFT20,NEK8,PHF12,PIGS,POLDIP2,PROCA1,RAB34,RPL23A,SDF2,SNORD42A,SNORD42B,SNORD4A,SUPT6H,TLCD1,TRAF4,UNC119	chr5:168608718-168609258	SLIT3	chr17:2863355-2863976	LOC101927911,MIR1253	chr8:62630918-62631458	ASPH,LOC101929610	chr21:43178564-43179104	C2CD2,LINC00112,LINC00479,MIR6814,PRDM15,RIPK4,ZBTB21	chr7:84113964-84114504	SEMA3A	chr1:214390192-214390335	PROX1,SMYD2	chr7:75920738-75921278	DTX2,HSPB1,MDH2,RHBDD2,SRRM3,SSC4D,STYXL1,YWHAG	chr2:11970256-11970796	LOC100506405,LPIN1,MIR4262,NTSR2	chr9:34073202-34073453	DCAF12,KIF24,NUDT2,UBAP1,UBAP2,UBE2R2	chr1:223906627-223906825	CAPN2,TP53BP2	chr15:99439824-99441143	IGF1R,SYNM	chr4:89112491-89113031	ABCG2,HERC5,PPM1K,SPP1	chr2:11529686-11530498	E2F6,GREB1,NTSR2,PQLC3,ROCK2	chr1:161735777-161736317
A549	chr6:136849847-136849982	MAP7,PEX7	chr8:6713532-6714072	AGPAT5,DEFA1,DEFB1,GS1-24F4.2,LOC392181,XKR5	chr12:124895987-124896527	FAM101A,NCOR2	chr1:219038941-219039250	NXNP1	chr1:239721861-239722401	CHRM3	chr15:59992181-59992721	BNIP2,FOXB1,GCNT3,GTF2A2,PIGHP1	chr7:12759062-12759602	ARL4A,LOC100505995,SCIN	chr18:68089290-68089913	LOC101060542,SOCS6	chr12:96031268-96031675	AMDHD1,HAL,METAP2,NTN4,PGAM1P5,SNRPF,USP44	chr20:19945094-19945634	CRNKL1,NAA20,RIN2,RPL12P12	chr1:26324577-26325117	AUNIP,CATSPER4,CEP85,CNKSR1,EXTL1,MAN1C1,MTFR1L,PAFAH2,PAQR7,PDIK1L,SEPN1,SH3BGRL3,SLC30A2,STMN1,TRIM63,ZNF593	chr12:87221264-87221546	MGAT4C	chr2:56089862-56090205	CCDC88A,EFEMP1,MIR216A,PNPT1,SMEK2	chr11:114165454-114166194	C11orf71,NNMT,RBM7,REXO2,ZBTB16	chr7:130794434-130794974	LINC-PINT,MKLN1	chr17:1014365-1014905	ABR,BHLHA9,INPP5K,MRPL14P1,RNMTL1,TIMM22,VPS53	chr6:56084859-56085399	COL21A1	chr2:107643655-107644143	ST6GAL2	chr9:20551867-20552055	MLLT3	chr6:82496971-82497511	FAM46A,IBTK	chr5:142886373-142887176	NR3C1	chr19:33569013-33569293	CEBPA,CEBPG,GPATCH1,RHPN2,SLC7A10,WDR88	chr16:29283186-29283726	LOC101928188,LOC102723693,LOC102723708	chr5:71362430-71362810	MAP1B,MRPS27,PTCD2	chr17:38693068-38693320
A549	chr17:49027571-49028111	ANKRD40,NME1,NME1-NME2,NME2,SPAG9,SPATA20,TOB1,WFIKKN2	chr7:100752281-100752821	ACHE,AP1S1,AZGP1P2,DGAT2L7P,EPHB4,FIS1,IFT22,LOC101927746,MUC12,MUC17,NAT16,PLOD3,SERPINE1,TRIM56,VGF,ZNHIT1	chr5:180237211-180237751	FLT4,HEIH,LOC102724758,LOC102724833,MGAT1,SCGB3A1,ZFP62	chr20:30575529-30576069	C20orf57,CCM2L,DUSP15,FOXS1,HCK,LOC101929636,PDRG1,PLAGL2,POFUT1,RNA5SP481,TM9SF4,TPX2,TTLL9,XKR7	chr5:150020086-150020304	CD74,DCTN4,IRGM,MYOZ3,NDST1,RBM22,RPS14,SMIM3,SYNPO,TCOF1	chr12:90343171-90343732	ATP2B1,LOC100287505	chr2:47077821-47078361	CRIPT,LINC01119,PIGF,SOCS5,TTC7A	chr8:146012572-146013112	COMMD5,LOC102723988,LRRC24,MIR6850,RPL8,ZNF16,ZNF250,ZNF251,ZNF34,ZNF517,ZNF7	chr17:48968038-48968578	LUC7L3,NME1-NME2,TOB1,TOB1-AS1,WFIKKN2	chr17:60211647-60212187	BRIP1,EFCAB3,INTS2,MED13	chr1:235091435-235091975	RBM34,TOMM20	chr3:30481918-30482458	GADL1,TGFBR2	chr2:190067855-190068395	COL3A1,COL5A2,WDR75	chr11:75130128-75130271	ARRB1,GDPD5,KLHL35,MAP6,RPS3,SNORD15A,SNORD15B	chr13:45794108-45794648	GPALPP1,GTF2F2,KCTD4,NUFIP1,SLC25A30,SNORA31,TPT1	chr10:47092339-47092879	GPRIN2,LOC102724593,NPY4R	chr19:48246574-48246746	CRX,EHD2,GLTSCR2,MEIS3,NAPA,PLA2G4C,SEPW1,SNORD23,TPRX1,ZNF541	chr17:62226075-62226615	CD79B,CSHL1,DDX5,ERN1,GH1,ICAM2,POLG2,PSMC5,SCN4A,SMARCD2,SNORA76C,SNORD104,TEX2	chr15:33121025-33121404	ARHGAP11A,GREM1,SCG5	chr12:56013346-56013886	BLOC1S1,CD63,DNAJC14,IKZF4,ITGA7,METTL7B,MMP19,OR10P1,OR6U2P,ORMDL2,RDH5,SARNP,TMEM198B	chr11:9927433-9928538	LOC440028,SBF2-AS1,SWAP70,WEE1	chr10:87381437-87381675	GRID1-AS1	chr6:64224362-64224773	EEF1B2P5,PHF3,PTP4A1,RPL7AP34	chr11:65042622-65043162	BATF2,CAPN1,CDC42EP2,CDCA5,DPF2,FAM89B,FAU,FRMD8,LTBP3,MALAT1,MAP3K11,MIR6751,MRPL49,NEAT1,POLA2,SAC3D1,SCYL1,SLC22A20,SLC25A45,SNX15,SPDYC,SSSCA1,SYVN1,TIGD3,TM7SF2,VPS51,ZFPL1,ZNHIT2	chr8:27478129-27478334
A549	chr1:172715391-172715931	AIMP1P2,FASLG,SLC25A38P1,SUCO,TNFSF18	chr17:73900935-73901475	CDK3,EVPL,EXOC7,FBF1,FOXJ1,GALK1,GALR2,H3F3B,ITGB4,MRPL38,RECQL5,RNF157,SAP30BP,SMIM6,SRP68,TEN1,TRIM47,TRIM65,UNC13D,UNK,WBP2,ZACN	chr1:52363389-52363677	KTI12,MIR761,NRD1,OSBPL9,RAB3B,TXNDC12,ZFYVE9	chr1:209439938-209440478	ATP5G2P1,TFDP1P	chr4:177560041-177560581	LOC100421630	chr2:207267644-207268184	ADAM23,EEF1B2,GPR1,HNRNPA1P51,LOC645978	chr12:95563086-95563626	FGD6,NDUFA12,NR2C1,RPL14P4,VEZT	chr19:15408181-15408455	AKAP8,BRD4,CYP4F22,EPHX3,ILVBL,LOC101928874,MIR1470,NOTCH3,PGLYRP2,RASAL3,SYDE1,WIZ	chr6:17278791-17279331	NUP153,RBM24	chr20:57519509-57520049	CTSZ,GNAS,LOC101927932,NELFCD,NPEPL1,SLMO2,STX16,ZNF831	chr12:22697242-22697782	C2CD5,ETNK1,ST8SIA1	chr1:186649538-186649805	PTGS2,TPR	chr13:41078287-41078827	FOXO1	chr8:80996368-80996908	HEY1,MIR5708,MRPS28	chr20:50377533-50378073	ATP9A,LOC100419570,SALL4	chr22:47225251-47225791	CERK,GRAMD4,TBC1D22A	chr12:92462145-92462685	BTG1	chr6:110975402-110975942	AMD1,CDC40,CDK19,DDO,GTF3C6,LOC100129155,RPF2,RPS20P18	chr8:18815132-18815375	PSD3	chr5:17128052-17128425	BASP1,MYO10	chr19:42363777-42364317	ARHGEF1,ATP1A3,BCKDHA,CD79A,CEACAM3,DMRTC2,EXOSC5,HNRNPA1P52,MIR6797,PAFAH1B3,RABAC1,RPS19,ZNF574	chr2:84527640-84527815	DNAH6,SUCLG1	chr5:172202413-172202953	ATP6V0E1,CREBRF,DUSP1,ERGIC1,LOC101928093,NEURL1B	chr2:216973632-216974172	MARCH4,MREG,PECR,RPL37A,TMEM169,XRCC5	chrX:18440439-18440700
A549	chr2:196477443-196477983	SLC39A10	chr16:19000427-19000967	COQ7,ITPRIPL2,RPS15A,SMG1,TMC7	chr16:89568724-89569264	ANKRD11,CDK10,CHMP1A,CPNE7,DPEP1,LOC101927863,RPL13,SLC22A31,SNORD68,SPATA33,SPG7,VPS9D1,ZNF276	chr8:66065152-66065401	LINC00251	chr9:134608722-134609262	MED27,RAPGEF1	chr3:159503160-159503431	IL12A,LOC101928351	chr6:116344150-116344690	COL10A1,FRK,LOC101927818,NT5DC1,TSPYL1,TSPYL4	chr17:43275071-43275611	ACBD4,ARHGAP27,C1QL1,CCDC43,DCAKD,FMNL1,HEXIM1,HEXIM2,KIF18B,LOC339192,MAP3K14,MAP3K14-AS1,PLCD3,SPATA32	chr2:169067536-169068076	CERS6,PHF5GP,STK39	chr12:58758592-58759132	LOC101060021	chr10:179355-179895	DDX20P1,ZMYND11	chr7:129649668-129650208	CPA2,KLHDC10,MIR183,MIR96,NRF1,SSMEM1,TMEM209,UBE2H,ZC3HC1	chr4:143186781-143186981	RPL5P13	chr4:150977612-150978152	DCLK2	chr2:228243269-228243511	AGFG1,CCL20,COL4A3,COL4A4,MFF,STIP1P2,TM4SF20	chr16:70780513-70781053	IL34,MTSS1L,TRG-GCC2-3,TRG-GCC5-1	chr21:35055562-35056102	CRYZL1,DNAJC28,DONSON,GART,ITSN1,SON,TMEM50B	chr2:208028215-208028693	CPO,DYTN,KLF7,METTL21A,MIR7845	chr2:228727950-228728490	CCL20,DAW1,SLC19A3,TDGF1P2	chr10:114833367-114834057	TCF7L2	chr2:190117827-190118367	COL5A2,WDR75	chr17:43306296-43306734	ACBD4,ARHGAP27,C1QL1,CCDC103,CRHR1,DCAKD,FMNL1,HEXIM1,HEXIM2,LOC339192,MAP3K14,MAP3K14-AS1,NMT1,PLCD3,PLEKHM1,SPATA32	chr1:160782918-160783458	APOA2,ARHGAP30,CD244,CD48,CD84,F11R,ITLN1,ITLN2,LY9,SLAMF1,SLAMF6,SLAMF7,USF1	chr12:47432026-47432347	AMIGO2,PCED1B	chrX:151152849-151153051
A549	chr14:29121965-29122505	BTF3P2,FOXG1	chr5:143344457-143344997	NR3C1,YIPF5	chr19:54368411-54368635	CACNG6,CACNG7,DPRX,LENG1,MBOAT7,MIR519D,MIR520H,MIR521-1,MIR522,MIR527,MIR935,MYADM,NLRP12,OSCAR,PRKCG,TARM1,TFPT,VSTM1	chr15:50548971-50549106	ATP8B4,GABPB1,HDC,SLC27A2,USP8	chr14:89452316-89452856	TTC8	chr4:114960146-114960338	ARSJ,CAMK2D	chr12:39285934-39286244	CPNE8	chr10:17554342-17554882	PTPLA,ST8SIA6,STAM,VIM-AS1	chr4:169718376-169718662	CBR4,DDX60,LOC101928172	chr1:21602795-21603335	ECE1,EIF4G3,MIR1256	chr11:118938175-118938715	ABCG4,BCL9L,C2CD2L,CBL,CCDC153,CCDC84,CXCR5,DPAGT1,FOXR1,H2AFX,HINFP,HMBS,HYOU1,MIR3656,MIR4492,NLRX1,RNF26,RPS25,SLC37A4,TRAPPC4,TREH,VPS11	chr18:8801276-8801537	MTCL1	chr20:33900276-33900417	CEP250,CPNE1,EDEM2,EIF6,ERGIC3,FAM83C,FAM83C-AS1,GDF5,MIR1289-1,MMP24,MMP24-AS1,PHF20,TRPC4AP,UQCC1	chr1:196553719-196554259	CFH,KCNT2	chr4:40257669-40257904	LOC101060498,LOC101930098,N4BP2,RHOH	chr3:177018110-177018382	ASS1P7,LINC00501,TBL1XR1	chr5:133847496-133848036	CAMLG,CDKL3,DDX46,JADE2,LOC101927934,SAR1B,SEC24A,UBE2B	chr12:106424628-106424884	CKAP4,NUAK1,ST13P3	chr16:1695846-1696386	CCDC154,CRAMP1L,EME2,HAGH,HN1L,IFT140,MAPK8IP3,MRPS34,MSRB1,NME3,NUBP2,PTX4,RNF151,TJP1P,TRAF7,UNKL	chr5:110427674-110428214	CAMK4,TSLP,WDR36	chr7:99160543-99160835	ARPC1A,ATP5J2,CPSF4,CYP3A43,CYP3A5,CYP3A7,FAM200A,GS1-259H13.2,LOC100419451,PTCD1,ZKSCAN5,ZNF394,ZNF655,ZNF789,ZSCAN25	chr5:10555418-10555880	ANKRD33B,CCT5,CMBL,DAP,LOC101929412,MARCH6,ROPN1L	chr3:131883349-131883616	ACPP,CPNE4,LOC729674	chr1:95164268-95164808	CNN3,F3,LINC01057	chr10:6441195-6441686
A549	chr1:36714010-36714245	ADPRHL2,MAP7D1,MRPS15,OSCP1,SH3D21,STK40,TEKT2,THRAP3,TRAPPC3	chr10:33547913-33548453	ITGB1,NRP1	chr20:1793772-1794010	PDYN,SIRPA,STK35	chr2:234890918-234891458	HJURP,MSL3P1,SPP2,TRPM8,UGT1A1,UGT1A5,USP40	chr12:92997049-92997321	BTG1	chr5:143571473-143572013	KCTD16,NR3C1,YIPF5	chr18:74171752-74172292	FLJ44313,LOC102723325,ZNF516	chr10:12375607-12376050	CAMK1D,CDC123,DHTKD1,NUDT5,SEC61A2	chr18:56272641-56272906	ALPK2,MALT1,ZNF532	chr7:17315846-17316067	AHR,LOC101927609	chr8:33076353-33076893	FUT10,MAK16,TTI2	chr19:7587101-7587641	C19orf45,CLEC4G,FCER2,LOC100128573,MCEMP1,MCOLN1,PCP2,PET100,PEX11G,PNPLA6,RETN,STXBP2,TIMM44,TRAPPC5,XAB2,ZNF358	chr8:126557685-126558235	TRIB1	chr9:71073679-71074219	FOXD4L3,PGM5,PIP5K1B	chr19:43507282-43507822	PSG1,PSG11,PSG4	chr12:124876715-124877255	FAM101A,MIR6880,NCOR2	chr17:60859217-60859757	LOC101927877,MARCH10,MRC2	chr10:126920161-126920386	CTBP2	chr2:38059650-38060190	CDC42EP3,LINC00211,LOC344382,RMDN2	chr7:94952698-94953238	ASB4,LOC100533722,PON1,PON3	chr7:4672617-4673157	AP5Z1,FOXK1,MIR4656,MMD2,PAPOLB	chr13:76346083-76346248	COMMD6,LMO7,TBC1D4,UCHL3	chr3:5017728-5018268	BHLHE40	chr7:117299418-117299958	ASZ1,CFTR,CTTNBP2	chr17:70610049-70610589
A549	chr14:63971394-63971627	GPHB5,KCNH5,PPP2R5E,SGPP1,SYNE2	chr5:77995527-77996067	ARSB,HMGB1P21,LHFPL2	chr12:121416067-121416607	ACADS,C12orf43,COQ5,HNF1A,HNF1A-AS1,OASL,P2RX4,P2RX7,SPPL3	chr12:13132558-13133098	APOLD1,DDX47,EMP1,GPRC5A,GPRC5D,GSG1,HEBP1,HTR7P1,KIAA1467,MIR614	chr8:102110664-102111204	LOC100419977,NACAP1,YWHAZ,ZNF706	chr6:64226048-64226493	PHF3,PTP4A1	chr1:177225405-177225945	LOC102724661,MIR488	chr9:84352664-84353204	LOC101927502,TLE1	chr13:52164934-52165474	ATP5F1P1,DHRS12,INTS6,MIR4703,RNY1P6,WDFY2	chr12:118813904-118814444	PEBP1,SUDS3,TAOK3	chr4:78077846-78078386	CCNG2,CCNI,LOC101928864,SEPT11,SOWAHB	chr1:8254491-8255123	LOC102724539,PARK7,SLC45A1,UTS2	chr1:198638134-198638674	ATP6V1G3,PTPRC	chr7:100183541-100184081	ACTL6B,AGFG2,CNPY4,EPO,FBXO24,GIGYF1,GNB2,IRS3P,LOC101927632,LRCH4,MEPCE,MOSPD3,NYAP1,PCOLCE,PCOLCE-AS1,PILRA,POP7,SAP25,TAF6,TFR2,TRIP6,TSC22D4,ZAN,ZCWPW1	chr6:7975425-7975965	BLOC1S5,BMP6,EEF1E1,EEF1E1-BLOC1S5,TXNDC5	chr17:4064445-4064985	ANKFY1,ATP2A3,CYB5D2,UBE2G1,ZZEF1	chr5:58783663-58784203	NDUFB4P2	chr2:153332507-153333047	FMNL2	chr9:139466644-139466806	CARD9,DNLZ,EDF1,EGFL7,GPSM1,LCN15,LCN8,LINC01451,LOC100422233,MIR4674,MIR4674HG,NOTCH1,PMPCA,RABL6,SNAPC4,TMEM141,TRAF2	chr22:30649368-30649622	DUSP18,GATSL3,LIF,OSM,RNF215,SEC14L6,SF3A1,SLC35E4,TBC1D10A	chr18:32509326-32509866	LOC101927757,MAPRE2	chr3:45686400-45686607	LARS2,LIMD1,LIMD1-AS1,SACM1L,SLC6A20,TRR-ACG2-1	chr12:12764462-12765002	APOLD1,CREBL2,DDX47,DUSP16,GPR19,GPRC5A,HEBP1,LOH12CR1,LRP6,MANSC1	chr19:39420767-39421307	ACTN4,CAPN12,CCER2,ECH1,FBXO17,FBXO27,HNRNPL,IFNL2,LGALS4,LGALS7B,MRPS12,NFKBIB,PAK4,PAPL,RINL,SARS2,SIRT2	chr10:69575263-69575743
A549	chr3:111621772-111622312	ABHD10,MIR567,PHLDB2,PLCXD2,TAGLN3	chr6:166419462-166419982	LINC00473,LINC00602,T	chr2:84527295-84527835	DNAH6,SUCLG1	chr10:52154934-52155474	ASAH2	chr2:121695734-121696274	GLI2	chr17:79303193-79303733	AATK,BAIAP2,CCDC137,CEP131,ENTHD2,LINC00482,LOC100130370,MIR1250,MIR338,MIR657,P4HB,SLC38A10,TMEM105,TSPAN10	chr8:62671810-62672222	ASPH,LOC101929610,MIR4470	chr10:29280790-29281330	BAMBI,LYZL1	chr20:4494261-4494801	PRND,PRNP	chr11:123458853-123459237	SCN3B,SF3A3P2	chr4:88225979-88226147	HSD17B11,HSD17B13,KLHL8,SPARCL1	chr7:141404111-141404283	KIAA1147,SSBP1,TAS2R3,WEE2,WEE2-AS1	chr2:36712707-36712978	CRIM1,FEZ2,LOC100288911,VIT	chr7:111169930-111170470	IMMP2L	chr5:150442658-150443198	ANXA6,CCDC69,GPX3,IRGM,SLC36A3,TNIP1,ZNF300,ZNF300P1	chr11:33824123-33824663	C11orf91,CD59,FBXO3-AS1,KIAA1549L,NAT10	chr7:50602485-50603025	DDC,DDC-AS1,FIGNL1,GRB10	chr8:143781212-143781473	JRK,LY6K,PSCA,SLURP1,THEM6	chr7:25889449-25889989	LOC100506236,MIR148A	chr2:208481651-208482191	CCNYL1,CREB1,FZD5,METTL21A	chr8:126513761-126514301	TRIB1	chr14:56066385-56066520	ATG14,KTN1,KTN1-AS1,TBPL2	chr18:52404175-52404715	RAB27B,RPSAP57	chr3:171886821-171887361	FNDC3B,GHSR,LOC101928615	chr2:73461114-73461654
A549	chr1:44395149-44395689	ARTN,ATP6V0B,B4GALT2,CCDC24,DMAP1,DPH2,IPO13,KLF17,SLC6A9,ST3GAL3	chrX:57670017-57670557	ZXDB	chr1:219452767-219453307	LYPLAL1,LYPLAL1-AS1	chr10:111725130-111725670	ADD3-AS1,XPNPEP1	chr7:78920380-78920920	MAGI2	chr2:29970951-29971491	ALK	chr16:14275280-14275588	BFAR,ERCC4,LOC100129781,MIR193B,MIR365A,MKL2,PARN,TVP23CP2	chr20:52486192-52486732	BCAS1,SUMO1P1,ZNF217	chr17:38632371-38632911	CCR7,CDC6,GJD3,IGFBP4,KRT222,KRT24,KRT26,LOC101059954,LOC102724129,RARA,TNS4,TOP2A	chr14:68933486-68933765	PPIAP6,ZFP36L1	chr8:125212459-125212999	LOC392268,TMEM65	chr1:23514943-23515383	ASAP3,HNRNPR,HTR1D,KDM1A,LUZP1,TCEA3,ZNF436	chr3:162210268-162210831	TOMM22P6	chr6:72114329-72114943	LOC100132834,MIR30A,MIR30C2,OGFRL1,RIMS1	chr10:123906310-123906850	BTBD16,PLEKHA1,TACC2	chr21:35133808-35134348	ATP5O,CRYZL1,DNAJC28,DONSON,GART,ITSN1,MRPS6,SLC5A3,SON	chr4:141017165-141017667	MAML3,SCOC	chr8:17650406-17650946	ASAH1,LOC101930275,MTMR7,MTUS1,PCM1,PDGFRL,SLC7A2	chr14:50433823-50434363	ARF6,C14orf182,KLHDC2,L2HGDH,LOC100506446,LRR1,MGAT2,MIR6076,NEMF,VCPKMT	chr16:53850992-53851532	FTO,LOC102723373,RPGRIP1L	chr1:2139612-2140152	C1orf86,LOC101929017,PEX10,PRKCZ,RER1	chrX:9985805-9986345	CLCN4,GPR143,HMGN1P33,WWC3	chr3:71307312-71307852	FOXP1,PROK2	chr2:172128479-172129019	DCAF17,LOC102724136,METTL8,TLK1	chr8:8521839-8522409
A549	chr3:79921550-79922090	ROBO1	chr19:47693440-47694013	BBC3,C5AR1,C5AR2,CCDC9,DHX34,FKRP,GLTSCR1,KPTN,MEIS3,MIR3191,NAPA,NPAS1,SAE1,TMEM160,ZC3H4	chr10:34090575-34091115	LINC00838,NRP1	chr15:30027165-30027702	FAM189A1,TJP1	chr17:19656217-19656790	AKAP10,ALDH3A1,ALDH3A2,LOC441784,MTND1P14,MTND2P12,NMTRQ-TTG12-1,SLC47A1,SLC47A2,ULK2	chr6:15949483-15950023	ARPC3P5,MYLIP	chr9:97663086-97663364	FBP1,LOC101928119	chr7:32626445-32626799	AVL9,LSM5	chr13:44880571-44881031	SERP2	chr18:8730143-8730806	GACAT2,MTCL1,RAB12	chr10:123695326-123695579	ATE1,ATE1-AS1,NSMCE4A,TACC2	chrX:13002995-13003535	FAM9C,PRPS2,TLR7,TLR8,TMSB4X	chr2:118715680-118716220	CCDC93,DDX18,INSIG2	chr6:27805833-27806373	HIST1H1B,HIST1H2AI,HIST1H2AJ,HIST1H2AK,HIST1H2BL,HIST1H2BM,HIST1H2BN,HIST1H2BO,HIST1H3H,HIST1H3I,HIST1H4J,HIST1H4K,HIST1H4L,TRQ-TTG3-3,TRX-CAT1-8,ZKSCAN8	chr12:20645223-20645529	LOC728688,PDE3A,SLCO1C1	chr16:85922299-85922839	COX4I1,EMC8,GINS2,IRF8	chr9:85734722-85735262	LOC102723989,RASEF	chr7:116772695-116773235	MET,ST7-AS2,WNT2	chr15:58638715-58638917	AQP9,LIPC,LOC101928635	chr18:49143520-49144060	RSL24D1P9	chr8:102479346-102479914	GRHL2,ZNF706	chr9:34163368-34163908	DCAF12,FAM219A,KIAA1161,NUDT2,RPL35AP2,UBAP1	chr10:105593480-105594020	CALHM1,LOC102724324,LOC102724351,OBFC1,SFR1,SH3PXD2A,SLK	chr10:79093802-79094012	KCNMA1-AS3	chr6:64158225-64158427
A549	chr19:1313384-1313924	ADAMTSL5,ATP5D,CIRBP,CIRBP-AS1,DAZAP1,EFNA2,GAMT,GPX4,MIDN,MUM1,NDUFS7,PCSK4,PLK5,POLR2E,RPS15,STK11,TMEM259	chr15:33156178-33156718	FMN1,SCG5	chr4:114683669-114684209	CAMK2D	chr15:90541507-90542047	ANPEP,ARPIN,CIB1,GDPGP1,IDH2,LOC100631255,MESP1,MESP2,SEMA4B,TTLL13,ZNF710	chr20:50247855-50248395	ATP9A,NFATC2,SALL4	chr19:6737133-6737673	ACER1,C3,CD70,GPR108,MIR6791,SH2D3A,TNFSF14,TNFSF9,TRIP10,TUBB4A,VAV1	chr3:42103189-42103729	CCK,LYZL4,TRAK1,ULK4	chr2:216658591-216658949	LINC00607,MREG,TMEM169,XRCC5	chr2:161522762-161523302	MIR4785,RBMS1	chr1:235116580-235117120	RBM34	chr17:3905557-3906097	ANKFY1,ATP2A3,C17orf85,CAMKK1,CYB5D2,ITGAE,P2RX1	chr5:173191414-173191728	BOD1,CPEB4,LINC01484	chr1:27175665-27176205	ARID1A,FAM46B,GPATCH3,GPN2,NR0B2,NUDC,PIGV,SFN,TRNP1	chr2:239348079-239348489	ASB1,ILKAP,LOC100419686,PER2,TRAF3IP1	chrX:150017230-150017868	CD99L2,HMGB3,MTMR1	chr7:77109052-77109378	FGL2,GCNT1P5,GSAP,PTPN12,RSBN1L	chr1:39644157-39644550	AKIRIN1,BMP8A,MACF1,NDUFS5,RHBDL2,RNA5SP44	chr5:159339398-159339860	ADRA1B,C1QTNF2,PWWP2A,TTC1	chr1:8180822-8181362	ERRFI1,PARK7,RPL7AP18,SLC45A1,UTS2	chr12:116930602-116931142	LINC00173,MAP1LC3B2	chr7:100617373-100617547	ACHE,DGAT2L7P,EPHB4,LOC102724094,MUC17,NAT16,SERPINE1,SRRT,TRIP6,VGF	chr16:84884906-84885171	COTL1,CRISPLD2,USP10,ZDHHC7	chr5:39459143-39459683	DAB2,FYB	chrX:41240898-41241438	DDX3X,NYX,USP9X	chr8:145014413-145014953
A549	chr10:33562088-33562707	ITGB1,LOC101929447,NRP1	chr1:225881789-225882329	ENAH,LEFTY2,LOC102723834,PYCR2,SDE2,SRP9	chr18:3409085-3409508	DLGAP1-AS1,IGLJCOR18,LOC101927094,MYL12B,RPL21P127,TGIF1	chr4:24644507-24645047	ATP5LP3,DHX15,SOD3	chr2:197180135-197180592	DNAH7,HECW2,LOC102724498	chr7:98809313-98809853	ARPC1A,ARPC1B,ATP5J2,CPSF4,KPNA7,MYH16,PDAP1,PTCD1,SMURF1,ZKSCAN5,ZNF789	chr3:58149840-58150267	ABHD6,DNASE1L3,FLNB,KCTD6,PDHB,PXK,RPP14	chr20:45950213-45950485	LOC100131496,LOC101927377,NCOA3,ZMYND8	chr13:95908335-95908795	ABCC4,DZIP1,LOC102724149	chr7:116066425-116066911	CAV1,CAV2,MET	chr5:179757971-179758511	CNOT6,GFPT2,MAPK9,RASGEF1C,RNF130,SCGB3A1	chr1:246303102-246303364	LOC101928089	chr4:90196656-90197273	FAM13A,GPRIN3	chr6:134519186-134519573	SGK1,SLC2A12	chr8:9306181-9306333	LOC100420404,PPP1R3B,TNKS	chr3:176915008-176915548	TBL1XR1	chrX:40886851-40887391	DDX3X,USP9X	chr2:107598804-107599344	ST6GAL2	chr12:90103218-90103758	ATP2B1,GALNT4,POC1B	chr12:76175366-76175906	PHLDA1	chr11:9884398-9884938	RNU7-28P,SWAP70	chr10:101097190-101097730	CNNM1,GOT1,HPSE2,NKX2-3	chr3:15140380-15140920	CAPN7,FGD5,FGD5-AS1,MRPS25,NR2C2,RPS24P10,RPS3AP53,ZFYVE20	chr4:120024463-120024822	LOC101929762,MYOZ2,SYNPO2,USP53	chr6:85474298-85474838
A549	chr7:5553751-5554067	ACTB,CCZ1,FBXL18,FSCN1,MIR589,SLC29A4,TNRC18,WIPI2	chr2:216284373-216284913	ABCA12,ATIC,FN1	chr18:19571074-19571614	GATA6,MIB1,MIR1-2,RNA5SP451	chr2:143637782-143638322	KYNU,STIP1P1	chr17:7218604-7219144	ACAP1,BCL6B,CD68,CLDN7,CTDNEP1,DLG4,DVL2,EIF4A1,EIF5A,ELP5,FGF11,GPS2,KCTD11,MIR324,MIR497,NLGN2,PLSCR3,POLR2A,SLC2A4,TMEM102,TMEM256,TMEM95,TNFSF12,TNK1,YBX2,ZBTB4	chr5:60705391-60705726	LOC100421309,RPL3P6,ZSWIM6	chr6:13480955-13481495	GFOD1,RANBP9,SIRT5	chr9:673591-674131	DMRT1,EIF1P1,KANK1	chr9:106564379-106564721	SMC2	chr12:16501998-16502354	MGST1,SLC15A5	chr5:64064284-64064824	CWC27,SREK1IP1	chr11:31005852-31006392	DCDC5	chr18:21632064-21632296	CABYR,LOC102724246,TTC39C	chr9:75057045-75057585	ZFAND5	chr2:196478556-196479096	SLC39A10	chr17:48737598-48738011	ABCC3,ACSF2,ANKRD40,CHAD,EPN3,LOC101927253,LUC7L3,MIR8059,MRPL27,MYCBPAP,SPAG9,SPATA20,TOB1,WFIKKN2	chr13:110664492-110664853	IRS2,LOC101927646	chr1:16872201-16872741	EIF1AXP1,LOC101060085,TRG-CCC4-1,TRNAE-UUC,TRNAG1	chr9:694712-695252	DMRT1,DMRT3	chr11:65479194-65479734	AP5B1,C11orf68,CCDC85B,CFL1,CTSW,EFEMP2,EHBP1L1,FAM89B,FIBP,FOSL1,KAT5,KRT8P26,LTBP3,MALAT1,MAP3K11,MIR612,MUS81,NEAT1,OVOL1,PACS1,PCNXL3,RELA,RNASEH2C,SART1,SCYL1,SSSCA1	chr10:63031096-63031636	TMEM26-AS1	chr20:43124284-43124824	ADA,HNF4A,LINC01430,OSER1,PKIG,R3HDML,RPL37AP1,SERINC3,TTPAL,WISP2	chr11:48022876-48023416	FNBP4,NUP160,PTPRJ	chr11:67152373-67152913	ADRBK1,AIP,ALDH3B2,ANKRD13D,CABP2,CABP4,CARNS1,CDK2AP2,CLCF1,CORO1B,GPR152,GSTP1,KDM2A,NDUFV1,NUDT8,POLD4,PPP1CA,PTPRCAP,RAD9A,RPS6KB2,SSH3,TBC1D10C,TBX10	chr20:43349599-43350139
A549	chr4:90044462-90045002	TIGD2	chr6:129994358-129994898	ARHGAP18	chr7:30499162-30499702	CRHR2,GARS,GGCT,INMT-FAM188B,LOC101928268,NOD1	chr20:1900793-1901333	LOC102724545,LOC727993,PDYN,STK35	chr20:22698007-22698547	CD93,FOXA2	chr1:149911080-149911620	BOLA1,FCGR1A,HIST2H2AA4,HIST2H2AB,HIST2H2AC,HIST2H2BE,LOC101929798,LOC102723955,MTMR11,OTUD7B,PLEKHO1,SF3B4,SV2A,TRNAG-CCC,VPS45	chr1:878544-878857	AGRN,C1orf159,CCNL2,CPTP,HES4,ISG15,KLHL17,LINC01128,LOC101928801,MRPL20,PLEKHN1,RNF223,SAMD11,SDF4,TNFRSF18,TTLL10	chr19:9166118-9166469	LOC100287463,OR1M4P,ZNF317,ZNF558,ZNF699	chr7:23373371-23373569	GPNMB,IGF2BP3,KLHL7,MALSU1,NUPL2	chr18:11947093-11947633	ANKRD62,CHMP1B,GNAL,IMPA2,LOC101927511,MPPE1	chr2:238397994-238398534	LRRFIP1,MIR6811,MLPH,PRLH,RAB17,RAMP1	chr12:46121150-46121690	ARID2,LINC00938,SCAF11	chr1:95193362-95193902	CNN3,F3,LINC01057,MIR378G,SLC44A3	chr21:44936642-44937264	FLJ41733,H2BFS,HSF2BP,LINC00313,LOC101928399,LOC102723380,LOC102724334,LOC102724370,LOC102724385,PDXK,SIK1	chr9:75458445-75458985	ALDH1A1	chr16:19147358-19147898	CLEC19A,COQ7,ITPRIPL2,SMG1,SYT17,TMC7	chr2:44125367-44125907	ABCG5,ABCG8,DYNC2LI1,LRPPRC,PPM1B	chr19:8749728-8750396	ACTL9,HNRNPM,ZNF414,ZNF558	chr2:177133935-177134475	EVX2,HAGLR,HOXD1,HOXD10,HOXD12,HOXD13,HOXD3,HOXD4,HOXD8,HOXD9,LOC100129455,MIR10B,MTX2,RPSAP25	chr2:240856950-240857490	LOC101927147,NDUFA10	chr9:74295506-74295904	ABHD17B,GDA,TMEM2,TRPM3	chr19:2535562-2536102	DIRAS1,GADD45B,LMNB2,LSM7,MIR1227,SGTA,SPPL2B,TCEB1P28,THOP1,TIMM13,TMPRSS9	chr5:1516202-1516742	LINC01511,LPCAT1,MIR6075,MRPL36,SLC6A19,SLC6A3	chr2:69316302-69316842	ANTXR1,BMP10,GKN1,MIR3126	chr19:49122355-49122895
A549	chr1:17454844-17455315	ATP13A2,CROCC,LOC101060100,PADI1,PADI2,PADI3,PADI4,RCC2,SDHB	chrX:70288114-70288654	FOXO4,IL2RG,ITGB1BP2,MED12,NONO,SLC7A3,SNX12,SOCS5P4,ZMYM3	chr20:56269973-56270513	CTCFL,PCK1,PMEPA1,ZBP1	chr6:73789216-73789756	DDX43,EEF1A1,KHDC1,MB21D1,PGAM1P10	chr8:29596041-29596353	DUSP4,LOC102723484,SARAF	chr2:237906753-237907293	COPS8	chr20:45753335-45753875	EYA2,MIR3616,ZMYND8	chr1:117396238-117396778	CD101,CD2,MIR942,PTGFRN,TTF2	chr2:62868674-62869214	EHBP1	chr7:129471322-129471495	CPA4,KLHDC10,MIR182,MIR183,MIR96,NRF1,SSMEM1,TMEM209,UBE2H	chr8:95417524-95417881	CDH17,ESRP1,FSBP,GEM,RAD54B	chr2:30495972-30496739	LBH,LCLAT1,LOC101929418,LOC102723594,YPEL5	chr5:65106804-65107344	ERBB2IP,NLN,PPWD1,SGTB,TRAPPC13,TRIM23	chr10:112289914-112290454	BBIP1,DUSP5,RBM20,RPL7P35,SMC3	chr10:69563439-69563678	DNAJC12,SIRT1	chr8:6767361-6767543	AGPAT5,DEFA1,DEFB1,LOC392181	chr1:115732732-115733048	NGF,SIKE1,TSHB,VANGL1	chr12:64311644-64312286	DPY19L2,TMEM5	chr6:47012056-47012596	GPR110,MEP1A	chr7:102514467-102515007	ARMC10,FBXL13,LRRC17,POLR2J2,PSMC2	chr7:92380230-92380598	CDK6,FAM133B,PEX1,RBM48,SAMD9	chr12:45609158-45609698	ANO6,ARID2,DBX2,LOC100419293,PLEKHA8P1	chr2:228242194-228242734	AGFG1,COL4A3,LOC654841,MFF,STIP1P2,TM4SF20	chr2:191708951-191709200	GLS,NAB1	chr2:232572655-232573195
A549	chr18:9779509-9780049	PPP4R1,RAB31,VAPA	chr11:102317324-102317864	BIRC2,LOC101928424,LOC102723838,MMP27,MMP7,TMEM123	chr16:52607453-52607993	TOX3	chr1:15759357-15759897	AGMAT,CASP9,CELA2A,CELA2B,CTRC,DDI2,DNAJC16,EFHD2,LOC101927441,PLEKHM2,RSC1A1,TMEM51	chr2:238090446-238090986	COPS8	chr18:43373325-43373536	EPG5,HAUS1,PSTPIP2,SIGLEC15,SLC14A1	chr11:1146272-1146616	AP2A2,BRSK2,CDHR5,MUC5B,TALDO1,TOLLIP	chr19:40727681-40728221	AKT2,CNTD2,FCGBP,HIPK4,LTBP4,MAP3K10,MIR641,PLD3,PRX,PSMC4,SERTAD1,SERTAD3,ZNF546	chr9:75473162-75473511	ALDH1A1	chr9:114881754-114882180	PTBP3,RPL29P20,SUSD1,UGCG	chr3:134045681-134046218	AMOTL2,ANAPC13,CEP63,EPHB1,KY,RYK	chr10:7396600-7397051	SFMBT2	chr18:9743539-9743919	RAB31,RALBP1,VAPA	chr4:170170763-170171075	CBR4,CLCN3,SH3RF1	chr20:4493477-4494017	ADRA1D,PRND,PRNP	chr7:15170172-15170712	DGKB	chr17:17803858-17804398	ATPAF2,FLII,LOC100507131,LRRC48,MYO15A,RAI1,SREBF1,TOM1L2	chr12:116865225-116865765	MED13L	chr20:22370875-22371176	LOC284788	chr1:156096062-156096602	ARHGEF2,CCT3,GON4L,KIAA0907,LAMTOR2,LMNA,MEX3A,MIR9-1,PAQR6,PMF1,RAB25,RHBG,RXFP4,SEMA4A,SLC25A44,SMG5,TMEM79,TSACC,UBQLN4,VHLL	chr3:150035426-150035595	EIF2A,LINC01214,SERP1,TSC22D2	chr10:33287309-33287530	ITGB1,LOC101929475	chr7:36320357-36320897	EEPD1,KIAA0895	chr12:64798570-64799110	C12orf56,C12orf66,RASSF3,TBK1,XPOT	chr19:38488753-38488903
A549	chr10:116278265-116278805	ABLIM1,AFAP1L2,VWA2	chr5:179247506-179248046	C5orf45,CANX,HNRNPH1,LOC100996419,LTC4S,MAML1,MGAT4B,MIR1229,RNF130,SQSTM1,TBC1D9B	chr15:71055965-71056505	LARP6,THAP10,THSD4,UACA	chrX:9998602-9998972	WWC3	chr5:150284371-150284911	DCTN4,GPX3,IRGM,MYOZ3,SMIM3,TNIP1,ZNF300,ZNF300P1	chr8:66629637-66629886	ARMC1,PDE7A,TRIM55	chr3:25468770-25468917	RARB,TOP2B	chr3:108191034-108191574	DZIP3,IFT57,MYH15,RETNLB	chr2:31635804-31636344	CAPN14,EHD3,SRD5A2,XDH	chr6:41288176-41288716	FOXP4,NCR2,NFYA,TREM1,TREM2,TREML1,TREML2,TSPO2,UNC5CL	chr6:34625080-34625620	ANKS1A,PACSIN1,RPL7P25,RPS10,SNRPC,SPDEF,TAF11,UHRF1BP1	chrX:10001704-10002007	CLCN4,SHROOM2,WWC3	chr17:71794224-71794858	SDK2	chr2:224432212-224432752	SCG2	chr3:30518149-30518625	LOC101927995,LOC101928015,TGFBR2	chr2:189989034-189989169	COL3A1,COL5A2	chrX:9530790-9531330	GPR143,SHROOM2,TBL1X	chr17:36388787-36389327	LOC102723399,MRPL45,YWHAEP7	chr17:48715944-48717134	ABCC3,ACSF2,ANKRD40,CACNA1G,EPN3,LINC00483,LOC101927253,LRRC59,LUC7L3,MYCBPAP,RSAD1,TOB1,WFIKKN2,XYLT2	chr22:27441008-27441548	LOC284898	chr1:183861415-183861955	APOBEC4,ARPC5,COLGALT2,NCF2,TSEN15	chr7:47622922-47623462	LOC102723974,TNS3	chr21:16564472-16565012	NRIP1	chr7:130125837-130126377	CEP41,CPA1,CPA2,CPA4,CPA5,MEST,MESTIT1,MIR335,SSMEM1,TMEM209	chr2:223702271-223702811
A549	chr5:13985754-13986294	DNAH5,TRIO	chr9:33946829-33947122	OSTCP8,PRSS3,SNORD121A,SNORD121B,UBAP1,UBAP2,UBE2R2	chr5:71643809-71644349	MAP1B,MRPS27,PTCD2,TNPO1,ZNF366	chr3:159847242-159847642	IFT80	chr2:228270826-228271382	AGFG1,COL4A3,MFF,SLC19A3	chr2:26199929-26200189	ASXL2,KIF3C,RAB10,UQCRHP2	chr11:110227679-110228219	FDX1,RDX	chr17:76338609-76339149	AFMID,BIRC5,DNAH17,DNAH17-AS1,LOC100996291,LOC101928674,PGS1,SOCS3,TK1,TMC6,TMC8,TMEM235	chr1:186927539-186928079	PLA2G4A	chr20:43349515-43349710	ADA,KCNK15,LINC01260,PABPC1L,PKIG,RIMS4,SERINC3,STK4,TOMM34,WISP2,YWHAB	chr2:38008078-38008618	CDC42EP3,LINC00211,LOC344382	chr8:90811519-90812059	LOC101929709,OSGIN2,RIPK2	chr7:105856818-105857358	SYPL1	chr2:239592944-239594073	ASB1	chr2:131862077-131862617	FAM168B,MTND2P18,NMTRQ-TTG9-1,PLEKHB2	chr7:130796063-130796240	LINC-PINT,MKLN1	chrX:46192986-46193517	CHST7,KRBOX4,LINC01186,ZNF674	chr17:59415213-59415753	LOC101927855,TBX2,TBX4	chr4:169533533-169534073	BTF3L4P4,DDX60,DDX60L	chr9:75697439-75697979	ANXA1,CYP1D1P	chr2:143701973-143702513	ARHGAP15,KYNU,STIP1P1	chr2:102739464-102739677	IL18R1,IL1R1	chr10:46222382-46222922	FAM21C,MARCH8,ZFAND4	chr8:41058947-41059487	AGPAT6,NKX6-3,SFRP1	chr1:167683652-167684192
A549	chr12:87551379-87551919	RPL23AP68	chr4:84178018-84178344	AGPAT9,COPS4,COQ2,HELQ,HPSE,LIN54,LOC100287427,LOC391674,MRPS18C,PLAC8	chr2:25301271-25301811	ADCY3,CENPO,DNAJC27,DNMT3A,EFR3B,POMC	chr2:165567858-165568657	GRB14,LOC101929615,SNORA70F	chr8:34880283-34880823	UNC5D	chr2:237685327-237685867	ACKR3,COPS8,IQCA1	chr10:105678100-105678640	OBFC1,SFR1,SH3PXD2A,SLK	chr1:8949908-8950448	CA6,ENO1,GPR157,MIR6728,RERE,RPL23AP19	chr17:7747162-7747702	ALOX12B,CHD3,CNTROB,CTC1,CYB5D1,DNAH2,EFNB3,FXR2,GUCY2D,KDM6B,NAA38,PLSCR3,TMEM88,TP53,TRAPPC1	chr17:38642068-38643136	CDC6,GJD3,IGFBP4,KRT20,LOC102724129,RAPGEFL1,RARA,RARA-AS1,SMARCE1,TNS4,TOP2A	chr6:73782876-73783416	KHDC1,PGAM1P10	chr20:5494771-5495311	GPCPD1,LOC101929207,LOC643406,PROKR2,RPS18P1	chr6:36584809-36585155	CDKN1A,CPNE5,ETV7,KCTD20,MIR3925,MTCH1,PANDAR,PPIL1,RAB44,SRSF3,STK38	chr15:91135475-91135807	BLM,CIB1,CRTC3,FES,HSPE1P3,IQGAP1,NGRN	chr6:12296428-12296834	EDN1,HIVEP1,LOC101928281	chr4:41509341-41509702	APBB2,LIMCH1,PHOX2B,UCHL1	chr6:149657014-149657554	GINM1,LATS1,NUP43,PPIL4,SUMO4,TAB2,ZC3H12D	chr5:133706503-133707043	CDKL3,CDKN2AIPNL,JADE2,PPP2CA,SAR1B,SKP1,TCF7,UBE2B	chrX:9971750-9972415	CLCN4,LOC100288814,WWC3	chr8:8953405-8953716	ERI1,LOC102724880,MFHAS1,PPP1R3B	chrX:102911672-102911905	MORF4L2,MORF4L2-AS1,RAB40A,RAB9B,TCEAL1,TCEAL3,TCEAL4,TMEM31	chr4:124570891-124571431	LINC01091,SPRY1,TRC-GCA2-4	chr10:47078851-47079391	LOC102724593,NPY4R,SYT15	chr17:7338421-7338961	ACADVL,ACAP1,ATP1B2,CHRNB1,CTDNEP1,DLG4,DNAH2,EFNB3,EIF4A1,EIF5A,FGF11,FXR2,GABARAP,GPS2,KCTD11,LOC102724073,MPDU1,NEURL4,NLGN2,PHF23,PLSCR3,POLR2A,SAT2,SENP3,SLC2A4,SNORA48,SNORA67,SOX15,TMEM102,TMEM256,TMEM256-PLSCR3,TMEM95,TNFSF12,TNFSF12-TNFSF13,TNFSF13,TNK1,WRAP53,YBX2,ZBTB4	chr7:116039905-116040234
A549	chr6:1267409-1267949	FOXC1,FOXF2,FOXQ1	chr5:74616902-74617097	ANKRD31,COL4A3BP,HMGCR,POLK	chr10:71121085-71121625	DDX50,HK1,HKDC1,KIAA1279,NEUROG3,SUPV3L1,TSPAN15,VPS26A	chr9:84144635-84145175	TLE1	chr8:134029422-134029962	MIR7848,PHF20L1,RPL21P78,SLA,TG	chr5:10601308-10601848	ANKRD33B,CMBL,DAP,MARCH6,ROPN1L,RPL30P7	chr5:158325024-158325564	EBF1,UBLCP1	chr5:143569398-143570074	KCTD16,YIPF5	chr9:80435164-80435704	GNA14,GNAQ	chr17:72732473-72733013	ARMC7,CD300C,CD300LB,CD300LD,FADS6,GRIN2C,HID1,NAT9,OTOP2,OTOP3,RAB37,SLC9A3R1,TMEM104	chr9:463824-464097	CBWD1,DOCK8,FOXD4,KANK1,RPL12P25	chr1:202081818-202082358	ARL8A,ELF3,GPR37L1,LOC102723465,PPP1R12B,PTPN7,PTPRVP,SHISA4,TIMM17A	chr20:5705261-5705633	CHGB,GPCPD1,MCM8,RPS18P1,TRMT6	chr20:13319840-13320077	NDUFAF5,TASP1	chr6:42167716-42168256	C6orf132,CCND3,GUCA1A,GUCA1B,LOC102723882,LOC102723903,MRPS10,TAF8,TRERF1,USP49	chr2:237568471-237569011	ACKR3,IQCA1	chr2:191333808-191334348	HIBCH,INPP1,MFSD6,NAB1,TMEM194B	chr9:132786972-132787190	FNBP1,GPR107,NCS1,TOR1A,USP20	chr11:73694209-73694749	DNAJB13,LOC100037267,LOC100421622,MRPL48,PAAF1,PPME1,RAB6A,UCP2,UCP3	chr17:76930169-76930709	C1QTNF1,CANT1,CYTH1,LGALS3BP,TIMP2,USP36	chr8:102620063-102620551	GRHL2,LOC101927140	chr9:130773797-130773987	AK1,C9orf16,CIZ1,DPM2,ENG,FAM102A,LCN2,MIR199B,MIR2861,MIR3960,NAIF1,PIP5KL1,PTGES2,SH2D3C,SLC25A25,ST6GALNAC4,ST6GALNAC6,TTC16	chr4:129556306-129556821	JADE1,LOC102724309	chr1:90376358-90376846	LOC101927933,LRRC8D,ZNF326	chr15:57797145-57797685
A549	chr4:75404664-75405204	AREG,EPGN,EREG,MTHFD2L	chr10:12673687-12674227	MIR4481	chr1:37945373-37945551	CDCA8,DNALI1,GNL2,INPP5B,LINC01137,MANEAL,MEAF6,RSPO1,SNIP1,ZC3H12A	chr14:62020372-62020976	FLJ22447,HIF1A,SNAPC1	chr3:146031095-146031635	PLOD2,PLSCR1,PLSCR4	chr14:100942668-100942941	BEGAIN,DEGS2,EVL,WARS,YY1	chr2:128171463-128171727	ERCC3,IWS1,LIMS2,MAP3K2,MYO7B,PROC	chr8:29144210-29144750	DUSP4,INTS9,KIF13B,LOC101929419	chr3:58150135-58150428	ABHD6,ACOX2,DNASE1L3,FLNB,KCTD6,PDHB,PXK,RPP14	chrX:128832089-128832629	AIFM1,APLN,BCORL1,OCRL,SMARCA1,UTP14A,XPNPEP2,ZDHHC9	chr11:12695763-12696052	LOC102723893,TEAD1	chr10:76951818-76952234	COMTD1,DUSP13,SAMD8,ZNF503	chr2:177427390-177427930	HOXD10,MIR1246	chr9:100985648-100985836	ANP32B,CORO2A,FOXE1,LOC100131625,MIR6854,NANS,TBC1D2,TRIM14	chr9:93185806-93186346	DIRAS2,LINC01508	chr4:169408347-169409048	DDX60,DDX60L,PALLD	chr15:51660959-51661499	CYP19A1,DMXL2,GLDN,SCG3	chr20:60052589-60053129	CDH4	chr10:33527628-33527970	ITGB1,NRP1	chr6:117827518-117828058	DCBLD1,GOPC,NUS1,ROS1,VGLL2	chr3:105120329-105120869	ALCAM	chr5:90514901-90515480	ARRDC3	chr5:158521760-158522300	EBF1,IL12B,LOC101927713,LOC101927740,RNF145,UBLCP1	chr1:234659348-234659599	COA6,IRF2BP2,LINC01354,TARBP1	chr10:37578911-37579451
A549	chr5:149877082-149877622	ARSI,CAMK2A,CD74,MYOZ3,NDST1,RBM22,RPS14,SMIM3,SYNPO,TCOF1	chr6:133916191-133916671	TCF21	chr18:9514189-9514488	PPP4R1,RAB31,RALBP1	chr2:143357806-143358346	KYNU	chrX:48858480-48859020	CCDC120,CCDC22,ERAS,GATA1,GRIPAP1,HDAC6,OTUD5,PCSK1N,PIM2,PLP2,PPP1R3F,PQBP1,PRAF2,PRICKLE3,SLC35A2,SUV39H1,SYP,TFE3,WDR45	chr16:16060853-16061127	ABCC1,FOPNL,KIAA0430	chr6:128832806-128832941	LAMA2,PTPRK	chr12:115063372-115063592	TBX3,TBX5	chr3:189042328-189042925	TPRG1	chr10:11940170-11940710	ECHDC3,PROSER2,PROSER2-AS1,SEC61A2,UPF2,USP6NL	chr12:56920346-56920886	APOF,ATP5B,BAZ2A,CNPY2,COQ10A,CS,ERBB3,ESYT1,GLS2,HSD17B6,HSPD1P4,IL23A,LOC100419033,MIP,MYL6B,NACA,PAN2,PRIM1,PTGES3,RBMS2,SDR9C7,SPRYD4,STAT2,TIMELESS	chr9:3746275-3746815	RFX3	chr15:62798506-62798792	TLN2	chr5:73092490-73092896	ANKRA2,BTF3,UTP15	chr12:85839100-85839640	ALX1	chr14:21316855-21317131	ANG,ARHGEF40,LOC100507513,METTL17,RNASE1,RNASE13,RNASE2,RNASE3,RNASE6,RNASE7,RNASE8,SLC39A2,ZNF219	chr7:45964010-45964234	IGFBP1,IGFBP3,LOC101930567,SEPT7P2	chr20:25159404-25159944	ABHD12,ACSS1,CST7,ENTPD6,LOC100128078,LOC101926889,LOC284798,PYGB,VSX1	chr10:80724682-80725222	ZMIZ1	chr17:15554788-15555328	CDRT4,IL6STP1,MEIS3P1,PMP22,TRIM16,ZNF286A	chr3:189679263-189679803	LEPREL1,TP63	chr2:177448924-177449464	HOXD11,HOXD3,HOXD4,HOXD8,LOC102724224,MIR1246	chr13:111000488-111000640	COL4A1,COL4A2,LOC102724442,MIR8073,RAB20	chr1:47108827-47109367	CYP4B1,DMBX1,FAAH,KNCN,MKNK1,MOB3C,TEX38	chr5:133846696-133847236
A549	chr10:34165572-34165852	RPL23P11	chr2:114647155-114647695	ACTR3,LOC101060091,RABL2A,SLC35F5	chr12:14103420-14103823	GRIN2B	chr1:117443262-117443802	CD101,CD2,IGSF3,MIR942,PTGFRN,TRIM45,TTF2	chr6:52368699-52369058	EFHC1,GSTA2,IL17F,MCM3,PAQR8,TRAM2	chr1:228996915-228997310	RHOU	chr6:126193607-126194089	CENPW,HEY2,HINT3,NCOA7,TRMT11	chr16:87984507-87985047	BANP,CA5A,KLHDC4,SLC7A5,ZCCHC14	chr20:36011659-36012199	BLCAP,GHRH,MANBAL,MROH8,NNAT,RPN2,SRC,VSTM2L	chr8:90811720-90812260	LOC101929709,OSGIN2,RIPK2	chrX:40905133-40905673	USP9X	chr12:49303875-49304415	ADCY6,ARF3,CACNB3,CCDC65,DDN,DDX23,DHH,FKBP11,KANSL2,PRKAG1,RHEBL1,RND1,RPL32P27,TUBA1B,WNT1,WNT10B	chr1:198904693-198905004	PTPRC,RPS2P9	chr22:47045498-47045707	CELSR1,CERK,TBC1D22A,TRMU	chr12:110476755-110477379	ANKRD13A,GIT2,GLTP,IFT81,TCHP	chr8:125212395-125212606	TMEM65,TRMT12	chr10:12307655-12308195	CAMK1D,CDC123,DHTKD1,NUDT5,SEC61A2,UPF2	chr9:107950094-107950414	FSD1L,LOC101928609,SLC44A1	chr2:86289094-86289634	MIR4779,POLR1A,PTCD3,ST3GAL5	chr15:33145099-33145439	ARHGAP11A,FMN1,GREM1,SCG5	chr9:131654605-131655145	C9orf114,CCBL1,CRAT,DOLK,GLE1,LOC101929291,NUP188,PHYHD1,PKN3,SH3GLB2,TBC1D13,ZDHHC12,ZER1	chr12:6999908-7000448	ATN1,C1R,CD4,CDCA3,CLSTN3,DSTNP2,EMG1,ENO2,GNB3,GPR162,ING4,LEPREL2,LPCAT3,LRRC23,MIR141,MIR200C,MLF2,NCAPD2,PEX5,PHB2,PTMS,PTPN6,RNU7-1,SPSB2,TPI1,USP5,ZNF384	chr8:107095072-107095612	OXR1	chrX:487009-487337	PPP2R3B,SHOX	chr7:75567173-75567713
A549	chr11:67149874-67150414	ADRBK1,AIP,ALDH3B2,ANKRD13D,CABP2,CABP4,CARNS1,CDK2AP2,CLCF1,CORO1B,GPR152,GSTP1,PITPNM1,POLD4,PPP1CA,PTPRCAP,RAD9A,RPS6KB2,SSH3,TBC1D10C,TBX10,TMEM134	chr19:34558892-34559180	KCTD15,LSM14A,RPS4XP20,RPS4XP21	chr15:26874513-26874710	GABRB3	chr17:40954936-40955476	AARSD1,AOC2,AOC3,BECN1,CNTD1,COA3,COASY,EZH1,FAM134C,G6PC,HSD17B1,IFI35,PLEKHH3,PSMC3IP,PSME3,PTGES3L-AARSD1,RAMP2,RAMP2-AS1,RPL27,TUBG2,VAT1,VPS25,WNK4	chr3:188264919-188265202	MIR28	chr17:26697177-26697717	FOXN1,IFT20,PIGS,POLDIP2,SARM1,SEBOX,SLC46A1,SPAG5,TMEM199,TMEM97,TNFAIP1,UNC119,VTN	chr6:168662729-168663010	DACT2,SMOC2	chr9:114774220-114774760	SUSD1,UGCG	chr17:64948163-64948479	CACNG4,HELZ	chr5:175156821-175157361	CPLX2,HRH2,THOC3	chr15:89181908-89182448	AEN,DET1,HAPLN3,ISG20,LOC101929743,MIR1179,MIR3529,MIR7-2,MRPL46,MRPS11	chr4:114959984-114960214	ARSJ	chr6:11272969-11273509	ELOVL2,ERVFRD-1,LOC102724361,NEDD9,SMIM13,TMEM170B	chr8:37548923-37549058	BRF2,ERLIN2,LOC728024,PROSC,RAB11FIP1,ZNF703	chr8:30112205-30112877	DCTN6,HSPA8P11,LEPROTL1,RBPMS,SARAF	chr16:19135012-19135552	COQ7,ITPRIPL2,LOC102723385,SMG1,SYT17,TMC5,TMC7	chr7:28094841-28094994	JAZF1,JAZF1-AS1,TAX1BP1	chr12:50419140-50419680	AQP5,AQP6,ASIC1,BCDIN3D,CERS5,COX14,FAIM2,GPD1,LIMA1,LOC101927318,NCKAP5L,RACGAP1,SMARCD1	chr15:67403208-67403748	AAGAB,IQCH,SMAD3,SMAD6	chr18:9643510-9644050	PPP4R1,PPP4R1-AS1,RAB31,RALBP1	chr11:27234810-27235350	BBOX1,CCDC34	chr20:52811229-52811769	BCAS1,CYP24A1	chr2:29025689-29026229	CLIP4,PPP1CB,SPDYA,TRMT61B,WDR43	chr5:151150715-151151255	ATOX1,FAT2,G3BP1,GLRA1,LOC100652758,SPARC	chr15:77359669-77360209
A549	chr11:1243796-1244336	BRSK2,CHID1,MOB2,MUC5B,TOLLIP	chr17:71009894-71010434	ATG12P1,CDC42EP4,CPSF4L,FAM104A,POLR3KP2,SLC39A11,SSTR2	chr14:103717258-103717798	CDC42BPB,EIF5,MARK3,RPL21P13	chr6:12327619-12328159	EDN1,LOC101928281,LOC102724414	chr17:55952718-55953149	CUEDC1,MRPS23,SRSF1,VEZF1	chr11:69451102-69451642	CCND1,FGF19,FGF3,FGF4,FLJ42258,ORAOV1	chr17:41150191-41150421	AARSD1,AOC2,AOC3,BECN1,BRCA1,CNTD1,COA3,EZH1,FAM134C,G6PC,HSD17B1,IFI35,NAGLU,NBR1,PSME3,PTGES3L,PTGES3L-AARSD1,RAMP2,RND2,RPL27,RUNDC1,TMEM106A,TUBG1,TUBG2,VAT1,VPS25,WNK4	chr5:142934828-142935016	NR3C1	chr4:175482709-175483249	FBXO8,HPGD	chr8:71580561-71581101	LACTB2,LOC286190,NCOA2,TRAM1,XKR9	chr15:44449837-44450377	CASC4	chr15:69884273-69884541	GLCE,KIF23,RPLP1	chr11:61311286-61311826	CPSF7,CYB561A3,DAGLA,DAK,DDB1,FEN1,LOC101927495,LRRC10B,MYRF,PPP1R32,SDHAF2,SYT7,TMEM138,TMEM216	chr5:127169799-127170339	SLC12A2	chr1:95632910-95633450	CNN3,RWDD3,TMEM56	chr1:42805820-42806143	FOXJ3,GUCA2A,GUCA2B,PPCS,RIMKLA,ZMYND12	chr3:12358274-12358814	MKRN2,PPARG,SYN2,TIMP4,TSEN2	chr20:57926119-57926832	EDN3,ZNF831	chr10:21593096-21593636	CASC10,NEBL-AS1,RNU6-15P,SKIDA1	chr13:24001395-24001935	SACS,SACS-AS1,TNFRSF19	chr12:96017359-96017899	METAP2,NTN4,SNRPF,USP44	chr9:114361874-114362414	DNAJC25,DNAJC25-GNG10,GNG10,PTGR1	chr1:145399039-145399579	HFE2,LOC101928979,POLR3GL,RNVU1-6,TRE-CTC1-1,TRG-TCC2-1,TRH-GTG1-1,TRK-CTT2-1,TXNIP	chr5:17695065-17695351	LOC391768	chr1:24701641-24702113
A549	chr5:10556302-10556842	ANKRD33B,CMBL,DAP,LOC101929412,MARCH6,ROPN1L,ROPN1L-AS1	chr1:27691738-27692278	AHDC1,CD164L2,FCN3,FGR,GPR3,LOC644961,MAP3K6,SYTL1,TMEM222,WASF2,WDTC1	chr8:27729893-27730715	CCDC25,CLU,ELP3,ESCO2,LOC100130612,MIR4287,PBK,SCARA3,SCARA5	chr4:78078049-78078589	CCNG2,CCNI,LOC101928864,LOC339966,SEPT11,SOWAHB	chr4:84482439-84482979	AGPAT9,FAM175A,HELQ	chr12:118773870-118774410	PEBP1,RFC5,SUDS3,TAOK3	chr6:136257093-136257672	COX5BP2,MTFR2,PDE7B	chr5:142301853-142302393	ARHGAP26,ARHGAP26-AS1,ARHGAP26-IT1,FGF1	chr14:105957067-105957607	BRF1,BTBD6,C14orf80,CRIP1,CRIP2,IGHE,MTA1,PACS2,TMEM121	chr2:213777088-213777628	MIR4776-1,MIR4776-2	chr15:67547002-67547188	AAGAB,IQCH,RPS24P16,SMAD3	chr16:56848563-56849103	CETP,FAM192A,HERPUD1,MIR138-2,MT1A,MT1E,MT1L,MT1M,MT2A,MT3,MT4,NLRC5,NUP93,SLC12A3	chr14:68283161-68283701	ARG2,LOC100421541,PIGH,PLEKHH1,RAD51B,RDH12,TMEM229B,VTI1B,ZFYVE26	chr7:92381504-92382208	CDK6,FAM133B,PEX1,RBM48	chr16:72882601-72883141	LOC102723853,ZFHX3	chr18:7646110-7646650	LOC101927208,PTPRM	chrX:154254620-154255160	BRCC3,CMC4,F8,FUNDC2,MIR664B,MPP1,MTCP1,RAB39B,SMIM9,VBP1	chr20:59761125-59761421	CDH4	chr11:34675454-34676041	APIP,CAT,EHF,ELF5,NAT10,NDUFB8P3,PDHX	chr9:20618226-20618766	FOCAD,IFNB1,MLLT3	chr11:78954425-78954965	TENM4	chr19:54492822-54493362	CACNG6,CACNG8,CNOT3,LAIR1,LENG1,MBOAT7,MIR518F,MIR519B,MIR520A,MIR523,MIR526B,MIR935,MYADM,NDUFA3,NLRP12,OSCAR,RPS9,TFPT,TMC4,TSEN34,VSTM1	chr9:74526338-74526878	ABHD17B,C9orf85,GDA,TMEM2	chr8:23103783-23104323	CHMP7,ENTPD4,LOXL2,R3HCC1,RHOBTB2,TNFRSF10A,TNFRSF10B,TNFRSF10C,TNFRSF10D	chr6:14777743-14778049
A549	chr10:74014749-74015289	ANAPC16,ASCC1,DDIT4,MICU1	chr6:143166989-143167529	AIG1,HIVEP2	chr5:107008216-107008756	EFNA5	chr8:27749132-27749672	CCDC25,ELP3,LOC100130612,MIR3622B,MIR4287,NUGGC,PBK	chr16:23434814-23435178	CHP2,COG7,DCTN5,EARS2,GGA2,NDUFAB1,PALB2,PLK1,SCNN1G,UBFD1	chr1:17613970-17614250	PADI1,PADI3,PADI4,PADI6,RCC2,SDHB	chr6:138789844-138790073	CCDC28A,ECT2L,HEBP2	chr7:29645764-29646304	CPVL,LOC102724549,LOC646762,SCRN1,TMSB4XP3,WIPF3	chr2:153028251-153028472	CACNB4,FMNL2,STAM2	chr20:8996224-8996764	PLCB4	chr8:29418568-29418953	DUSP4	chr8:66938665-66939109	CRH,DNAJC5B,PDE7A,TRIM55	chr11:130481781-130482321	ADAMTS15,ADAMTS8,SNX19,ZBTB44	chrX:23825383-23825707	ACOT9,APOO,SAT1	chr4:126657147-126657687	TMEM248P1	chr8:67042037-67042395	ADHFE1,CRH,LOC101060153,PDE7A,RRS1,RRS1-AS1,TRA-AGC8-2,TRIM55,TRY-GTA5-5	chr18:46156318-46156788	CTIF,SMAD7,ZBTB7C	chr21:34576101-34576641	IFNAR1,IFNAR2,IL10RB,OLIG1	chr9:75607165-75607705	ALDH1A1,ANXA1	chr4:169708895-169709345	CBR4,RPL9P16	chr10:82267192-82267732	DYDC1,FAM213A,LOC101929574,LOC102723703,TSPAN14	chr3:99721781-99722321	CMSS1,LOC100506400,MIR3921	chr5:127901854-127902394	FBN2	chr19:49164103-49164643	BCAT2,CA11,CYTH2,DBP,FAM83E,FGF21,FUT1,FUT2,GRWD1,HSD17B14,IZUMO1,LIN7B,LMTK3,MAMSTR,NTN5,NUCB1,PLEKHA4,PPFIA3,PPP1R15A,RPL18,SEC1P,SPACA4,SPHK2,SULT2B1,SYNGR4	chr6:11425926-11426088
A549	chr5:140105540-140106080	APBB3,CD14,DND1,EIF4EBP3,HARS,HARS2,IK,LOC100421074,LOC100505798,MIR3655,NDUFA2,PCDHA1,PCDHA10,PCDHA11,PCDHA12,PCDHA2,PCDHA5,PCDHA6,PCDHA7,PCDHA8,PCDHA9,PCDHA@,PCDHAC1,PCDHAC2,PCDHB1,SRA1,TMCO6,VTRNA1-1,VTRNA1-3,WDR55,ZMAT2	chr8:17465618-17466158	MTMR7,PDGFRL,SLC7A2,ZDHHC2	chr2:183231474-183231696	PDE1A,SSFA2	chr22:36025861-36026283	APOL6,HMOX1,MB,MCM5,RASD2	chr19:16603725-16604265	C19orf44,CALR3,CHERP,EPS15L1,KLF2,LOC102724308,NWD1	chr2:74684811-74685351	AUP1,CCDC142,DCTN1,DOK1,DQX1,HTRA2,INO80B,LBX2,LOXL3,MOGS,MRPL53,PCGF1,RTKN,SEMA4F,SLC4A5,TLX2,TTC31,WBP1,WDR54	chr21:33805254-33805794	EVA1C,LOC101928078,MIS18A,MRAP,PAXBP1,RNA5SP490,URB1	chr17:63624266-63624806	AXIN2,LOC100420638	chr2:189961566-189961861	COL3A1,COL5A2	chr9:75764430-75764724	ALDH1A1,ANXA1	chr2:101471582-101471885	NPAS2,PDCL3,RPL31,TBC1D8	chr14:80681937-80682570	DIO2	chr1:46598241-46598781	IPP,LOC101929626,LRRC41,LURAP1,MAST2,NSUN4,PIK3R3,POMGNT1,RAD54L,TSPAN1,UQCRH	chr14:23340271-23340811	ACIN1,C14orf93,CDH24,CEBPE,LOC101926933,LRP10,MMP14,MRPL52,OXA1L,PABPN1,PRMT5,RBM23,REM2,SLC7A7,SLC7A8,TRR-ACG1-1	chr14:100376871-100377411	CYP46A1,DEGS2,EML1,HHIPL1,MIR342,YY1	chr1:208374526-208375066	PLXNA2	chr11:122067725-122068122	MIR100HG	chr17:53529871-53530253	LOC101927367,MMD	chr2:101508305-101508845	NPAS2	chr9:21581038-21581248	IFNA1,IFNA13,IFNA2,IFNA6,IFNA8,IFNB1,IFNE,MIR31,MIR31HG	chr15:72474910-72475450	CELF6,GRAMD2,HEXA,LOC102723606,MYO9A,PARP6,PKM,SENP8	chr10:82269458-82269837	FAM213A,LOC101929574,MAT1A,SH2D4B,TSPAN14	chr3:10266432-10266972	BRK1,EMC3,FANCD2,FANCD2OS,GHRL,GHRLOS,IL17RC,IRAK2,LINC00852,PRRT3-AS1,SEC13,TATDN2,VHL	chr2:28155186-28155726	BRE,LOC100420770,LOC100422227,MRPL33,RBKS	chr18:7637375-7637596
A549	chr4:103542011-103542551	CISD2,LOC101929401,MANBA,NFKB1,UBE2D3	chr8:29412795-29413393	DUSP4,KIF13B	chr8:62947898-62948190	NKAIN3	chr1:68036244-68036481	IL12RB2,SERBP1	chr3:99766169-99766709	CMSS1,FILIP1L,TBC1D23,TOMM70A	chr10:92680884-92681425	ANKRD1,HTR7,PCGF5,RPP30	chr7:116061497-116061675	CAPZA2,CAV1,CAV2,MET,TES	chr5:115265797-115266337	AP3S1,AQPEP,ARL14EPL,ATG12,CDO1,COMMD10,DDX43P1	chr16:24712321-24712690	LOC400511,RBBP6,SLC5A11,TNRC6A	chr12:120632909-120633449	CCDC64,CIT,GATC,GCN1L1,LOC101928300,PLA2G1B,PXN,PXN-AS1,RAB35,RNU4-1,RNU4-2,RPLP0,RPS20P31,SIRT4,TRIAP1	chr1:234859742-234860320	IRF2BP2,LINC01132,RBM34,TARBP1	chr9:75142210-75142750	LOC101927234,TMC1,ZFAND5	chr18:24326476-24327016	AQP4,CHST9,KCTD1,PCAT18	chr6:126268670-126269210	HEY2,HINT3,NCOA7,TRMT11	chr2:164524015-164524415	FIGN	chrX:40885175-40885715	DDX3X,USP9X	chr15:63074122-63074662	MIR190A	chr19:34286806-34287346	CEBPG,CHST8,KCTD15,LSM14A	chr8:128882632-128883435	MYC,PVT1	chr12:87120841-87121381	MGAT4C	chr9:135145287-135145827	BARHL1,NTNG2,SETX	chr17:78235288-78235470	EIF4A3,NPTX1,RNF213,SGSH,SLC26A11	chr14:65721585-65722125	FUT8,LOC100128233,MAX	chr3:9926078-9926618	BRK1,BRPF1,CAMK1,CIDEC,CPNE9,CRELD1,EMC3,FANCD2,FANCD2OS,IL17RC,IL17RE,JAGN1,LOC401052,MARK2P2,MTMR14,OGG1,PRRT3,PRRT3-AS1,RPUSD3,TADA3,TTLL3,VHL	chr19:43624508-43625048
A549	chr2:69961381-69961834	AAK1,ANXA4,ASPRV1,GMCL1,MXD1,SNRNP27	chr1:231529341-231529881	C1orf131,EGLN1,EXOC8,GNPAT,SPRTN,TRIM67,TSNAX	chr7:130910375-130910585	MKLN1,MKLN1-AS,PODXL,RPL27P11	chr12:13529777-13530317	C12orf36,EMP1,HEBP1	chr2:3381358-3381898	ADI1,ALLC,RNASEH1,RPS7,TRAPPC12,TSSC1	chr19:42787229-42787769	CEACAM1,CIC,CXCL17,DEDD2,DMRTC2,ERF,GSK3A,LIPE,LIPE-AS1,LOC100505622,LOC101930071,MEGF8,PAFAH1B3,POU2F2,PRR19,RABAC1,TMEM145,ZNF526,ZNF574	chr1:197143168-197143708	CFHR5,CRB1,F13B,ZBTB41	chr3:57541647-57542187	APPL1,ARF4,LOC102724626,PDE12,SLMAP	chr9:90408330-90408580	CDK20,CTSL,CTSL3P,CTSLP8,ELF2P3,FBP2P1	chr20:22749463-22750003	FOXA2,SSTR4	chr9:20611932-20612383	FOCAD,MLLT3,PTPLAD2	chr1:228985756-228986296	RHOU	chr20:1396520-1397060	FKBP1A,LOC102724529,NSFL1C,SDCBP2,SDCBP2-AS1,SIRPB1,SIRPD,SNPH	chr2:36805962-36806502	CRIM1,FEZ2,LOC101929521	chr10:99078615-99079155	ANKRD2,EXOSC1,FRAT1,FRAT2,MMS19,PGAM1,RPL12P27,RRP12,SLIT1,UBTD1,ZDHHC16	chr7:6488078-6488354	C7orf26,CYTH3,DAGLB,FAM220A,KDELR2,LOC101927325,ZNF12,ZNF316,ZNF853	chr13:33854042-33854300	KL,LOC102723425,STARD13-AS	chr8:128222458-128222998	CCAT1,POU5F1B	chr17:42422196-42422736	ATXN7L3,FAM171A2,FZD2,GPATCH8,GRN,ITGA2B,LOC101926967,LOC101926996,LSM12,MPP2,NAGS,RPL7L1P5,RUNDC3A,SLC25A39,SLC4A1,TMUB2,UBTF	chr5:172139961-172140501	DUSP1,ERGIC1,LOC101928093,LOC401218,NEURL1B,SH3PXD2B	chr12:31998486-31999026	H3F3C,METTL20,RPLP2P4,STMN1P1	chrX:10602683-10603043	MID1	chr3:69714022-69714562	MITF	chr17:36956003-36956543	ARHGAP23,CISD3,CWC25,FBXO47,LASP1,LINC00672,LOC100287808,MIR4726,MIR4727,MLLT6,PCGF2,PIP4K2B,PSMB3,RPL23,RPS20P35,SNORA21,SRCIN1,TRC-GCA14-1	chr5:17375551-17375944
A549	chr7:16850096-16850636	AGR2,AGR3,ANKMY2,TSPAN13	chr3:152048943-152049166	MBNL1,TMEM14E	chr4:102131299-102131839	MIR8066,PPP3CA	chr11:122033993-122034533	BLID,MIR100,MIRLET7A2	chrX:19048820-19049360	PHKA2	chr17:64463161-64463465	APOH,CEP112,PRKCA	chr14:62029564-62029867	FLJ22447,HIF1A-AS1,LOC101927780	chr18:68087304-68087844	RTTN	chr2:225875478-225876018	DOCK10,MIR4439	chr9:33160960-33161500	APTX,B4GALT1,B4GALT1-AS1,CHMP5,DNAJA1,NFX1,NOL6,SMU1,SPINK4,TMEM215	chr4:40623622-40624162	CHRNA9,MIR4802,NSUN7,RBM47,RHOH,RPL37P14	chr17:59504261-59504801	C17orf82,NACA2,TBX2,TBX4	chr9:115099834-115100374	HSDL2,INIP,PTBP3,RPL32P22,SUSD1,UGCG	chr12:52672643-52673183	ACVR1B,FIGNL2,GRASP,KRT6C,KRT7,KRT74,KRT75,KRT80,KRT81,KRT82,KRT83,KRT86,KRT87P,KRT88P,METTL7AP1,NR4A1	chr2:235077239-235077779	SPP2,TRPM8	chr3:137797751-137798291	A4GNT,ARMC8,DBR1,DZIP1L,MRAS,NME9,SOX14	chr14:92587927-92588467	ATXN3,CPSF2,FBLN5,LOC102724564,NDUFB1,TRIP11	chr5:95158319-95158859	ARSK,ELL2,GLRX,GPR150,LOC100528061,LOC102724720,MIR583,RFESD,RHOBTB3,SPATA9	chr5:49598836-49599376	EMB	chr13:74761590-74762130	KLF12	chr17:80550629-80551169	C17orf62,FN3K,FN3KRP,LOC101929552,LOC102723820,TRX-CAT1-2,WDR45B	chr20:62330349-62330889	ARFRP1,C20orf195,DNAJC5,GMEB2,HELZ2,KCNQ2,LIME1,LOC102723814,PRPF6,RTEL1,RTEL1-TNFRSF6B,SLC2A4RG,SRMS,STMN3,TPD52L2,UCKL1,ZBTB46,ZGPAT	chr2:47214150-47214690	CALM2,CRIPT,MCFD2,TTC7A	chr7:32202731-32202969	PDE1C	chr14:68466591-68467131
A549	chr5:146111416-146111956	GPR151	chr7:11660462-11661002	THSD7A	chr7:99698126-99698666	AP4M1,AZGP1,C7orf43,GAL3ST4,GJC3,GPC2,LAMTOR4,MBLAC1,MCM7,MEPCE,MIR106B,MIR25,MIR4658,MIR93,NYAP1,PVRIG,STAG3,TAF6,TRIM4,ZKSCAN1,ZNF3,ZSCAN21	chr1:23521136-23521676	ASAP3,HNRNPR,HTR1D,KDM1A,LUZP1,TCEA3,ZNF436	chr5:136806281-136806697	HNRNPA0,SPOCK1	chr10:7344406-7344727	SFMBT2	chr3:148896909-148897449	CP,GYG1,HLTF,HPS3,LOC101927942,TM4SF1,TM4SF1-AS1,TM4SF18,TM4SF4	chr15:90698231-90698619	ANPEP,AP3S2,ARPIN,CIB1,GDPGP1,IDH2,IQGAP1,LOC102724576,NGRN,PEX11A,SEMA4B,TTLL13,WDR93,ZNF774	chr10:30712274-30712444	CCND3P1,LYZL2,MAP3K8,MTPAP	chr17:39113124-39113428	KRT20,KRT23,KRT28,KRT39,KRT40,KRTAP1-5,KRTAP3-1,KRTAP3-2,KRTAP3-3,KRTAP4-2,TMEM99	chr17:75388428-75388968	LOC100996273	chr5:172199270-172199766	ATP6V0E1,BNIP1,CREBRF,DUSP1,ERGIC1,LOC101928093,NEURL1B,RPL26L1	chr11:27255678-27256218	BBOX1,CCDC34,LGR4	chr10:95230587-95231292	CEP55,FFAR4,FRA10AC1,MYOF,PDE6C,RBP4	chr1:150584097-150584637	ADAMTSL4,ANXA9,CTSK,CTSS,ECM1,ENSA,GOLPH3L,LOC102724012,MCL1,MIR4257,SETDB1,TARS2	chrX:150994716-150994951	GABRE,PASD1,PRRG3	chr13:109430276-109430694	MYO16	chr2:238131827-238132367	COPS8,MLPH	chr9:3875383-3875606	GLIS3-AS1	chr18:3051943-3052483	EMILIN2,LPIN2,MYL12A,MYOM1	chr4:169752897-169753437	PALLD	chrX:12993934-12994474	FAM9C,PRPS2,TLR7,TLR8,TMSB4X	chr2:85186279-85186819	KCMF1,LOC100996478,RETSAT,RPS2P17,TCF7L1,TMSB10,TRABD2A	chr7:134220121-134220661	AGBL3,AKR1B10,AKR1B15,SLC35B4	chr12:69963645-69964185
A549	chr5:66502773-66502982	CD180	chr1:202075532-202075708	ARL8A,ELF3,GPR37L1,LMOD1,PTPN7,RNPEP,SHISA4,TIMM17A	chr12:52610865-52611405	C12orf80,FIGNL2,GRASP,KRT7,KRT80,KRT81,KRT86,KRT88P,LINC00592,NR4A1	chr5:76034896-76035094	AGGF1,F2R,F2RL1	chr18:55676359-55676899	ATP8B1,HMGN1P30,NEDD4L	chr8:91683006-91683546	LOC100506351,LOC102724670,NECAB1,TMEM64	chr6:100650630-100650947	SIM1	chr20:48650297-48650837	CEBPB,LINC01273,RNF114,SNAI1,SPATA2,TMEM189,TMEM189-UBE2V1,TRERNA1,UBE2V1	chr19:2462992-2463271	AMH,DIRAS1,GADD45B,JSRP1,LMNB2,LOC101928602,LSM7,MIR7108,OAZ1,PLEKHJ1,SF3A2,SPPL2B,TIMM13,TMPRSS9	chr4:126656202-126656742	TMEM248P1	chr8:126203841-126204381	KIAA0196,NSMCE2,SQLE,TRIB1,ZNF572	chr2:201473638-201474178	AOX1,BZW1,CFLAR,CLK1,KCTD18,NIF3L1,PPIL3,SGOL2	chr1:84726413-84726953	LOC100128775,PRKACB,RPF1,SAMD13	chr7:15595115-15595655	AGMO,MEOX2	chr12:115371184-115371716	TBX3	chr10:93376641-93377181	HECTD2-AS1,PPP1R3C,TNKS2	chr1:85763448-85763988	BCL10,C1orf52,LOC646626,SYDE2	chr20:22410721-22411047	FOXA2	chr7:141675969-141676509	CLEC5A,MGAM,PRSS37,PRSS58,TAS2R38,WEE2	chr3:87367807-87368347	CHMP2B,POU1F1	chr12:110649681-110650069	ANAPC7,ANKRD13A,ARPC3,ATP2A2,FAM216A,GIT2,GPN3,IFT81,RAD9B,VPS29	chr3:160283602-160284142	ARL14,KPNA4,KRT8P12,MIR15B,MIR16-2,PPM1L,RPL6P8,SMC4	chr5:95429793-95430099	MIR583	chr10:7353115-7353839	ATP5C1,SFMBT2	chr2:55131126-55131666
A549	chr9:118701403-118701644	LINC00474,PAPPA	chr1:186823060-186823600	PLA2G4A	chr1:17602872-17603412	ARHGEF10L,MFAP2,MIR3972,PADI1,PADI2,PADI3,PADI4,PADI6,RCC2,SDHB	chr22:36925057-36925597	APOL2,CACNG2,EIF3D,FOXRED2,IFT27,LOC100500719,MYH9,NCF4,TXN2	chr1:219104183-219104723	LYPLAL1	chr12:59270949-59271489	LRIG3	chr4:169226138-169226678	ANXA10,DDX60	chr7:44887557-44888097	CCM2,H2AFV,LOC101929301,MYO1G,NACAD,PPIA,PURB,TMED4,ZMIZ2	chr19:36119659-36120199	APLP1,ARHGAP33,ATP4A,COX6B1,ETV2,FFAR1,GAPDHS,GPR42,HAMP,HAUS5,IGFLR1,KIRREL2,KMT2B,KRTDAP,NPHS1,PRODH2,PROSER3,RBM42,TMEM147,U2AF1L4,UPK1A-AS1,ZBTB32	chr2:45844177-45844717	PRKCE,SRBD1	chr14:101454900-101455223	DLK1,MEG3,MIR134,MIR154,MIR300,MIR337,MIR485,MIR493,MIR495,MIR665,MIR668,MIR770,SNHG24,SNORD114-11,SNORD114-12,SNORD114-13,SNORD114-15,SNORD114-17,SNORD114-18,SNORD114-19,SNORD114-20,SNORD114-21,SNORD114-22,SNORD114-26,SNORD114-27,SNORD114-28,SNORD114-5,SNORD114-9	chr11:73777594-73778134	C2CD3,COA4,MRPL48,P4HA3,PAAF1,PPME1,UCP3	chr18:3459433-3459818	DLGAP1-AS1,LOC100129468,LOC100505592,MYL12A,TGIF1	chrX:106198264-106198635	CLDN2,MORC4,RBM41,RIPPLY1	chr4:90198437-90198977	GPRIN3	chr15:70800102-70800757	UACA	chr11:123015902-123016225	BSX,CLMP,HSPA8	chr1:23524834-23525374	E2F2,HNRNPR,HTR1D,KDM1A,LUZP1,RPL29P6,ZNF436	chr4:122607322-122607862	BBS7,CCNA2,EXOSC9,TMEM155	chr12:58176248-58176788	AGAP2,ARHGEF25,AVIL,B4GALNT1,CDK4,CTDSP2,CYP27B1,DDIT3,DTX3,GLI1,INHBE,MARCH9,MARS,MBD6,METTL1,METTL21B,OS9,PIP4K2C,SLC26A10,TSFM,TSPAN31,XRCC6BP1	chr19:46051418-46051958	BHMG1,GIPR,GPR4,KLC3,MARK4,PPM1N,PPP1R13L,RTN2,VASP	chr9:117505138-117505678	AKNA,ATP6V1G1,DFNB31,LOC100505478,ORM1,TNC,TNFSF15	chr2:36705511-36705805	CRIM1,LOC100288911,VIT	chr16:89392346-89392886	LOC100287036,RPL13,SLC22A31,SPG7,ZNF778	chr2:201468676-201469216
A549	chr2:240552525-240553065	HDAC4	chr2:11510698-11511238	E2F6,GREB1,LOC650157,PQLC3,ROCK2	chr10:112071090-112071630	MXI1,SMC3,SMNDC1	chr19:39034708-39035248	ACTN4,CAPN12,FAM98C,GGN,KCNK6,MAP4K1,PPP1R14A,RASGRP4,RYR1,SPINT2,SPRED3,YIF1B	chr1:94849632-94849967	ABCD3,ARHGAP29,F3,RPL21P26	chr5:57423639-57424055	LOC101928569	chr18:12730228-12730474	CEP192,CEP76,LOC100996324,PSMG2,PTPN2,SPIRE1	chr5:159253366-159253906	PWWP2A	chr2:208123107-208123712	KLF7,LOC102724675,MIR1302-4,MIR7845	chr2:155306466-155306782	LOC100144595	chr9:75660314-75660854	ALDH1A1,ANXA1	chr12:31644649-31645142	AMN1,DENND5B,METTL20,MRPL30P2	chr5:77955426-77955966	ARSB,LHFPL2	chr16:84763883-84764423	COTL1,CRISPLD2,FAM92B,KLHL36,TLDC1,USP10	chr20:56592235-56593268	RAB22A	chr15:32980211-32980751	ARHGAP11A,GREM1,LOC100131315,SCG5	chr10:21567632-21568172	C10orf113,LOC100420467,NEBL	chr14:96715354-96715894	AK7,ATG2B,BDKRB1,BDKRB2,GSKIP,PAPOLA	chr8:29877158-29877698	DCTN6,MAP2K1P1,MBOAT4,MIR3148,SARAF	chr6:134784762-134785302	LINC01010,LOC101928231	chr2:44461428-44461968	ABCG5,ABCG8,PPM1B,SLC3A1	chr8:22046187-22046727	BMP1,DMTN,FAM160B2,FGF17,HR,LGI3,MIR320A,NPM2,NUDT18,PHYHIP,PIWIL2,POLR3D,PPP3CC,REEP4,SFTPC	chr16:9171120-9171660	C16orf72,CARHSP1,PMM2,USP7	chr5:169906450-169906990	KCNMB1,LCP2	chr15:74488649-74488877
A549	chr12:90026501-90027041	ATP2B1,DUSP6,GALNT4,LOC102724811,POC1B	chr15:29990500-29990902	FAM189A1	chr9:75091797-75092337	TMC1,ZFAND5	chr9:114821533-114822073	PTGR1,SUSD1,UGCG	chr2:54816926-54817466	EML6,SPTBN1	chr10:48336020-48336560	RBP3	chr1:147737119-147737659	LOC102724893,TRE-TTC6-1,TRQ-CTG4-1	chr10:30971316-30971670	DNM1P17,LYZL2,MAP3K8,MTPAP	chr4:40488533-40489073	MIR4802,RNU7-74P	chr2:214116222-214116762	IKZF2,LOC100130451,SPAG16	chr1:164734729-164735269	PBX1	chr20:14563961-14564501	FLRT3	chr16:28552149-28552689	APOBR,CCDC101,CLN3,EIF3CL,IL27,NUPR1,SULT1A1,SULT1A2,XPO6	chr6:12484607-12485357	EDN1	chr18:52615551-52616091	CCDC68,MAP1LC3P,RAB27B	chr17:47038891-47039115	ATP5G1,B4GALNT2,CALCOCO2,GIP,HOXB13,HOXB5,HOXB7,IGF2BP1,SNF8,UBE2Z	chr3:58546411-58546951	ABHD6,ACOX2,FAM107A,FAM3D,KCTD6,PDHB,RPL27P9	chr10:62464058-62464598	ANK3,ARL4P,CDK1,RHOBTB1	chr15:99433335-99433616	SYNM	chr16:50236760-50237300	ADCY7,BRD7,CNEP1R1,HEATR3,PAPD5,RPL10P14	chr12:52597071-52597611	ACVR1B,GRASP,KRT6A,KRT7,KRT80,KRT81,KRT86,METTL7AP1,NR4A1	chr2:42149468-42149604	C2orf91,LOC101929723,LOC102723810,LOC388942,PKDCC	chr20:50601429-50601969	ATP9A,SALL4	chr14:103711949-103712489	AMN,APOPT1,EIF5,EXOC3L4,LINC00605,LOC102723726,MARK3,RPL17P4,SNORA28,TNFAIP2	chr7:27823863-27824403
A549	chr7:115817091-115817379	LOC102724424,TES,TFEC	chr8:128843937-128844477	LOC102723587,MIR1204,MIR1205,MYC,PVT1	chr20:14200674-14201214	SEL1L2	chr9:116282073-116282613	BSPRY,HDHD3,POLE3,PRPF4,RNF183,WDR31	chr2:75374132-75374309	POLE4	chr2:70369793-70370003	FAM136A,LOC100133985,MXD1,PCBP1,PCYOX1,SNRNP27,TIA1	chr15:88931860-88932328	DET1,ISG20,LOC102724513,MIR7-2,MRPL46,MRPS11,NTRK3	chr14:65115138-65115430	AKAP5,ESR2,HSPA2,LOC101927856,PLEKHG3,PPP1R36,ZBTB25	chr12:20681175-20681715	LOC728688,PDE3A	chr19:5049080-5049620	FEM1A,KDM4B,PLIN3,TICAM1,UHRF1	chr3:123321286-123321481	PTPLB	chr17:61926337-61926499	ACE,CCDC47,CSH2,CYB561,DCAF7,DDX42,FTSJ3,GH1,GH2,ICAM2,LIMD2,MAP3K3,PRR29,PSMC5,SMARCD2,STRADA	chr5:176778433-176778973	B4GALT7,DDX41,DOK3,F12,FAM193B,FGFR4,GRK6,LMAN2,MXD3,NSD1,PDLIM7,PFN3,PRELID1,PRR7-AS1,RAB24,RGS14,RPS20P17,SLC34A1,TMED9	chr8:39800059-39800599	ADAM2,IDO1,IDO2,LOC100420480	chr8:19170409-19170949	SH2D4A	chr2:237551187-237551727	IQCA1	chrX:148576938-148577478	CXorf40A,IDS,LINC00893,LOC100420321,MAGEA11,TMEM185A	chr12:125412816-125413356	BRI3BP,DHX37,RPL22P19,SCARB1,TMEM132B,TRA-TGC3-1,TRD-GTC2-7,UBC	chr3:187871440-187871684	LPP	chr22:39570771-39571158	APOBEC3A,APOBEC3B,APOBEC3C,APOBEC3D,APOBEC3F,APOBEC3G,APOBEC3H,FUNDC2P4,GTPBP1,PDGFB,RNU86,RPL3,SNORD83B,SYNGR1	chr18:12597725-12598265	CEP76,CIDEA,PSMG2,SLMO1,SPIRE1	chr11:76772261-76772474	ACER3,B3GNT6,CAPN5,MYO7A	chr2:160494619-160494838	BAZ2B,LOC643072,LY75	chr7:73129897-73130421	ABHD11,ABHD11-AS1,BAZ1B,BCL7B,CLDN3,CLDN4,DNAJC30,FZD9,STX1A,TBL2,VPS37D,WBSCR22,WBSCR27	chr3:114621477-114621812
A549	chr2:47581541-47582081	BCYRN1,CALM2,EPCAM,KCNK12,MIR559,MSH2	chrX:19082238-19082778	GPR64,PHKA2	chr2:161110168-161110708	ITGB6,LOC100505984,MIR4785,PLA2R1,RBMS1	chr1:221135492-221135789	HLX,MARC1,MARC2	chr20:30190580-30191120	BCL2L1,DEFB116,DEFB118,DEFB119,DEFB121,DEFB123,DEFB124,HM13,ID1,LINC00028,MCTS2P,MIR3193,MYLK2,REM1,TPX2,TTLL9	chr12:31674971-31675166	AMN1,DENND5B,FAM60A,METTL20,STMN1P1	chr11:61740065-61740605	BEST1,DAGLA,FADS2,FADS3,FEN1,FTH1,INCENP,LOC399900,MYRF,RAB3IL1,RPS2P37,SCGB1D1,SCGB2A1	chr10:33624755-33625336	NRP1	chr5:71698282-71698822	LOC102503427,MAP1B,MRPS27,PTCD2,YBX1P5,ZNF366	chr17:60869380-60869879	MARCH10,TANC2	chr12:6432346-6432886	CD27-AS1,CD9,GAPDH,IFFO1,LOC102723767,LPAR5,LTBR,MRPL51,NCAPD2,NOP2,PLEKHG6,TNFRSF1A,VAMP1	chr20:25290002-25290399	ABHD12,ACSS1,ENTPD6,GINS1,LOC101926889,PYGB,VSX1	chr3:124556450-124557181	HEG1,ITGB5,MUC13	chr21:40173343-40173560	ERG,ETS2,LINC00114	chr7:91187271-91187811	FZD1	chr14:51142209-51142749	ABHD12B,ATL1,CDKL1,MAP4K5,PYGL,SAV1	chr1:65448763-65449303	JAK1,RAVER2,SLC2A3P2	chr5:58883728-58884196	MIR582	chr9:38620453-38620993	ANKRD18A,FAM201A,IGFBPL1,YWHABP1	chrX:69440170-69440614	ARR3,AWAT1,AWAT2,DGAT2L6,DLG3,GDPD2,IGBP1,KIF4A,MIR676,OTUD6A,P2RY4,PDZD11,RAB41	chr15:62503448-62503988	C2CD4A,C2CD4B,GOLGA2P11,LOC255177,TLN2,VPS13C	chr3:197547839-197548379	FYTTD1,IQCG,KIAA0226,LMLN,LRCH3,MIR922	chr11:34226406-34226946	ABTB2,LMO2,LOC101929918,LOC102723539,NAT10	chr17:38966722-38967262	KRT10,KRT12,KRT20,KRT222,KRT24,KRT25,KRT26,KRT27,KRT28,KRTAP4-9,SMARCE1,TMEM99	chr4:77586267-77586807
A549	chr4:10034207-10034747	MIR3138,SLC2A9,WDR1	chr1:204380495-204381035	ETNK2,GOLT1A,LINC00628,MDM4,NFASC,PIK3C2B,PLEKHA6,PPP1R15B	chr2:240201887-240202427	HDAC4,LOC101928111,MIR4269	chr17:45000121-45000661	CDC27,GOSR2,MYL4,RNU6ATAC3P,RPRML,WNT3,WNT9B	chr1:43938396-43938936	CDC20,EBNA1BP2,ELOVL1,HYI,KDM4A,MED8,PTPRF,TMEM125	chr20:60925316-60925856	ADRM1,CABLES2,LAMA5,LAMA5-AS1,MIR4758,MTG2,OSBPL2,RPS21,SS18L1	chr6:16800009-16800549	ATXN1,LOC101928433	chr19:46133727-46134267	BHMG1,DMPK,ERCC1,ERCC2,FOSB,FOXA3,GIPR,GPR4,MIR330,MIR642A,MIR642B,PPM1N,PPP1R13L,RSPH6A,RTN2,SIX5,TRU-TCA1-1	chr15:91565721-91566261	BLM,FES,FURIN,LOC101926911,PRC1,RCCD1,SV2B,UNC45A,VPS33B	chr4:90050364-90050682	FAM13A,TIGD2	chr1:10659675-10659867	APITD1,CASZ1,CORT,DFFA,MASP2,PEX14,PGD,SRM	chr2:202123152-202123692	ALS2CR12,CASP8,IMPDH1P10,LOC100420110,LOC102724614,TRAK2	chr1:234321778-234322161	SLC35F3,TARBP1	chr8:19435786-19436102	CSGALNACT1,INTS10,SH2D4A	chr19:39891970-39892510	DLL3,EID2,EID2B,FBXO17,FBXO27,GMFG,IFNL2,IFNL3,LOC723805,MED29,MIR4530,NCCRP1,PAF1,PLEKHG2,RPS16,SAMD4B,SUPT5H,SYCN,TIMM50,ZFP36	chr15:58688334-58688874	AQP9,LIPC,LOC101928668	chr8:128888997-128889357	MIR1207,MYC,PVT1	chr19:35497175-35497865	FXYD1,FXYD3,FXYD5,FXYD7,GRAMD1A,HPN,LGI4,LOC101927485,LSR,SCN1B,USF2,ZNF30,ZNF30-AS1,ZNF599,ZNF792	chr4:57931417-57931817	IGFBP7,IGFBP7-AS1,NOA1,POLR2B,REST,SPINK2,UBE2CP3	chr19:34664102-34664642	GPI,KIAA0355,LSM14A,PDCD2L,UBA2	chr7:116139159-116139699	CAV1,CAV2,LOC101928117,MET	chr18:56582610-56583150	ALPK2,CPLX4,MALT1,SEC11C,ZNF532	chr3:126501371-126501911	CHCHD6,PLXNA1,RCC2P4,TXNRD3	chr1:90137706-90138083	FLJ27354,LRRC8B,LRRC8C,LRRC8D,ZNF326	chr3:37977901-37978131
A549	chr10:65471837-65472377	JMJD1C	chr17:57910186-57910721	CLTC,DHX40,HEATR6,MIR21,PTRH2,RNFT1,RPS6KB1,TUBD1,VMP1	chr19:46389438-46389978	CCDC61,DMPK,EML2,ERCC2,FBXO46,FOXA3,GIPR,IRF2BP1,NANOS2,NOVA2,QPCTL,RSPH6A,RTN2,SIX5,SNRPD2,SYMPK	chr14:102019158-102019467	DIO3,DIO3OS,MIR1247,PPP2R5C	chr3:149113049-149113589	CP,TM4SF1,TM4SF1-AS1,TM4SF18,TM4SF4	chr3:189655377-189655863	LEPREL1	chr2:113032829-113033369	FBLN7,POLR1B,RGPD8,SLC20A1,TMEM87B,TTL,ZC3H6,ZC3H8	chr7:17448156-17448521	LOC102659288	chr8:119356226-119356572	EXT1	chr2:161991541-161991718	PSMD14,TANK,TBR1	chr7:100100929-100101469	AGFG2,EPHB4,EPO,FBXO24,GIGYF1,GNB2,LAMTOR4,LRCH4,MEPCE,MOSPD3,NYAP1,PCOLCE,PCOLCE-AS1,PILRA,POP7,PPP1R35,PVRIG,SAP25,TFR2,TSC22D4,ZCWPW1	chr5:103185578-103186118	NUDT12	chr20:49379449-49379660	ADNP,BCAS4,DPM1,KCNG1,MOCS3,PARD6B,PTPN1	chr17:57860380-57861175	CLTC,DHX40,LOC101927755,MIR21,PTRH2,RNFT1,RPS6KB1,TUBD1,VMP1	chr10:121425368-121425908	BAG3,INPP5F,MCMBP,RAD1P1,RGS10,TIAL1,TXNP1	chr16:57505781-57506347	ARL2BP,CCDC102A,CCL17,CCL22,CIAPIN1,COQ9,CX3CL1,DOK4,GPR114,GPR56,KATNB1,POLR2C,RSPRY1	chr7:131580362-131580902	LOC100130704,LOC101928782	chr2:10476289-10476829	CYS1,HPCAL1,KLF11,ODC1,RRM2,SNORA80B	chr1:42367709-42368249	GUCA2A,HIVEP3	chr6:136547170-136547438	BCLAF1,MTFR2	chr2:46300588-46301128	EPAS1	chr12:112213409-112213949	ACAD10,ALDH2,ATXN2,BRAP,MAPKAPK5,SH2B3	chr2:11514612-11515152	GREB1,LINC00570,LPIN1,PQLC3,ROCK2	chr5:138088583-138089160	CTNNA1,ETF1,HSPA9,LRRTM2,REEP2,SIL1	chr8:39957427-39957967
A549	chr17:39686040-39686580	EIF1,FKBP10,GAST,HAP1,JUP,KRT13,KRT14,KRT15,KRT16,KRT17,KRT19,KRT32,KRT34,KRT35,KRT36,KRT9,LINC00974,MIR6510	chr16:1739196-1739512	BAIAP3,CCDC154,CLCN7,EME2,FAHD1,HAGH,HN1L,IFT140,LOC101929480,LOC102724611,MAPK8IP3,MEIOB,MIR3177,NME3,NUBP2,PTX4,SNORA10,SPSB3,TELO2,TJP1P,ZNF598	chr19:49541835-49542375	BAX,CGB,CGB1,CGB2,CGB7,CGB8,DHDH,FUT1,GYS1,IZUMO1,KCNA7,LHB,LOC100287489,MIR6798,NTF4,NTF6A,NTF6B,NTF6G,NUCB1,PPFIA3,PPP1R15A,RASIP1,RPL13A,RUVBL2,SLC6A16,SNAR-G1,SNAR-G2,SNRNP70,TRPM4,TULP2	chr1:228640132-228640672	BTNL10,HIST3H2A,HIST3H2BA,HIST3H2BB,MIR4666A,OBSCN,RHOU,RNA5S11,RNA5S12,RNA5S17,RNA5SP18,RNF187,TRIM11,TRIM17,WNT3A	chr1:45251714-45252254	BEST4,BTBD19,C1orf228,EIF2B3,HECTD3,KIF2C,PLK3,PTCH2,RNU5D-1,RNU5E-6P,RPS15AP11,RPS8,SNORD38A,SNORD38B,SNORD55,TCTEX1D4,UROD	chr11:90837352-90837892	OSBPL9P2,OSBPL9P3	chr10:5132005-5132545	AKR1C1,AKR1C2,AKR1C3,TUBAL3	chr15:66994421-66994712	LCTL,MAP2K1,RPL4,SMAD6,SNAPC5,ZWILCH	chr1:149982429-149982969	ANP32E,CA14,CIART,HIST2H2AB,HIST2H2AC,HIST2H2BE,MRPS21,OTUD7B,PLEKHO1,SF3B4,SV2A,VPS45	chr16:19765326-19765866	CCP110,GDE1,GPRC5B,IQCK	chr5:175269960-175270181	CPLX2	chr11:65248913-65249453	CDC42EP2,EHBP1L1,FAM89B,FRMD8,KCNK7,LOC101927789,MALAT1,MIR4690,MIR612,NEAT1,OVOL1,POLA2,RELA,SIPA1,TIGD3	chr4:41477349-41477889	APBB2,LIMCH1,UCHL1	chr17:7589603-7590143	ATP1B2,CHD3,CNTROB,CYB5D1,DNAH2,EFNB3,EIF4A1,FGF11,FXR2,HES7,KCNAB3,KDM6B,LOC102724164,POLR2A,SAT2,SENP3,SHBG,SNORA48,SOX15,TMEM102,TNFSF12,TNFSF12-TNFSF13,TP53,WRAP53,ZBTB4	chr9:84144406-84144946	TLE1	chr17:73780934-73781474	ACOX1,CDK3,FBF1,GALK1,H3F3B,ITGB4,MIR4738,MYO15B,RECQL5,SMIM5,SMIM6,SRP68,TEN1,TRIM47,UNC13D,UNK,WBP2	chr7:93519949-93520489	BET1,GNG11,GNGT1,NDUFAF4P2,TFPI2	chr3:100796636-100796821	ABI3BP	chr12:132970725-132971005	FBRSL1,LOC100996246,LOC101928629,LRCOL1	chr15:78591950-78592490	ACSBG1,CHRNA5,CIB2,CRABP1,DNAJA4,HYKK,IDH3A,TBC1D2B,WDR61	chr12:120739946-120740486	COX6A1,GATC,GCN1L1,MSI1,NME2P1,PLA2G1B,PXN,RAB35,RNF10,RPLP0,RPS20P31,SIRT4,SRSF9,TRIAP1	chr7:74049884-74050203	GTF2I,GTF2IRD1,GTF2IRD2,NCF1	chr7:93539818-93539964	BET1,GNG11,GNGT1,TFPI2	chr19:41172407-41172549	ADCK4,BLVRB,CYP2T2P,EGLN2,ITPKC,LTBP4,MIA,NUMBL,SERTAD1,SERTAD3,SNRPA,SPTBN4	chr1:241774473-241774731
A549	chr2:86668084-86668624	IMMT,KDM3A,POLR1A,REEP1,RMND5A,RNF103	chr8:8946062-8946602	MFHAS1,PPP1R3B	chr11:66764417-66764664	ADRBK1,ANKRD13D,CABP4,CORO1B,KDM2A,LRFN4,MIR6860,PC,RBM4B,RCE1,RHOD,SYT12,ZDHHC24	chr3:185815476-185816016	ETV5,TRA2B	chr10:30872744-30873013	LYZL2,MAP3K8,MTPAP	chr17:75230018-75230223	CYCSP40,MIR6516,SCARNA16,SEC14L1,SEPT9,SNHG20	chr18:23897390-23897617	KCTD1,SS18,TAF4B	chr19:3721270-3721810	APBA3,ATCAY,CACTIN,CACTIN-AS1,DAPK3,DOHH,FTLP5,FZR1,HMG20B,MATK,MFSD12,MRPL54,NMRK2,PIP5K1C,RAX2,SNORD37,TBXA2R,TJP3,ZBTB7A,ZFR2	chr12:117580005-117580232	FBXO21,FBXW8,TESC	chr1:153508383-153508923	CHTOP,ILF2,INTS3,JTB,NPR1,PGLYRP3,PGLYRP4,S100A1,S100A12,S100A13,S100A14,S100A16,S100A2,S100A3,S100A5,S100A6,S100A7,S100A7A,S100A7L2,S100A8,S100A9,SLC27A3,SNAPIN,TRX-CAT1-1	chr4:177702340-177702519	SPCS3,VEGFC	chr10:127702000-127702540	BCCIP,DHX32,FANK1,MMP21,UROS	chr14:69546078-69546618	ACTN1,BANF1P1,ERH,EXD2,GALNT16	chr22:50835377-50835917	ADM2,CHKB,CHKB-CPT1B,CPT1B,DENND6B,HDAC10,KLHDC7B,LMF2,MAPK11,MAPK12,MAPK8IP2,MIOX,NCAPH2,ODF3B,PANX2,PLXNB2,PPP6R2,SBF1,SCO2,SELO,SYCE3,TRABD,TUBGCP6	chr19:45907203-45907743	CD3EAP,CKM,ERCC2,FOSB,GPR4,KLC3,MARK4,PPM1N,PPP1R13L,RELB,RTN2,TRAPPC6A,VASP	chr15:74492822-74493076	CCDC33,CYP11A1,ISLR,ISLR2,SEMA7A,STOML1,STRA6,TBC1D21,UBL7	chr2:121227723-121228263	GLI2,INHBB,RALB	chr12:122528928-122529468	B3GNT4,BCL7A,IL31,LRRC43,RHOF,VPS33A	chr6:160812383-160813073	SLC22A2,SLC22A3	chr1:26675585-26676125	AIM1L,CATSPER4,CD52,CEP85,CNKSR1,DHDDS,HMGN2,LIN28A,MIR3917,PDIK1L,RPS6KA1,SH3BGRL3,SLC30A2,TRIM63,UBXN11,ZNF683	chr10:59783598-59784138	CISD1,IPMK,MRPS35P3	chr3:101881998-101882557	LOC101929411	chr9:98269965-98270505	FANCC,LOC100507346,LOC102724478,PTCH1	chr17:8023367-8023907	ALOX12B,ALOX15B,ALOXE3,AURKB,CNTROB,CTC1,CYB5D1,DNAH2,HES7,NAA38,NDEL1,PER1,PFAS,RANGRF,RPL26,SLC25A35,SNORD118,TMEM107,TRG-GCC2-4,TRQ-CTG1-2,TRS-CGA1-1,TRT-AGT4-1,VAMP2	chr7:12147333-12147982
A549	chr11:46957946-46958486	ARFGAP2,ARHGAP1,ATG13,C11orf49,F2,LRP4,NR1H3,SNORD67,ZNF408	chr8:27477625-27478165	CCDC25,CHRNA2,CLU,EPHX2,ESCO2,PBK,SCARA3	chr17:38227090-38227630	CASC3,CDC6,CSF3,GRB7,GSDMB,IKZF3,MED24,MIR6884,MSL1,NR1D1,ORMDL3,PPP1R1B,PSMD3,RARA,SNORD124,THRA,WIPF2,ZPBP2	chr17:38698584-38699566	CCR7,CDC6,GJD3,IGFBP4,KRT20,KRT222,KRT24,KRT25,KRT26,KRT27,KRT28,LOC101059954,RARA,SMARCE1,TNS4,TOP2A	chr10:29947882-29948239	LYZL1,MIR604,MIR938,SVIL	chr14:77506618-77506881	CIPC,GSTZ1,IRF2BPL,POMT2,TMEM63C,ZDHHC22	chr3:172376725-172376868	NCEH1,TNFSF10	chr7:99868006-99868546	AZGP1P1,C7orf43,CNPY4,COPS6,GAL3ST4,GATS,GPC2,LAMTOR4,LRCH4,MBLAC1,MCM7,MEPCE,MIR25,MIR93,PILRA,PPP1R35,PVRIG,STAG3,TAF6,TSC22D4,ZCWPW1,ZKSCAN1,ZSCAN21	chr1:155214521-155214692	ADAM15,ASH1L,CLK2,DCST1,DPM3,EFNA1,EFNA3,EFNA4,FAM189B,FDPS,FLAD1,GBA,GBAP1,HCN3,KRTCAP2,LENEP,MIR92B,MTX1,MTX1P1,PKLR,RUSC1,SCAMP3,THBS3,TRIM46,ZBTB7B	chr12:28283558-28284098	CCDC91,PTHLH	chr10:59783503-59783844	CISD1,IPMK	chr15:56332608-56333148	CNOT6LP1,NEDD4,PRTG,RFX7,TEX9	chr17:45699121-45699661	KPNB1,LOC101929046,MRPL45P2,NPEPPS,SP6,TBKBP1,TBX21	chr12:96336533-96337073	AMDHD1,CCDC38,ELK3,HAL,LOC102723340,LTA4H,METAP2,NTN4,SNRPF	chr17:1018370-1018660	ABR,BHLHA9,FAM57A,MYO1C,RNMTL1,TUSC5,VPS53	chr9:114908073-114908613	PTBP3,RPL29P20,SUSD1,UGCG	chr7:106810148-106810365	DUS4L,HBP1,PRKAR2B	chr17:76311709-76312249	AFMID,BIRC5,DNAH17,LOC100996291,PGS1,SOCS3,THA1P,TK1,TMC8	chr19:18403536-18404076	ISYNA1,KIAA1683,LOC102724342,LOC729966,LSM4,MAST3,MIR3188,PGPEP1,PIK3R2,RPL39P38,SSBP4	chr18:24050940-24051343	KCTD1,TAF4B	chr18:56452384-56453073	ALPK2,LOC101927322,MALT1,ZNF532	chr6:12311183-12311723	EDN1	chr12:115414875-115415081	TBX3	chr9:81975534-81976074	CHCHD2P9	chr8:59742753-59743293
A549	chr10:7306380-7306920	SFMBT2	chr5:159592079-159592619	C1QTNF2,CCNJL,FABP6,PTTG1,PWWP2A,SLU7,TTC1	chr15:81041859-81042399	ABHD17C,CEMIP,MESDC2	chr11:66738149-66738777	ADRBK1,CORO1B,KDM2A,LRFN4,MIR3163,PC,RBM4,RBM4B,RHOD,SYT12	chr8:27695136-27695676	CCDC25,CLU,ELP3,ESCO2,LOC100130612,MIR3622B,MIR4287,PBK,SCARA3	chr9:12815817-12816357	LURAP1L,TYRP1	chr20:10244318-10244858	ANKEF1,MKKS,SNAP25,SNAP25-AS1	chr14:61569525-61569840	PRKCH,SLC38A6,TMEM30B,TRMT5	chr9:93960038-93960415	AUH,NFIL3,SYK	chr9:123342318-123342858	CDK5RAP2,FBXW2	chr5:171615440-171615980	EFCAB9,STK10,UBTD2	chr5:52702425-52702965	FST,MOCS2,NDUFS4,RPS19P4	chr22:45981177-45981717	ATXN10,FBLN1,LOC100506737,SMC1B	chr5:142975633-142976285	NR3C1	chr3:152878413-152878953	P2RY1,RAP2B	chr5:154134384-154134924	CNOT8,FAXDC2,GEMIN5,LARP1,MIR1303	chr3:30553051-30553469	LOC101928015	chr2:46636328-46636552	ATP6V1E2,CRIPT,PIGF,RHOQ,TMEM247	chr11:66703804-66704344	ADRBK1,C11orf86,KDM2A,MIR3163,PC,RBM14,RBM4,RBM4B,RCE1,RHOD,RNU7-23P,SPTBN2,SYT12	chr1:180555826-180556366	VDAC1P4,XPR1	chr9:123635804-123636344	C5,CNTRL,FBXW2,MEGF9,PHF19,PSMD5,PSMD5-AS1,RAB14,TRAF1	chr1:178386960-178387500	C1orf220,RPS14P2	chrX:12031320-12031860	FRMPD4,MSL3	chr19:635225-635765	BSG,C2CD4C,CDC34,CFD,ELANE,FGF22,FSTL3,GZMM,HCN2,LOC100420586,LOC101928450,LPPR3,MADCAM1,MED16,PALM,POLRMT,PPAP2C,PRSS57,PRTN3,PTBP1,RNF126,SHC2,TPGS1	chr17:48944894-48945099
A549	chr17:9783956-9784180	GAS7,GLP2R,RCVRN,STX8,USP43,WDR16	chr11:101741217-101741590	ANGPTL5	chr1:236678359-236678899	ACTN2,EDARADD,ERO1LB,HEATR1,LGALS8	chr3:131802444-131802800	ACPP	chr6:161827747-161827942	AGPAT4	chr9:74976854-74977394	GDA,LOC102724516,TMC1,ZFAND5	chr4:169737913-169738453	CBR4,LOC101928172	chr17:76501365-76501905	DNAH17,LOC100419624,LOC101928674,PGS1,TK1	chr20:34675576-34676116	AAR2,CNBD2,EPB41L1,HMGB3P2	chr22:31225969-31226521	DUSP18,MORC2,PES1,SELM,SLC35E4,TCN2,TUG1	chr11:28324954-28325494	KIF18A,METTL15	chr6:158184299-158184839	SNX9,SYNJ2	chr8:37457163-37457703	BRF2,ERLIN2,LOC101929604,LOC728024,PROSC,ZNF703	chr7:111802168-111802708	DOCK4,ZNF277	chr9:111827478-111828018	CTNNAL1,IKBKAP,MIR32,PTPN3,TMEM245	chrX:23822102-23822567	ACOT9,EIF2S3,PRDX4,SAT1	chr19:2588180-2588720	GNG7,LINGO3,LMNB2,MIR7850,SLC39A3,TCEB1P28	chr10:116444536-116445076	ABLIM1,PPIAP19,TRUB1	chr5:66255592-66255730	LOC101928794	chr10:63943589-63944129	ARID5B,ZNF365	chr1:65383145-65383561	AK4,JAK1,LINC01359,LOC100130270,RAVER2	chr10:99334316-99334913	ANKRD2,AVPI1,C10orf62,CRTAC1,EXOSC1,GOLGA7B,HOGA1,LINC00866,MARVELD1,MORN4,PGAM1,PI4K2A,RRP12,SLIT1,UBTD1,ZDHHC16,ZFYVE27	chr15:59862453-59862993	BNIP2,FAM81A,GCNT3,GTF2A2,MYO1E,RPL21P117	chr12:66442784-66443324	HELB,IRAK3,LLPH	chr7:47618252-47618488
A549	chr14:102991220-102991760	ANKRD9,CINP,MIR4309,RCOR1,TECPR2,TRAF3,ZNF839	chr7:130607241-130607781	KLF14,LOC100506860,MIR29A,MIR29B1	chr8:103665722-103666262	ATP6V1C1,KLF10,LOC101927245,ODF1,UBR5	chr9:37908531-37909071	DCAF10,EXOSC3,POLR1E,SHB,SLC25A51,TRMT10B,ZBTB5	chr3:27565321-27565861	SLC4A7	chr12:89586321-89586485	DUSP6	chr11:47963872-47964052	C1QTNF4,CELF1,FNBP4,LOC100287189,NUP160,PTPMT1,PTPRJ	chr10:29173150-29173823	LOC101929236,RNA5SP308,RPL21P93	chr11:94182499-94183039	ANKRD49,C11orf97,FUT4,GPR83,MIR548L,MRE11A,PIWIL4	chr19:4147328-4147653	ANKRD24,CCDC94,CHAF1A,CREB3L3,EBI3,FSD1,FTLP5,MAP2K2,MPND,NMRK2,PIAS4,SH3GL1,SIRT6,STAP2,ZBTB7A	chr2:54861645-54862185	EML6,SPTBN1	chr20:59693590-59693860	CDH4	chr12:7047073-7047613	ATN1,C12orf57,C1R,C1RL,C1S,CD4,CHD4,CLSTN3,COPS7A,DSTNP2,EMG1,ENO2,GNB3,GPR162,LAG3,LEPREL2,LPCAT3,LRRC23,MIR141,MIR200C,PHB2,PTPN6,RNU7-1,SCARNA12,SPSB2,TPI1,USP5,ZNF384	chr1:86077531-86078071	BCL10,CYR61,DDAH1,ZNHIT6	chr9:131629700-131630240	CCBL1,DOLK,DOLPP1,ENDOG,LOC100506100,LOC101929291,LRRC8A,NUP188,PHYHD1,PKN3,SET,SH3GLB2,SPTAN1,TBC1D13,ZDHHC12,ZER1	chr2:234159877-234160417	ATG16L1,DGKD,NGEF,SAG,SCARNA6	chr4:75096452-75096992	AREG,CXCL2,EPGN,MTHFD2L,PF4	chr2:190087284-190087486	COL3A1,COL5A2,WDR75	chr5:102847085-102847625	NUDT12	chr7:2797701-2798241	AMZ1,BRAT1,CARD11,GNA12,IQCE,LFNG,TTYH3	chr2:45164916-45165456	LOC100130502,SIX2,SIX3	chr14:103574400-103574940	CDC42BPB,EIF5,EXOC3L4,LINC00605,LOC102723726,RPL21P12,TNFAIP2,TRAF3	chr2:165549930-165550230	GRB14,LOC101929615,SNORA70F	chr1:231559504-231559743	C1orf131,DISC1,EGLN1,EXOC8,GNPAT,SPRTN,TRIM67,TSNAX	chr6:36545104-36545644
A549	chr3:150089678-150089989	EIF2A,LINC01213,LINC01214,PFN2,SIAH2,TSC22D2	chr22:38573963-38574503	BAIAP2L2,CSNK1E,MAFF,PICK1,PLA2G6,POLR2F,SLC16A8,SOX10,TMEM184B	chr18:67872698-67873238	CD226,RTTN,SOCS6	chr17:57920452-57921275	CLTC,HEATR6,MIR21,NDUFB8P2,PTRH2,RNFT1,RPS6KB1,TUBD1,VMP1	chr17:41656842-41657382	ARL4D,CD300LG,DHX8,DUSP3,ETV4,MEOX1,MPP3,NAGS,NBR1,RNU2-4P,SOST,VAT1	chr13:97774716-97775256	MBNL2,OXGR1	chr2:8820447-8820722	ID2,ID2-AS1,KIDINS220,LOC101929567,MBOAT2,SNRPEP5	chr17:38604847-38605387	CCR7,CDC6,CSF3,IGFBP4,KRT10,LOC102724129,RARA,RPL23AP75,TNS4,TOP2A,WIPF2	chr1:31643486-31644026	FABP3,LOC102723848,NKAIN1,PUM1,SNRNP40,ZCCHC17	chr8:103803185-103803683	ATP6V1C1,AZIN1,LOC100996457,ODF1,RPL5P24	chr11:12065481-12066021	DKK3,MICAL2,MIR6124	chr6:11217394-11217934	ELOVL2,ERVFRD-1,LOC102724361,NEDD9,SMIM13	chr5:5350136-5350676	ADAMTS16,ICE1	chr1:212091259-212091669	DTL,LPGAT1,NEK2	chr14:88476542-88477082	GALC,GPR65,LOC101928791	chr1:208376841-208377163	CD34,PLXNA2	chr2:111925964-111926504	BCL2L11,MIR4435-2	chr1:10440711-10441028	APITD1,APITD1-CORT,CORT,DFFA,KIF1B,PEX14,PGD,UBE4B	chr3:177527899-177528381	LOC101928711,LOC102724550	chr3:4763069-4763609	BHLHE40,EGOT,SUMF1	chr1:155097108-155097449	ADAM15,CKS1B,CLK2,DCST1,DPM3,EFNA1,EFNA3,EFNA4,FAM189B,FDPS,GBA,GBAP1,HCN3,HMGN2P18,KCNN3,KRTCAP2,LOC100505666,MIR4258,MIR92B,MTX1,PBXIP1,PKLR,PMVK,RUSC1,RUSC1-AS1,SCAMP3,SHC1,SLC50A1,THBS3,TRIM46,ZBTB7B	chr2:171785223-171785763	ERICH2,GAD1,GORASP2,SP5	chr3:131802674-131802944	ACPP	chr9:111796620-111796847	EPB41L4B,FRRS1L,IKBKAP,MIR32,RNA5-8SP3	chr11:748354-748894
A549	chr3:5364281-5364779	ARL8B,EDEM1	chr2:127906901-127907441	BIN1,MAP3K2	chr11:109811661-109811807	RPSAP50	chr11:86522713-86523035	FZD4,LOC100131078,LOC100506368,ME3,OR7E2P,PRSS23,TMEM135	chr5:55408574-55409114	ANKRD55,FLJ31104,IL6ST	chr11:20016745-20016954	DBX1,HTATIP2	chr7:55253855-55254395	EGFR,LANCL2	chr12:18081903-18082443	RERGL	chr5:39102424-39102812	C9,FYB,OSMR,RICTOR	chr8:29594932-29595291	DUSP4,LOC102723484	chr9:120434617-120435157	ASTN2,LOC101928797,RPL35AP22,TLR4	chr1:98796762-98797143	SNX7	chr16:75063738-75064278	BCAR1,CTRB1,FA2H,LDHD,WDR59,ZFP1,ZNRF1	chr9:97633125-97633665	C9orf3,FBP1,MIR23B,MIR24-1,MIR27B,MIR3074	chr19:2507026-2507566	DIRAS1,GADD45B,LMNB2,LOC101928602,TCEB1P28,TIMM13	chr20:62313865-62314405	ABHD16B,ARFRP1,DNAJC5,EEF1A2,GMEB2,HELZ2,KCNQ2,LIME1,LOC102723829,MIR3196,PRPF6,RTEL1,SAMD10,SLC2A4RG,SRMS,STMN3,ZGPAT	chr7:130595541-130596081	KLF14,LOC100506860,MIR29A,MKLN1	chr1:92317144-92317684	BRDT,EPHX4,TGFBR3	chr4:95652904-95653444	BMPR1B,BMPR1B-AS1	chr2:69198594-69199500	ANTXR1,ARHGAP25,BMP10,GKN1	chr11:33729318-33729858	C11orf91,CD59,FBXO3,LMO2	chr12:53715123-53715663	AAAS,AMHR2,ATF7,C12orf10,CSAD,ESPL1,IGFBP6,ITGB7,KRT18,KRT8,MAP3K12,MFSD5,NPFF,PCBP2,PFDN5,RARG,SOAT2,SP1,SP7,SPRYD3,TARBP2,ZNF740	chr10:29023720-29024260	BAMBI,WAC	chr1:24278143-24278478	CNR2,E2F2,FUCA1,GALE,HMGCL,IFNLR1,IL22RA1,LOC646330,LYPLA2,MYOM3,PNRC2,RPL11,SRSF10,TCEB3	chr1:55322006-55322546
A549	chr16:85034238-85034778	FAM92B,GSE1,KIAA0513,LOC400548,ZDHHC7	chr5:172205142-172205682	ATP6V0E1,DUSP1,ERGIC1,LOC101928093,LOC401218,NEURL1B,RPL26L1	chr14:50433067-50433607	ARF6,C14orf182,CDKL1,DNAAF2,KLHDC2,L2HGDH,LOC100506446,LRR1,MGAT2,MIR6076,POLE2,VCPKMT	chr10:121013004-121013544	EIF3A,FAM45A,GRK5,NANOS1,SFXN4	chr6:168558199-168558739	DACT2,KIF25,MLLT4	chr2:234331030-234331360	ATG16L1,DGKD,UGT1A10,UGT1A8,UGT1A9,USP40	chr7:100737963-100738503	ACHE,AP1S1,CLDN15,FIS1,PLOD3,SERPINE1,TRIM56,VGF,ZNHIT1	chr1:221271173-221271713	HLX,LOC101929750	chr4:25314119-25314659	ANAPC4,LGI2,PI4K2B,SEPSECS,SEPSECS-AS1,SLC34A2,ZCCHC4	chr3:127485856-127486396	ABTB1,KBTBD12,MGLL,PODXL2,RUVBL1,TPRA1	chr8:102458485-102458752	GRHL2,LOC101927172,ZNF706	chr6:153067200-153067740	FBXO5,HSPD1P16,MTRF1L,MYCT1,SYNE1,TUBB4BP7,VIP	chr1:110518250-110518790	AHCYL1,ALX3,CSF1,EPS8L3,GSTM3,KCNC4,STRIP1	chr10:99087674-99087956	ANKRD2,ARHGAP19,EXOSC1,FRAT1,FRAT2,HOGA1,MMS19,PGAM1,SLIT1,ZDHHC16,ZFYVE27	chr1:203595623-203596163	ATP2B4,LAX1,LOC102723543,OPTC,PRELP,SNRPE,SOX13,ZBED6,ZC3H11A	chr19:45141966-45142506	BCAM,BCL3,CBLC,CEACAM19,IGSF23,MIR4531,PVR,PVRL2,ZNF180,ZNF229	chr4:142564704-142565244	IL15	chr19:47487651-47488191	AP2S1,ARHGAP35,FKRP,GNG8,INAFM1,KPTN,NPAS1,PRKD2,SAE1,SLC1A5,STRN4,TMEM160,ZC3H4	chr8:95430012-95430293	CDH17,ESRP1,KIAA1429,RAD54B	chr6:83129483-83130023	IBTK,TPBG	chr8:23754456-23754996	ENTPD4,NKX2-6,NKX3-1	chr5:16863343-16863883	MYO10,RNA5SP179	chr17:25856208-25856748	KSR1,LGALS9,LOC100420848,NLK,NOS2,WSB1	chr15:69848643-69849183	KIF23,LOC145837,PAQR5,RPLP1	chr16:3696159-3696699
A549	chr19:32863912-32864414	DPY19L3,LOC400684,PDCD5,ZNF507	chr9:21830443-21830983	CDKN2A,CDKN2B,MTAP,TUBB8P1	chr7:32697566-32698106	AVL9,KBTBD2	chr9:489301-489490	KANK1,RPL12P25	chr1:153517646-153518186	CHTOP,ILF2,INTS3,LOR,NPR1,PGLYRP4,S100A1,S100A12,S100A13,S100A14,S100A16,S100A2,S100A3,S100A4,S100A5,S100A6,S100A7,S100A7A,S100A7L2,S100A8,SLC27A3,SLC39A1,SNAPIN,TRX-CAT1-1	chr6:140029890-140030430	TXLNB	chr12:54238823-54239058	ATF7,HOXC10,HOXC11,HOXC12,HOXC4,HOXC5,HOXC6,HOXC8,HOXC9,NFE2,NPFF	chr19:45959015-45959458	CD3EAP,CKM,EML2,ERCC1,ERCC2,EXOC3L2,FOSB,FOXA3,GEMIN7,GIPR,GPR4,KLC3,MARK4,MIR330,MIR6088,PPM1N,PPP1R13L,QPCTL,RTN2,SNRPD2,SYMPK,VASP	chr13:80298444-80298644	NDFIP2,RBM26	chr9:33320709-33321249	AQP7,BAG1,CHMP5,NFX1,NOL6,SPINK4	chr17:14603181-14603508	RPS18P12	chr11:94613272-94613812	CWC15,ENDOD1,KDM4D	chr18:56672460-56673000	GRP,RAX,SEC11C,ZNF532	chr15:59608150-59608690	BNIP2,CCNB2,FAM81A,GCNT3,LDHAL6B,MYO1E,RNF111	chr9:84203066-84203519	TLE1	chr6:136335915-136336658	MTFR2,PDE7B	chr2:42161575-42162039	C2orf91,COX7A2L,EML4,LOC101929723,PKDCC	chr3:156534799-156535103	LEKR1,LINC00886,SSR3,TIPARP	chr11:1241013-1241553	BRSK2,CHID1,MOB2,MUC5B,PANO,TOLLIP,TOLLIP-AS1	chr5:148865540-148866080	AFAP1L1,ARHGEF37,CSNK1A1,GRPEL2,HMGXB3,IL17B,LOC102724061,MIR143,MIR143HG,MIR145,PPARGC1B	chr6:107246249-107246410	BEND3,MIR587,QRSL1,RTN4IP1	chr2:26234841-26235800	ASXL2,HADHB,KIF3C,RAB10,TRMT112P6,UQCRHP2	chr4:123741103-123741643	FGF2,IL21,NUDT6,RPS26P23,SPATA5	chr15:63766595-63767135	APH1B,CA12,FBXL22,USP3,USP3-AS1	chr14:51502244-51502784
A549	chr16:24865249-24865516	ARHGAP17,LCMT1,SLC5A11,TNRC6A	chr1:202033599-202034139	ARL8A,ELF3,GPR37L1,IPO9,LGR6,LMOD1,LOC102723465,PTPN7,RNPEP,TIMM17A	chr7:107657082-107657622	DLD,DUS4L,LAMB1,SLC26A3	chr17:5419386-5419926	C1QBP,DERL2,DHX33,LOC101928019,LOC728392,MIS12,NLRP1,RABEP1,RPAIN,ZNF594	chr17:73696502-73696885	ACOX1,EXOC7,GALK1,H3F3B,ITGB4,RECQL5,SAP30BP,SMIM5,SMIM6,SRP68,TRIM47,TRIM65,UNK,WBP2	chr18:20160083-20160623	RPS4XP18	chr5:10551322-10551966	ANKRD33B,CMBL,DAP,MARCH6,ROPN1L,ROPN1L-AS1,RPL30P7	chr3:159450651-159450941	IL12A,LOC100420738	chrX:10919039-10919579	AMELX,HCCS,MID1	chr17:66377143-66377683	ARSG,MIR635,PRKAR1A,SLC16A6	chr17:7117774-7118314	ACADVL,ALOX12,ASGR1,ASGR2,ATP1B2,BCL6B,CHRNB1,CTDNEP1,DLG4,DVL2,EIF5A,ELP5,FGF11,GABARAP,GPS2,KCTD11,MIR324,PHF23,PLSCR3,RNASEK,SHBG,SLC16A11,SLC16A13,SLC2A4,TMEM102,TMEM95,TNFSF12,TNK1,WRAP53,YBX2,ZBTB4	chr13:99719374-99719764	DOCK9,GPR18,GPR183	chr2:32360601-32360826	BIRC6,DPY30,MEMO1,NLRC4,SLC30A6,SPAST,YIPF4	chr8:128923630-128924170	MIR1205,MIR1207,MIR1208,MYC,PVT1,TMEM75	chr13:99719374-99719768	DOCK9,GPR18,GPR183	chr1:219265604-219265887	LYPLAL1	chr4:41434769-41435309	APBB2,LIMCH1,PHOX2B,RPL12P20,UCHL1	chr9:74373624-74374164	ABHD17B,TMEM2	chr2:151342482-151343022	RND3	chr6:160675735-160676323	SLC22A2	chr3:193852708-193852961	GP5,HES1,LRRC15	chr12:64251802-64252058	DPY19L2,RPL36AP41,SRGAP1	chr19:55770415-55770955	BRSK1,CCDC106,COX6B2,DNAAF3,EPS8L1,FAM71E2,GP6,HSPBP1,ISOC2,LOC101930593,MIR6802,MIR6803,PPP6R1,PTPRH,RDH13,RPL28,SSC5D,SUV420H2,SYT5,TMEM150B,TMEM238,TMEM86B,TNNI3,UBE2S,ZNF628	chr8:17652425-17652756	ASAH1,FGL1,LOC101930275,MTMR7,MTUS1,PCM1,PDGFRL	chr17:9739258-9739802
A549	chr4:70145965-70146129	UGT2B11,UGT2B28	chr11:9385806-9386128	DENND5A,IPO7,TMEM41B,WEE1,ZNF143	chr1:147010744-147011284	ACP6,BCL9,GJA5,LINC00624	chr7:134049388-134049822	AKR1B1,AKR1B10,AKR1B15,CALD1,LRGUK,SLC35B4	chr4:142486460-142487000	IL15	chr20:19973865-19974105	CFAP61,CRNKL1,NAA20,RIN2	chr20:48317776-48318316	B4GALT5,LOC101927486,PTGIS,RNF114,SLC9A8,SNRPFP1	chr4:129348927-129349467	LOC101927259,PGRMC2	chr4:90194774-90195375	FAM13A,GPRIN3,TIGD2	chr2:44222985-44223525	ABCG5,ABCG8,LRPPRC,PPM1B,SLC3A1	chr5:106810502-106811042	EFNA5	chr7:100767935-100768475	AP1S1,CLDN15,DGAT2L7P,FIS1,MIR4653,MUC12,MUC17,NAT16,PLOD3,SERPINE1,TRIM56,TRIP6,VGF,ZNHIT1	chr22:43391162-43391539	ARFGAP3,BIK,LOC100506679,MCAT,PACSIN2,TSPO,TTLL1	chr1:7359263-7359837	CAMTA1	chr6:25694577-25695117	HIST1H2BA,PRELID1P2,SCGN,SLC17A4	chr7:22612489-22613029	IL6,LOC102724162,RAPGEF5,STEAP1B	chr22:38576016-38576556	BAIAP2L2,DDX17,KDELR3,MAFF,PICK1,SOX10,TMEM184B	chr7:92324935-92325337	CDK6,FAM133B,GATAD1,PEX1,RBM48,RNU6-10P	chr5:155517756-155517891	SGCD	chr1:8080006-8080546	ERRFI1,PARK7,UTS2,VAMP3	chr1:210547298-210547559	HHAT,RNU5A-8P,SERTAD4	chr7:1546417-1546957	INTS1,LOC100128653,MAFK,MICALL2,TMEM184A	chr11:59318160-59318700	LOC102723575,OSBP,PATL1,STX3,TRF-GAA1-1,TRF-GAA2-1,TRK-TTT5-1,TRL-TAA3-1,TRR-TCT3-1,TRV-TAC1-1,TRV-TAC2-1	chr7:81122209-81122650	HGF	chr20:3788717-3789082
A549	chr17:66374902-66375037	AMZ2,ARSG,MIR635,PRKAR1A,WIPI1	chr12:94495075-94495615	LOC441644,PLXNC1	chr1:231963066-231963475	DISC1	chr2:58095820-58096360	VRK2	chr14:85906388-85906604	LINC00911	chr20:4536086-4536626	PRND,PRNP	chr20:22356670-22357210	FOXA2	chr3:189717561-189717939	LEPREL1	chr2:101499428-101499968	CNOT11,LOC101927142,NPAS2,RPL31	chr10:30811480-30811961	LYZL2,MAP3K8,MTPAP	chr10:101594054-101594594	ABCC2,COX15,CPN1,CUTC	chr5:20572632-20573172	CDH18	chr10:89345924-89346241	ATAD1,MINPP1	chr17:4851009-4851549	CAMTA2,CHRNE,CXCL16,ENO3,GLTPD2,INCA1,KIF1C,LOC101927979,LOC102724009,MED11,MINK1,MYBBP1A,PELP1,PFN1,PLD2,PSMB6,RNF167,SLC25A11,SPAG7,USP6,VMO1,ZFP3,ZMYND15,ZNF594	chr2:38323401-38323667	ATL2,CYP1B1,RMDN2	chr12:41042326-41042866	CNTN1	chr16:29874546-29875086	ALDOA,ASPHD1,C16orf54,CDIPT,DOC2A,FAM57B,GDPD3,HIRIP3,KCTD13,LOC102723586,MAPK3,MAZ,MVP,PAGR1,PPP4C,PRRT2,QPRT,SEZ6L2,SPN,TAOK2,TBX6,TMEM219,YPEL3	chr10:82189384-82189924	ANXA11,DYDC1,FAM213A,MAT1A,RPS7P9,SH2D4B,TSPAN14	chr4:174255766-174256306	GALNT7,HAND2,HMGB2,SAP30	chr7:84158643-84159191	RPL7P30,SEMA3A	chr3:57789246-57789786	ARF4,DENND6A,FLNB,HESX1,LOC101929159,PDE12,PDHA1P1,SLMAP	chr16:69454770-69455310	COG8,CYB5B,LOC100420066,NFAT5,NIP7,PDF,SNTB2,TERF2,TMED6,VPS4A	chr5:172192389-172192722	ATP6V0E1,BNIP1,DUSP1,ERGIC1,LOC101928093,NEURL1B,RPL26L1,SH3PXD2B	chr16:68778593-68779133	CDH1,TANGO6,ZFP90	chr7:139365471-139366011
A549	chr15:63343563-63343825	APH1B,LACTB,RAB8B,RPS27L,TPM1	chrX:133737977-133738517	FAM122B,FAM122C,MIR424,MIR450B,MIR503,MIR542,MOSPD1,PHF6,PLAC1,RPS7P12	chr12:48499809-48500349	ASB8,CCDC184,H1FNT,HDAC7,PFKM,SENP1,TMEM106C,VDR	chr22:29427295-29427835	C22orf31,EWSR1,KREMEN1,RHBDD3,ZNRF3-AS1	chr11:108799892-108800355	DDX10,LOC101928586	chr3:185263064-185263604	LIPH,SENP2,TMEM41A	chr5:133026974-133027514	FSTL4,LOC101060035	chr20:43023106-43023572	ADA,FITM2,HNF4A,HNF4A-AS1,JPH2,MIR3646,PKIG,R3HDML,SERINC3,TTPAL	chr9:130681606-130682146	AK1,CDK9,DPM2,ENG,FAM102A,FPGS,LCN2,MIR3960,MIR4672,NAIF1,PIP5KL1,PTGES2,PTRH1,SLC25A25,ST6GALNAC4,ST6GALNAC6,TOR2A,TTC16	chr8:128234968-128235508	POU5F1B	chr17:12426060-12426581	MYOCD	chr7:76006406-76006946	DTX2,SRRM3,YWHAG,ZP3	chr3:43911672-43911863	ABHD5,MIR138-1	chr20:17543455-17543669	BANF2,DSTN,RRBP1,SNX5	chr20:48909047-48909559	CEBPB,LINC01270,LINC01272,PARD6B,PTPN1,TMEM189,TMEM189-UBE2V1,UBE2V1	chr12:13251163-13251460	EMP1,GPRC5A,GPRC5D,GSG1,HEBP1,HTR7P1,KIAA1467,LOC100506314	chr13:31746626-31747166	B3GALTL,HSPH1,MEDAG,TEX26	chr1:234859742-234860296	IRF2BP2,LINC01132,RBM34,TARBP1	chr15:67409089-67409413	AAGAB,IQCH,SMAD3	chr22:44759500-44759728	KIAA1644,SAMM50	chr12:52721181-52721721	ACVR1B,ATG101,C12orf80,KRT5,KRT6A,KRT6B,KRT6C,KRT7,KRT74,KRT81,KRT83,KRT84,KRT85,KRT86,LINC00592	chr16:15533901-15534441	KIAA0430,MIR484,MPV17L	chr8:19271584-19272124	INTS10,PSD3,SH2D4A	chr5:75768339-75768879	F2R,F2RL1,IQGAP2	chr12:694575-695115
A549	chr2:43653600-43653913	PLEKHH2,THADA,ZFP36L2	chr7:131964377-131964917	LOC101928807	chr11:2633974-2634514	CD81,KCNQ1,PHLDA2,TSPAN32,TSSC4	chr19:18487865-18488089	CRLF1,FKBP8,GDF15,IFI30,ISYNA1,JUND,KXD1,LRRC25,LSM4,MIR3189,PGPEP1,RAB3A,SSBP4	chr20:14387042-14387602	FLRT3	chr12:117923778-117924190	FBXO21,NOS1	chr3:171858294-171858891	FNDC3B,LOC101928615	chr12:26392362-26392902	LOC101928554,RASSF8,SSPN	chr1:209861942-209862482	CAMK1G,DIEXF,G0S2,HSD11B1,LAMB3,LOC101930114,SYT14,TRAF3IP3	chr20:23342321-23342861	GZF1,LINC01431,NAPB,NXT1,RNA5SP479	chr11:74030183-74030723	C2CD3,LIPT2,P4HA3,PGM2L1,PPME1,UCP3	chr12:76630355-76630895	OSBPL8,PHLDA1	chr20:34673681-34674060	AAR2,CNBD2,EPB41L1,HMGB3P2,PHF20,RBM39,ROMO1,SCAND1	chr6:21753876-21754416	SOX4	chr19:8453064-8453350	ANGPTL4,CD320,HNRNPM,KANK3,LOC100129682,MARCH2,MIR4999,NDUFA7,RAB11B,RAB11B-AS1,RPS28,ZNF414	chr1:94312881-94313421	ARHGAP29,BCAR3,DNTTIP2,GCLM,MIR760,TRR-TCT1-1	chr7:138575838-138576019	TTC26,ZC3HAV1,ZC3HAV1L	chr10:99648335-99648875	AVPI1,CRTAC1,GOLGA7B,HOGA1,SFRP5,ZDHHC16,ZFYVE27	chr16:1660279-1660819	CCDC154,CLCN7,CRAMP1L,EME2,FAHD1,GNPTG,HAGH,HN1L,IFT140,IGFALS,MAPK8IP3,MEIOB,MRPS34,NME3,NOXO1,PTX4,RPL3L,TELO2,TMEM204,TPSB2,TPSG1,UNKL	chr20:52380664-52381204	BCAS1,ZNF217	chr7:107652857-107653397	DLD,LAMB1,LAMB4,SLC26A3	chr2:65600588-65600726	RAB1A,SPRED2	chr1:12664335-12664739	AADACL4,DHRS3,PRAMEF12	chr14:93725276-93725595	C14orf142,CYB5AP3,ITPK1,RPL36AP4,TMEM251,UBR7,UNC79	chr20:32977503-32977670
A549	chr4:40475903-40476443	CHRNA9,LOC101060498,MIR4802,RBM47,RHOH,RPL37P14	chr5:115264537-115265077	AP3S1,AQPEP,ATG12,COMMD10	chr11:64037329-64037869	BAD,CCDC88B,COX8A,DNAJC4,ESRRA,FERMT3,FKBP2,GPR137,LOC101927696,MACROD1,NRXN2,NUDT22,OTUB1,PLCB3,PPP1R14B,PRDX5,RPS6KA4,SLC22A11,STIP1,TEX40,TRMT112,TRPT1,VEGFB	chr17:48763902-48764387	ABCC3,ACSF2,ANKRD40,LOC101927253,LUC7L3,MYCBPAP,NME1,RSAD1,SPATA20,TOB1	chr2:127822243-127822783	BIN1,IWS1	chr12:31678962-31679597	DENND5B,FAM60A,H3F3C,METTL20,MRPL30P2,STMN1P1	chr3:87256726-87257096	MIR4795,POU1F1	chr3:186780196-186780736	ADIPOQ,LOC102723861,MASP1,RFC4,RPL29P9,RPL39L,RTP1,SNORA4,SNORD2,ST6GAL1	chr10:7742466-7743006	ATP5C1,ITIH2,ITIH5,KIN,LOC101928197	chr9:73028817-73029357	KLF9,SMC5	chr5:17109876-17110416	BASP1,LOC285696,MYO10	chr11:27228603-27229143	BBOX1,CCDC34,FIBIN,LGR4,LIN7C	chr2:206839919-206840459	EEF1B2,GPR1,INO80D	chr11:13116523-13116805	ARNTL	chr6:47431770-47432310	CD2AP,GPR111,TNFRSF21	chr2:62796996-62797771	RSL24D1P2,TMEM17	chr6:17877572-17878112	KIF13A,NHLRC1,NUP153	chr12:122885025-122885446	B3GNT4,CLIP1,CLIP1-AS1,VPS33A,ZCCHC8	chr19:36631432-36631972	ALKBH6,CAPNS1,CLIP3,COX7A1,HCST,KIRREL2,LOC101927572,LRFN3,NPHS1,OVOL3,POLR2I,PRODH2,PSENEN,TBCB,THAP8,ZFP14,ZFP82,ZNF565	chr3:64049010-64049838	ATXN7,LINC00994,PRICKLE2,PSMD6	chr2:225350014-225350410	CUL3,FAM124B,LOC100419814	chr17:8059801-8060341	ALOX12B,ALOXE3,AURKB,CNTROB,CTC1,DNAH2,HES7,KRBA2,NDEL1,PER1,PFAS,RNF222,RPL26,SLC25A35,SNORD118,TMEM107,TRS-CGA1-1,TRT-AGT1-1,TRT-AGT4-1,TRW-CCA3-1,VAMP2,WRAP53	chr12:120729534-120730074	ACADS,CABP1,COQ5,COX6A1,DYNLL1,GATC,GCN1L1,MLEC,MSI1,NME2P1,PLA2G1B,POP5,PXN,RAB35,RNU4-1,RPLP0,SIRT4,SRSF9,TRIAP1	chr9:127068573-127069113	GPR144,LHX2,NEK6,PSMB7	chr7:36342840-36343380
A549	chr4:123794986-123795247	BBS12,FGF2,IL21,NUDT6,SPATA5	chr16:4357805-4357993	ADCY9,CDIP1,CORO7,DNAJA3,GLIS2,HMOX2,LOC101926896,NMRAL1,PAM16,SRL,TFAP4,VASN	chr14:36419116-36419656	BRMS1L,MBIP,RALGAPA1	chr2:228316142-228316396	AGFG1,COL4A3,COL4A4,MFF,MIR5703,SLC19A3,TM4SF20	chr14:58299974-58300514	SLC35F4	chr9:75172405-75172864	LOC101927234,TMC1,ZFAND5	chr1:23881392-23881932	ASAP3,E2F2,FUCA1,GALE,HNRNPR,HTR1D,ID3,LYPLA2,PITHD1,PNRC2,RPL11,TCEA3,ZNF436	chr16:14458116-14458920	MIR193B,MIR365A,PARN,TRT-CGT2-1	chr17:38296364-38296904	CASC3,CDC6,CSF3,MED24,MSL1,NR1D1,ORMDL3,PGAP3,RAPGEFL1,RARA,THRA,WIPF2	chr2:201983031-201983571	CASP10,CASP8,CFLAR,CFLAR-AS1,CLK1,FAM126B,LOC102724614,NDUFB3,ORC2,PPIL3,RNU7-45P,STRADB,TRAK2	chr5:17181383-17181528	BASP1,DCAF13P2,MYO10,RNA5SP180	chr6:32266294-32266834	AGER,AGPAT1,ATF6B,BTNL2,EGFL8,FKBPL,HLA-DQA2,HLA-DRA,HLA-DRB1,HLA-DRB5,MIR6833,PBX2,PPT2,PPT2-EGFL8,PRRT1,RNF5	chr16:57905392-57905738	CFAP20,GPR56,GPR97,KATNB1,KIFC3,LOC388282,MMP15,PRSS54,USB1,ZNF319	chr7:28076423-28076720	CREB5,HIBADH,JAZF1,TAX1BP1	chr8:102388126-102388817	DUXAP2,GRHL2,NACAP1,ZNF706	chr17:40477810-40478245	ATP6V0A1,COASY,DHX58,HCRT,HSD17B1,HSPB9,KCNH4,NKIRAS2,PSMC3IP,PTRF,RAB5C,STAT3,STAT5A,STAT5B,TUBG1,ZNF385C	chr17:60856387-60856927	LOC101927877,MARCH10,MRC2,TANC2	chr8:81849700-81850240	ZNF704	chr15:99342787-99343327	FAM169B,IGF1R,PGPEP1L,SYNM	chr14:54465659-54466199	ATP5C1P1,BMP4	chr3:34043401-34043941	PDCD6IP	chr3:35693345-35693885	ARPP21	chr2:103202274-103202814	MFSD9,SLC9A2,SLC9A4	chr20:9282424-9282692	PLCB4	chr4:142488476-142489016
A549	chr18:29962947-29963487	GAREM,MEP1B	chr11:3876257-3876797	ART1,ART5,CHRNA10,MIR4687,NUP98,PGAP2,RHOG,STIM1,TRPC2	chr1:92310666-92310838	BRDT,BTBD8,CDC7,EPHX4,GLMN,RPAP2,TGFBR3	chr14:92970338-92970878	LGMN,RIN3	chr10:114675379-114675539	LOC102724518,TCF7L2	chr4:151146330-151146870	DCLK2	chr17:70382827-70383367	LOC146795	chr2:227514823-227515363	IRS1,RHBDD1	chr10:91037825-91038365	CH25H,IFIT1,IFIT2,IFIT3,IFIT5,LIPA	chr20:2451180-2451720	EBF4,MIR1292,NOP56,SNORD119,SNRPB,TGM3,TGM6,TMC2,ZNF343	chr3:105554431-105554971	CBLB	chr9:35072562-35073102	ARID3C,DNAJB5,FAM214B,FANCG,KIAA1045,STOML2,VCP	chr16:14459256-14459744	MIR193B,TRT-CGT2-1	chr14:69251076-69251579	ACTN1,ZFP36L1	chr14:54393823-54394363	BMP4,MIR5580	chr4:79481792-79482084	ANXA3,BMP2K	chr19:42772387-42772697	ARHGEF1,CIC,DEDD2,ERF,GSK3A,LIPE,MEGF8,PAFAH1B3,POU2F2,PRR19,TMEM145,ZNF526,ZNF574	chr2:223707264-223707567	ACSL3,FARSB,MOGAT1,SGPP2	chr6:150208431-150208971	CCT7P1,KATNA1,LATS1,LOC100240714,LRP11,NUP43,PCMT1,PPP1R14C,RAET1E,RAET1G,RAET1K,RAET1L,ULBP1,ULBP2,ULBP3	chr15:72098633-72099173	LOC101929173,NR2E3,PARP6	chr10:112170130-112170555	DUSP5,MXI1,SMC3,SMNDC1	chr14:61905746-61906286	LOC101927780,TMEM30B	chr2:158987324-158987864	ACVR1,UPP2	chr13:50940171-50940711	RPL34P26	chr11:102188037-102188210
A549	chr8:103801464-103801782	ATP6V1C1,KLF10,LOC100288971,LOC100996457,LOC101927245,ODF1	chr3:112361737-112362277	ATG3,BTLA,CCDC80,CD200,CD200R1,CD200R1L,SLC35A5	chr12:12992755-12993295	APOLD1,CREBL2,DDX47,DUSP16,GPR19,GPRC5A,GPRC5D,HEBP1,KIAA1467,LOC101929220,MIR614,RPL37AP9,RPS6P1	chr8:71578866-71579343	LACTB2,TRAM1,XKR9	chr11:45000509-45000754	CD82,PRDM11,TP53I11	chr12:110707347-110707776	ATP2A2,GPN3,IFT81	chr19:39569151-39569618	ECH1,FBXO27,GMFG,HNRNPL,MRPS12,NCCRP1,PAK4,PAPL,RINL,SARS2,SIRT2,SYCN	chr10:21570941-21571416	CASC10,MLLT10,NEBL	chr4:37649836-37650061	PGM2,RELL1,TBC1D1	chr20:1450465-1451005	FKBP1A,LOC102724529,NSFL1C,SDCBP2,SIRPB1,SIRPB2,SIRPG,SNPH	chr10:33403531-33404071	LOC101929447	chr12:104198608-104199148	C12orf73,GLT8D2,GNN,HSP90B1,LOC101930305,NFYB,NT5DC3,STAB2,TDG	chr1:200153276-200153816	NR5A2	chr17:46583019-46583559	ATP5G1,HOXB1,HOXB13,HOXB2,HOXB3,HOXB4,HOXB5,HOXB6,HOXB7,HOXB8,HOXB9,LOC101060400,LOC101927166,SKAP1	chrX:14082908-14083448	GEMIN8,GPM6B	chr5:10457718-10458258	ANKRD33B,CCT5,CMBL,FAM173B,LOC101929379,MARCH6,MIR6131,ROPN1L,ROPN1L-AS1	chr5:60106620-60107160	DEPDC1B,ELOVL7,NDUFAF2,PDE4D,ZSWIM6	chr8:8163353-8163893	SGK223	chr20:48406546-48406843	B4GALT5,SLC9A8,SNAI1,SPATA2	chr1:182991435-182991975	DHX9,LAMC1,LAMC2,NPL,SHCBP1L	chr8:109927774-109928314	LOC101927413,TMEM74	chr1:32041354-32041894	BAI2,COL16A1,FABP3,HCRTR1,PEF1,SERINC2,SPOCD1,TINAGL1,ZCCHC17	chr17:830996-831536	FAM57A,GEMIN4,LOC100130876,LOC101927727,NXN,RNMTL1,TIMM22,VPS53	chr3:124552583-124552952	HEG1,ITGB5,MUC13,UMPS	chr12:57855165-57855705
A549	chr15:64386054-64386594	CSNK1G1,DAPK2,FAM96A,PPIB,SNX1,SNX22,TRIP4	chr3:30412290-30412719	LOC101927995,LOC101928015	chr12:95490591-95491131	FGD6,NDUFA12,NR2C1,VEZT	chr6:144736046-144736586	LOC100420214	chr17:62923562-62924102	AMZ2P1,DDX5,GNA13,LOC101927941,RGS9,SLC16A6P1	chr10:77054468-77055008	C10orf11,COMTD1,DUPD1,DUSP13,HMGA1P5,MIR606,RPL39P25,SAMD8,ZNF503,ZNF503-AS1	chr9:132248968-132249508	ASB6,C9orf50,LINC00963,LOC102724816,NTMT1,PRRX2,TOR1B	chr9:134883768-134884105	MED27,NTNG2,RAPGEF1	chr3:105085064-105085604	ALCAM	chr2:234912771-234913311	SPP2,USP40	chr15:74532231-74532771	ARID3B,CCDC33,CYP11A1,ISLR,LOC102723673,LOC102723714,LOXL1,SEMA7A,STOML1,STRA6,UBL7	chr2:216444411-216444951	ATIC,FN1	chr2:33437090-33437630	LTBP1,RASGRP3	chr15:60685100-60685669	ANXA2,ICE2,RPS10P22	chr19:39322028-39322568	ACTN4,CAPN12,ECH1,EIF3K,FBXO27,GGN,HNRNPL,LGALS4,LGALS7,LOC101929424,MAP4K1,MRPS12,NFKBIB,PAPL,RASGRP4,RINL,RYR1,SARS2,SIRT2	chr10:88160322-88160862	GRID1,WAPAL	chr5:53752961-53753501	HSPB3,SNX18	chr7:26998386-26998926	HOXA11,HOXA2,HOXA3,HOXA4,HOXA5,HOXA6,HOXA7,HOXA9,MIR196B,SKAP2	chr7:1576550-1577226	ELFN1,INTS1,LOC100128653,LOC401296,MAFK,MICALL2,PSMG3,PSMG3-AS1,TMEM184A	chr1:40605856-40606396	CAP1,LOC728602,MYCL,PPT1,RLF,SMAP2,TRIT1,ZMPSTE24	chr5:153578311-153578835	GALNT10,MFAP3,MIR1294,SAP30L	chr1:145694381-145694921	ANKRD35,CD160,ITGA10,NUDT17,PDZK1,PIAS3,POLR3C,POLR3GL,RBM8A,RNF115,TXNIP	chr12:20365587-20365941	PDE3A	chr1:32701711-32702251	DCDC2B,EIF3I,HDAC1,IQCC,KHDRBS1,KPNA6,MTMR9LP,TSSK3,TXLNA	chr19:2540699-2541171
A549	chr19:41815905-41816445	ATP5SL,AXL,B3GNT8,B9D2,BCKDHA,CCDC97,CYP2S1,ERICH4,EXOSC5,HNRNPUL1,TGFB1,TMEM91	chr4:183159586-183160126	TENM3	chr14:101878946-101879486	DIO3,DIO3OS,MIR1247	chr5:174441968-174442508	FLJ16171	chr19:4791126-4791666	DPP9,DPP9-AS1,FEM1A,HDGFRP2,KDM4B,LRG1,MIR7-3,MIR7-3HG,PLIN3,PLIN5,SEMA6B,SH3GL1,TICAM1,TNFAIP8L1,UHRF1	chr2:201483894-201484434	BZW1,NIF3L1,SGOL2	chr5:135352514-135353244	CXCL14,FBXL21,IL9,LECT2,SLC25A48	chr16:88366725-88367034	LOC101928880,ZFPM1	chr11:20057211-20057683	DBX1,HTATIP2	chr20:30283869-30284327	BCL2L1,COX4I2,DUSP15,FOXS1,HM13,ID1,MYLK2,PLAGL2,REM1,TPX2	chr19:47747317-47747857	ARHGAP35,BBC3,C5AR1,C5AR2,CCDC9,DHX34,EHD2,INAFM1,KPTN,LOC102723962,MEIS3,MIR3190,MIR3191,NPAS1,SAE1,SLC8A2,TMEM160,ZC3H4,ZNF541	chr12:94946770-94947310	CEP83,LSM3P2,MIR7844,TMCC3	chr12:122237691-122238231	BCL7A,HPD,KDM2B,LINC01089,MORN3,ORAI1,PSMD9,RHOF,SETD1B,TMEM120B,WDR66	chr12:498225-498765	B4GALNT3,CCDC77,KDM5A,SLC6A13	chr1:200876581-200877121	ASCL5,C1orf106,CACNA1S,CAMSAP2,DDX59,GPR25,IGFN1,KIF14,KIF21B,MROH3P,PKP1,RPL34P6,TNNI1	chr21:16594147-16594487	NRIP1	chr17:1673410-1673950	MIR22,MIR22HG,PRPF8,RILP,RPA1,SCARF1,SERPINF1,SERPINF2,SLC43A2,SMYD4,TLCD2,WDR81,YWHAE	chr7:81382827-81383367	HGF	chr16:81560557-81561097	BCO1,CMIP,GAN,MIR7854,PLCG2	chr3:171524234-171524453	FNDC3B,PLD1,TMEM212	chrX:39788337-39788694	BCOR	chr20:17517525-17518065	BANF2,BFSP1,DSTN	chr6:83216130-83216670	IBTK	chr6:155337093-155337633	NOX3	chr3:113255408-113255948
A549	chr3:193839828-193840023	GP5,HES1,LOC100505902,LOC102724877,LRRC15,OPA1	chr3:128879870-128880410	ACAD9,CNBP,COPG1,EFCAB12,EFCC1,H1FX,HMCES,ISY1,ISY1-RAB43,KIAA1257,RAB43	chr7:12726792-12727332	ARL4A,LOC100505995,SCIN	chr2:164592079-164592619	FIGN	chr17:80246348-80246569	CCDC57,CD7,CSNK1D,DCXR,FN3K,FOXK2,HEXDC,LRRC45,MIR6787,OGFOD3,RAC3,SECTM1,SLC16A3,STRA13,TEX19	chr1:180567707-180568247	ACBD6,XPR1	chr7:92861451-92861991	CCDC132,HEPACAM2,SAMD9,SAMD9L	chr5:17315630-17316170	BASP1	chr6:132384924-132385059	CTGF,ENPP1,MIR548AJ1	chr16:73093012-73093552	LOC102723853,ZFHX3	chr19:41221589-41221904	ADCK4,BLVRB,EGLN2,ITPKC,LTBP4,MIA,NUMBL,PLD3,RAB4B,SERTAD1,SHKBP1,SNRPA,SPTBN4	chr9:128508281-128508821	MAPKAP1,PBX3	chr2:161113656-161113858	ITGB6,PLA2R1,RBMS1	chr7:115851338-115851878	LOC102724424,TES	chr4:15682976-15683516	BST1,CC2D2A,CD38,FAM200B,FBXL5,LOC102723602,PROM1	chr13:95920009-95920549	ABCC4,CLDN10	chr3:171847705-171848148	FNDC3B	chr5:142254035-142254575	ARHGAP26,ARHGAP26-AS1,FGF1	chr7:12202327-12202755	TMEM106B,VWDE	chr5:147214897-147215329	DPYSL3,JAKMIP2,LOC100288484,SPINK1	chr20:48406832-48407263	B4GALT5,PTGIS,SLC9A8,SPATA2	chr22:32225336-32225876	C22orf24,DEPDC5,PISD,PRR14L,SLC5A1,YWHAH	chr12:6798338-6798878	ACRBP,C1RL,CD4,CHD4,COPS7A,ENO2,GAPDH,GNB3,GPR162,ING4,LAG3,LEPREL2,LPAR5,LPCAT3,LRRC23,MLF2,MRPL51,NOP2,PHB2,PIANP,PTPN6,SCNN1A,SPSB2,TPI1,USP5,VAMP1,ZNF384	chr6:22025767-22026307	PRL,SOX4	chr5:150473041-150473581
A549	chr2:9521526-9521662	ADAM17,ASAP2,CPSF3,IAH1,ITGB1BP1	chrX:151071573-151072113	CNGA2,FATE1,GABRE,MAGEA10,MAGEA4,MIR224,MIR452,PRRG3	chr7:27799032-27799572	HIBADH,TAX1BP1	chr12:76337893-76338616	LOC100289143,NAP1L1,PHLDA1	chr16:14245596-14245743	ERCC4,MKL2	chr3:159505006-159505253	IL12A	chr5:10481605-10482145	ANKRD33B,CCT5,CMBL,FAM173B,LOC101929379,LOC101929977,MARCH6,ROPN1L,ROPN1L-AS1,RPL30P7	chr17:73092244-73092592	ARMC7,ATP5H,CD300LF,CDR2L,FADS6,FDXR,GGA3,GRB2,GRIN2C,HN1,ICT1,KCTD2,MIF4GD,MRPS7,NT5C,NUP85,OTOP2,OTOP3,SLC16A5,SLC25A19,SUMO2,TRR-CCT1-1,USH1G	chr2:43313535-43314075	HAAO,ZFP36L2	chr9:75697225-75697765	ANXA1	chr17:70179210-70179750	LINC01152,SOX9	chr4:102806661-102807201	BANK1	chr10:60228237-60228778	BICC1,IPMK,UBE2D1	chr2:224951376-224951514	MRPL44,SERPINE2,WDFY1	chr10:75647457-75647826	BMS1P4,CAMK2G,CHCHD1,FUT11,GLUD1P3,MYOZ1,NDST2,PLAU,SEC24C,SYNPO2L,VCL,ZSWIM8	chr1:218557015-218557555	TGFB2	chr3:43912438-43912623	ABHD5,MIR138-1	chr5:80922277-80922817	ACOT12,ZCCHC9	chr2:86930710-86931250	CD8A,CD8B,CHMP3,RMND5A,RNF103	chr9:22211609-22212149	CDKN2A	chr6:170200551-170201091	C6orf120,ERMARD,LINC00242,PHF10,TCTE3	chr15:63340148-63340688	APH1B,LACTB,RAB8B,RPS27L	chr3:12264171-12264711	MKRN2,PPARG,TIMP4	chr3:188012697-188013040	LPP	chr11:35651433-35651973
A549	chr17:62619310-62619850	CEP95,DDX5,PLEKHM1P,POLG2,SMURF2	chr8:54890991-54891285	ATP6V1H,LOC100131254,MRPL15,TCEA1	chr14:69149453-69149993	LOC102723923,ZFP36L1	chr6:40965259-40965659	APOBEC2,NFYA,OARD1,TREML1,TSPO2,UNC5CL	chr12:32268594-32269134	AMN1,BICD1,H3F3C	chr12:132356635-132357175	EP400,MMP17,PUS1,SFSWAP,ULK1	chr19:43403655-43404195	PSG1,PSG10P,PSG6	chr7:16851097-16851637	AGR2,AGR3,ANKMY2,BZW2,LOC100287613,TSPAN13	chr1:84640003-84640543	LOC101927633,PRKACB,RPF1,SAMD13	chr14:59948462-59949002	CCDC175,GPR135,JKAMP,L3HYPDH	chrX:13138338-13138517	TLR7,TLR8	chr9:97673073-97673307	FANCC,LOC101928119	chr10:14629994-14630534	MIR1265	chr6:106254389-106254584	PRDM1,PREP	chr10:69577961-69578466	DNAJC12,DNAJC19P1,HERC4,MYPN,SIRT1,TRS-TGA1-1	chr9:4222487-4223027	GLIS3,SLC1A1	chr1:184377180-184377720	C1orf21	chr2:191393410-191393681	HIBCH,INPP1,NAB1,TMEM194B	chr9:84304616-84305156	LOC101927502,TLE1	chr8:81001818-81002136	HEY1,MRPS28,TPD52	chr2:47197822-47198362	CALM2,MCFD2,MSH2,TTC7A	chr11:86195129-86195869	EED	chr2:236241826-236242097	AGAP1	chr11:12013890-12014430	DKK3,LOC102724878,MICAL2,PARVA	chr4:87039102-87039642
A549	chr16:58426059-58426599	CCDC113,CFAP20,CNOT1,CSNK2A2,GINS3,GOT2,KIFC3,NDRG4,PRSS54,SETD6,USB1	chr6:85177115-85177331	CEP162,TBX18	chr15:60661927-60662467	ANXA2,ICE2	chr7:41147186-41147726	LINC01449	chr8:17623906-17624088	LOC101930275,MTUS1,PCM1,PDGFRL	chr1:19336290-19336817	ALDH4A1,EMC1,IFFO2,MIR1290,MRTO4,UBR4	chr12:6471034-6471574	CD27,CD9,CHD4,GAPDH,IFFO1,ING4,LTBR,MRPL51,NCAPD2,NOP2,PKP2P1,PLEKHG6,SCARNA10,SCNN1A,TNFRSF1A,VAMP1,VWF,ZNF384	chr1:234275744-234276138	SLC35F3	chr10:75490007-75490547	AGAP5,ANXA7,CAMK2G,CHCHD1,FUT11,NDST2,PLAU,PPP3CB,SEC24C,USP54,VCL,ZSWIM8	chr11:64691479-64692019	ARL2,ATG2A,BATF2,CAPN1,CDC42BPG,CDCA5,EHD1,FAU,GPHA2,LOC100653200,MAP4K2,MIR192,MIR194-2,MRPL49,NRXN2,PPP2R5B,PYGM,RPS16P6,SF1,SLC22A20,SNX15,SPDYC,SYVN1,ZFPL1,ZNHIT2	chr3:128578302-128578842	ACAD9,CNBP,EFCC1,KIAA1257,LOC101927197,LOC653712,MARK2P17,MARK2P6,RAB43,RAB7A	chr17:44271251-44271791	KANSL1,KANSL1-AS1,LRRC37A,MAPT	chr20:10492320-10492493	JAG1,MKKS,SNAP25	chr3:81793659-81793816	GBE1	chr2:54798105-54798251	ACYP2,EML6,SPTBN1	chrX:40943905-40944155	CLIC4P3,DDX3X,USP9X	chr3:149091544-149091821	COMMD2,CP,HPS3,RPS25P5,TM4SF1,TM4SF18	chr2:45877480-45878020	LOC102724965,PRKCE,SRBD1,TRQ-TTG5-1	chr1:172418124-172418664	FASLG,PIGC,SUCO	chr11:63626006-63626546	ATL3,ATP5LP1,C11orf84,DNAJC4,MARK2,NAA40,NUDT22,OTUB1,PLA2G16,PRDX5,RARRES3,RCOR2	chr1:24528340-24528880	GRHL3,IFNLR1,IL22RA1,LOC284632,MYOM3,NIPAL3,PNRC2,RCAN3,SRSF10,STPG1	chr7:143676577-143676759	FAM115A,LOC100422324,LOC154761,OR2F1,OR2F2,OR2Q1P,OR6B1,SLC16A1P1	chr2:205190182-205190722	CTLA4,DSTNP5	chr9:97568653-97568881	C9orf3,FANCC,FBP1,FBP2,LOC101928119	chr9:113507208-113507629
A549	chr6:30727337-30727585	C6orf136,DDR1,DHX16,FLOT1,GNL1,GTF2H4,IER3,MDC1,MRPS18B,MUC22,NRM,PPP1R10,PPP1R18,PRR3,SFTA2,TUBB,VARS2	chr1:150943774-150944314	ANXA9,ARNT,BNIPL,CERS2,CTSK,CTSS,ECM1,ENSA,FAM63A,GABPB2,LYSMD1,MCL1,PIP5K1A,PRUNE,PSMD4,SCNM1,SEMA6C,SETDB1,TMOD4,TNFAIP8L2,VPS72	chr13:41859007-41859398	KBTBD6,LOC101929140,MTRF1,NAA16	chr12:54332228-54332768	ATF7,HOTAIR,HOXC-AS1,HOXC-AS2,HOXC-AS3,HOXC10,HOXC11,HOXC12,HOXC13,HOXC13-AS,HOXC4,HOXC5,HOXC6,HOXC8,HOXC9,MIR196A2,MIR615,SMUG1,SP7	chr2:161979686-161980226	LOC100996579,LOC101929512,PSMD14,TANK,TBR1	chr2:232650827-232651367	COPS7B,DIS3L2,GAMTP1,NPPC,PDE6D,PTMA	chr11:76481495-76482408	CAPN5,LOC101928837,LRRC32,TSKU	chr8:33172398-33172938	FUT10,MAK16,RNF122,SNORD13,TTI2	chr10:127661905-127662155	BCCIP,DHX32,FANK1,GNG10P1,MMP21,UROS	chr5:180600762-180601302	GNB2L1,LOC102577426,OR2V2,TRIM41,TRIM52,TRIM7,TRK-CTT2-3,TRL-AAG1-3,TRP-TGG3-5,TRT-TGT6-1,TRV-AAC1-3,TRV-AAC2-1,TRV-CAC1-4	chr7:12173365-12173905	TMEM106B	chr8:38749430-38749970	ADAM32,ADAM9,HTRA4,PLEKHA2,TACC1	chr18:11860042-11860214	CHMP1B,GNAL,IMPA2,LOC102724524,MPPE1	chr12:12988173-12988713	CREBL2,DDX47,GPR19,GPRC5A,GSG1,HEBP1,KIAA1467,RPL13AP20,RPL37AP9	chr17:77469268-77470102	CBX2	chrX:103401399-103401939	ESX1,FAM199X,H2BFM,RAB9B,SLC25A53,ZCCHC18	chr1:8772161-8773171	CA6,ENO1,MIR6728,RERE,RPL23AP19,SLC2A7	chr17:8090006-8090546	ALOX12B,ALOXE3,AURKB,C17orf59,CTC1,HES7,KRBA2,MIR4521,NDEL1,PER1,PFAS,RANGRF,RNF222,RPL26,SLC25A35,SNORD118,TMEM107,TRD-GTC2-9,TRI-AAT4-1,TRI-AAT5-2,TRS-GCT4-2,TRT-AGT1-1,TRT-AGT4-1,TRW-CCA1-1,TRW-CCA3-1,VAMP2	chr20:2241647-2242187	PDYN,SNRPB,STK35,TGM3	chr12:102285156-102285696	CHPT1,DRAM1,GNPTAB,HSPE1P4,NUP37,PARPBP,PMCH,RPL9P24,ST13P22,SYCP3	chr10:62737560-62737740	CDK1,RHOBTB1	chr6:132301945-132302485	CTGF,ENPP3	chr3:17082455-17082995	PLCL2	chr20:52445912-52446263	BCAS1,PFDN4,SUMO1P1,ZNF217	chr8:74270662-74270998
A549	chr9:110517475-110518015	KLF4	chr6:166401368-166401964	LINC00473,LINC00602,PDE10A,T	chr14:61645544-61646084	MNAT1,PRKCH,SLC38A6,TMEM30B,TRMT5	chr2:33248263-33248803	RASGRP3	chr17:77824294-77824834	CBX2,CBX4,CBX8,EIF4A3,ENPP7,HP09025,MIR4739	chr11:57209242-57209719	CLP1,PRG2,PRG3,RTN4RL2,SLC43A3,SSRP1,TNKS1BP1,UBE2L6	chr11:86454699-86455059	FZD4,LOC102724775,ME3,PRSS23	chr17:75418076-75418616	2015-09-09	chr7:141799120-141799660	LOC93432	chr12:109128003-109128543	CORO1C,DAO,FICD,SART3,SELPLG,SSH1	chr8:132828570-132829110	EFR3A	chr19:55987389-55987929	BRSK1,CCDC106,COX6B2,FAM71E2,HSPBP1,IL11,ISOC2,NAT14,PPP6R1,RPL28,SBK2,SSC5D,SUV420H2,SYT5,TMEM150B,TMEM190,TNNT1,U2AF2,UBE2S,ZNF524,ZNF579,ZNF580,ZNF581,ZNF628,ZNF865	chr17:71796165-71796705	CDC42EP4,RPL38,SDK2	chr12:53374609-53375149	CSAD,EIF4B,ESPL1,ITGB7,KRT18,KRT4,KRT77,KRT79,KRT8,PCBP2,RARG,RPL7P41,SOAT2,TARBP2,TENC1,ZNF740	chr13:95812816-95813292	ABCC4,LOC102724149	chr15:69849567-69850198	KIF23,RPLP1	chr13:27557170-27557647	GPR12,RPL21,RPS21P8,USP12	chr2:172959740-172960280	DLX1,DLX2,METAP1D,SLC25A12	chr19:13972731-13973271	C19orf57,CC2D1A,CCDC130,IL27RA,LOC284454,MIR1199,MIR23A,MIR24-2,MIR27A,MRI1,NANOS3,PALM3,PRKACA,RFX1,RLN3,ZSWIM4	chr16:2653083-2653623	AMDHD2,ATP6V0C,C16orf59,CEMP1,ECI1,ERVK13-1,KCTD5,LOC652276,NTN3,PDPK1,PRSS22,PRSS41,SRRM2-AS1,TBC1D24,TCEB2	chr20:1447336-1447876	NSFL1C,PDYN,SDCBP2,SIRPB1,SIRPB2,SNPH	chr19:46080360-46080900	BHMG1,CD3EAP,CKM,DMPK,DMWD,EML2,ERCC1,ERCC2,FBXO46,FOSB,GIPR,GPR4,KLC3,MIR330,OPA3,PPM1N,PPP1R13L,RSPH6A,RTN2,SIX5,SNRPD2,TRAPPC6A,VASP	chr2:114041219-114041738	CBWD2,FOXD4L1,IL1F10,LOC101927400,PAX8,PSD4	chr10:27672694-27673234	ACBD5,LOC101929180,LRRC37A6P,PTCHD3,RAB18,TRIAP1P1,YME1L1	chr19:17357031-17357571
A549	chr6:134741951-134742491	SGK1,TBPL1	chrX:13046964-13047610	FAM9C,TLR7,TLR8,TMSB4X	chr1:12599926-12600535	DHRS3,PRAMEF12	chr11:57202094-57202513	CTNND1,MED19,MIR130A,P2RX3,PRG2,PRG3,RTN4RL2,SERPING1,SLC43A1,SLC43A3,SMTNL1,SSRP1,TIMM10,TMX2,TNKS1BP1,UBE2L6,YPEL4,ZDHHC5	chr8:17646843-17647383	ASAH1,FGL1,LOC101930275,MTMR7,MTUS1,PDGFRL	chr5:150017054-150017499	CD74,IRGM,MYOZ3,NDST1,RBM22,RPS14,SMIM3,SYNPO,TCOF1,ZNF300	chr2:26241081-26241307	ASXL2,GAREML,HADHA,HADHB,KIF3C,LOC102723485,LOC391359,RAB10,TRMT112P6	chr7:21656705-21657014	DNAH11,MIR1183,SP4	chr14:56648256-56648796	LOC102723682,PELI2	chr2:128168795-128169335	BIN1,ERCC3,IWS1,MAP3K2,MIR4783,MYO7B,POLR2D,PROC,SFT2D3	chr2:20133071-20133572	LAPTM4A,LINC00954,LOC101928222,LOC102724935,MATN3,TTC32,WDR35	chr10:33443481-33444021	ITGB1,NRP1	chr5:16897297-16897976	BASP1,FAM134B,MYO10,RPS26P28	chr12:125411721-125412261	AACS,BRI3BP,DHX37,SCARB1,TMEM132B,TRD-GTC2-7,TRD-GTC2-8,TRF-GAA1-2,UBC	chr15:52385887-52386427	BCL2L10,MAPK6,MYO5C,RPS13P8	chr7:134053519-134054031	AKR1B1,AKR1B10,CALD1,LRGUK,SLC35B4	chr1:151961856-151962396	C2CD4D,FLG,HRNR,LOC100132111,LOC101927949,OAZ3,RORC,RPTN,S100A10,S100A11,TCHH,TCHHL1,TDRKH,THEM4,THEM5	chr12:47491064-47491328	AMIGO2,LOC102724147,PCED1B	chr12:118494089-118494629	PEBP1,VSIG10,WSB2	chr6:158455173-158455713	SERAC1,SYNJ2,SYNJ2-IT1,TULP4	chr3:27664755-27665295	EOMES,NEK10,RPS27P11,SLC4A7	chr20:5763095-5763446	CHGB,CRLS1,LRRN4,MCM8,TRMT6	chr17:70698512-70698834	LINC00511	chr2:9771152-9771692	CPSF3,IAH1,ITGB1BP1,LOC100996549,TAF1B,YWHAQ	chr1:18091957-18092497
A549	chr12:64309098-64309638	SRGAP1,TMEM5	chr7:100143292-100143832	ACTL6B,AGFG2,COPS6,EPO,FBXO24,GIGYF1,GNB2,IRS3P,LOC101927632,LRCH4,MEPCE,MOSPD3,NYAP1,PCOLCE,PCOLCE-AS1,PILRB,POP7,PPP1R35,SAP25,SLC12A9,TFR2,TRIP6,TSC22D4,ZAN,ZCWPW1	chr11:33065839-33066356	CSTF3,DEPDC7,EIF3M,HIPK3,PIGCP1,PRRG4,QSER1,TCP11L1	chr11:9761735-9762275	LOC440028,SBF2-AS1,SWAP70,WEE1,ZNF143	chr1:156083965-156084103	ARHGEF2,BGLAP,C1orf85,CCT3,GON4L,IQGAP3,KIAA0907,LAMTOR2,LMNA,MEX3A,PAQR6,PMF1,RAB25,RHBG,RIT1,RXFP4,SEMA4A,SLC25A44,SMG5,SSR2,SYT11,TSACC,UBQLN4,VHLL	chr1:198095113-198095653	LHX9,NEK7,PTPRC	chr12:104691231-104691771	CHST11,EID3,GLT8D2,HCFC2,NFYB,TDG,TXNRD1	chr1:221262708-221262970	HLX	chr16:16098085-16098316	ABCC1,MYH11	chr11:61523781-61524321	BEST1,CPSF7,DAGLA,DKFZP434K028,FADS1,FADS2,FADS3,FEN1,FTH1,MIR1908,MIR611,MYRF,RAB3IL1,SDHAF2,SYT7,TMEM258	chr5:137127950-137128490	HNRNPA0,KLHL3,NPY6R,PKD2L2	chr18:56451880-56452372	ALPK2,LOC101927322,MALT1,SEC11C,ZNF532	chr6:150161779-150162319	CCT7P1,KATNA1,LATS1,LOC645967,LRP11,NUP43,PCMT1,RAET1E,RAET1E-AS1,RAET1G,ULBP1,ULBP2	chr19:41729462-41729719	ATP5SL,AXL,B3GNT8,B9D2,BCKDHA,CCDC97,CYP2S1,EXOSC5,HNRNPUL1,TGFB1,TMEM91	chr8:131653892-131654432	ASAP1	chr7:117245756-117246157	ASZ1,CFTR	chr2:216393163-216393703	ATIC,FN1	chr8:128778880-128779420	MIR1204,MYC	chr20:34055365-34055905	CEP250,CPNE1,FER1L4,MIR1289-1,MMP24,NFS1,PROCR,RBM12,SPAG4,UQCC1	chr1:103646039-103646579	COL11A1	chr19:3142099-3142639	AES,CELF5,GNA11,GNA15,LOC100996351,NCLN,NFIC,S1PR4,TLE2,ZNF57,ZNF77	chr10:32586949-32587489	EPC1,LOC101929431,PPIAP31	chr13:34216910-34217190	RFC3,STARD13	chr9:90228044-90228584	CTSL,DAPK1,LOC101927644	chr13:110373073-110373613
A549	chr2:36624946-36625626	CRIM1,FEZ2,LOC100288911,LOC101929500	chr1:249168272-249168812	SH3BP5L,TRL-CAA4-1,ZNF692	chr2:109004477-109004807	GCC2,LIMS1,SULT1C2,SULT1C4	chr11:56674144-56674449	FADS2P1	chr9:118111843-118112210	TNC	chr3:112465435-112465975	ATG3,CD200R1,GTPBP8	chr5:57413260-57413800	GAPT	chr11:35184631-35185171	APIP,CD44,EHF,PDHX,SLC1A2	chr6:11772614-11773154	ADTRP,HIVEP1,NEDD9,TMEM170B	chr4:8317523-8318063	ACOX3,AFAP1,HTRA3,TRMT44	chr17:53573714-53574091	HLF,LOC101927367,PCTP,TMEM100	chr20:56292775-56293315	BMP7,CTCFL,PCK1,PMEPA1,ZBP1	chr2:106020465-106021005	FHL2	chr12:46887491-46888099	LOC100288798,SLC38A1	chr2:43395916-43396456	HAAO,LOC101929763,ZFP36L2	chr17:68235687-68235884	CALM2P1,KCNJ2	chr15:67224005-67224797	SMAD3,SMAD6	chrX:133861335-133861875	FAM122B,FAM122C,PLAC1	chr2:43446235-43446775	LINC01126,LOC102723854,PLEKHH2,ZFP36L2	chr10:14784785-14785018	CDNF,DCLRE1C,HSPA14,MEIG1,RPSAP7,SUV39H2	chr11:27395755-27396295	BBOX1,CCDC34,LOC101928289	chr11:189905-190445	ATHL1,B4GALNT4,BET1L,IFITM1,IFITM2,IFITM5,LOC102724377,LOC653486,MIR6743,ODF3,PSMD13,PTDSS2,RIC8A,SCGB1C1,SIRT3	chr4:90117974-90118353	GPRIN3,TIGD2	chr16:1741875-1742415	BAIAP3,CLCN7,CRAMP1L,EME2,FAHD1,HAGH,HN1L,IGFALS,LOC101929480,LOC102724611,MAPK8IP3,MEIOB,MRPS34,MSRB1,NDUFB10,NME3,NOXO1,NUBP2,PTX4,RPL3L,SLC9A3R2,SPSB3,SYNGR3,TBL3,TELO2,ZNF598	chr12:114165499-114165722
A549	chr2:72949765-72950305	EMX1,NOTO,RAB11FIP5,SPR	chr1:150550820-150551360	ADAMTSL4,ADAMTSL4-AS1,APH1A,ARNT,CIART,CTSK,CTSS,ECM1,ENSA,GOLPH3L,LOC102724012,MCL1,MIR4257,PRPF3,RPRD2,TARS2	chr1:156427011-156427551	APOA1BP,C1orf61,CCT3,GPATCH4,HAPLN2,IQGAP3,ISG20L2,LMNA,MIR9-1,NES,PMF1,RAB25,RHBG,RRNAD1,SMG5,TTC24,UBQLN4,VHLL	chr3:14306987-14307527	LSM3,SLC6A6,TMEM43,XPC	chr3:71560315-71560466	EIF4E3,FOXP1,GPR27,MIR1284,PROK2	chr1:85785983-85786523	BCL10,C1orf52,CYR61,DDAH1,LOC646626,SYDE2	chr1:68152280-68152820	GADD45A,GNG12,SERBP1	chr7:18217810-18218350	HDAC9,MIR1302-6,PRPS1L1,SNX13	chr9:21674738-21675278	CDKN2A,IFNA6,IFNA8,IFNE,KHSRPP1,MTAP	chr13:98085272-98085812	MBNL2,PSMA6P4,RAP2A	chr13:44794251-44794791	SERP2	chr9:117453402-117453649	ATP6V1G1,LOC100505478,ORM1,TNFSF15	chr3:169939747-169940287	CLDN11,GPR160,PHC3,PRKCI,SKIL	chr2:42450490-42450625	COX7A2L,EML4	chr19:45180522-45181062	APOC4,APOC4-APOC2,BCL3,CBLC,CEACAM16,CEACAM19,IGSF23,MIR4531,PVR,RELB,ZNF180,ZNF229	chr1:236552631-236552892	EDARADD,ERO1LB,HEATR1,LGALS8,LGALS8-AS1	chr12:32590013-32590281	FGD4	chr10:7275266-7275806	SFMBT2	chr3:12598579-12599119	MKRN2,MKRN2OS,PPARG,RAF1,TSEN2	chr4:120023894-120024202	LOC101929762,MYOZ2,SYNPO2,USP53	chr17:73155326-73155567	ARMC7,ATP5H,CDR2L,FDXR,GGA3,HID1,HN1,KCTD2,KIAA0195,MIF4GD,MRPS7,NT5C,NUP85,OTOP2,OTOP3,SLC16A5,SUMO2,USH1G	chr19:54345450-54345928	CACNG7,DPRX,MIR372,MIR373,MIR515-1,MIR515-2,MIR517A,MIR518B,MIR518E,MIR518F,MIR519B,MIR519C,MIR519D,MIR519E,MIR520A,MIR520B,MIR520D,MIR520F,MIR521-2,MIR523,MIR524,MIR525,MIR526B,MIR935,MYADM,NLRP12,PRKCG,TARM1	chr3:19940314-19940512	EFHB,KAT2B,RAB5A	chr9:75597061-75597571	ALDH1A1,ANXA1	chr4:7873984-7874243
A549	chr2:47452461-47453001	BCYRN1,CALM2,EPCAM,LOC101927043,MCFD2,MIR559,MSH2	chr4:69773719-69773900	LOC100174950,UGT2A3,UGT2B10,UGT2B15	chr11:65382514-65383054	AP5B1,C11orf68,DPF2,DRAP1,EHBP1L1,FAM89B,FOSL1,KAT5,KCNK7,LTBP3,MALAT1,MAP3K11,MIR4690,MIR612,MUS81,OVOL1,PCNXL3,RELA,RNASEH2C,SCYL1,SIPA1,SNX32,SSSCA1,TIGD3	chr3:124781991-124782531	HEG1,ITGB5,SLC12A8,ZNF148	chr3:48754425-48754965	ARIH2,CELSR3,CELSR3-AS1,IP6K2,NCKIPSD,PFKFB4,PLXNB1,PRKAR2A,PRKAR2A-AS1,SLC26A6,TREX1,UQCRC1	chr9:132731567-132731785	C9orf78,GPR107,NCS1,PRRX2,PTGES,TOR1A,TOR1B,USP20	chr3:149086887-149087427	CP,HPS3,LOC101927942,RNF13,RPS25P5,TM4SF1,TM4SF18	chr8:126122980-126123520	KIAA0196,LOC102723524,NSMCE2,SQLE	chr1:172429231-172429771	FASLG,LOC102724528,PIGC,SUCO	chrX:9347829-9348369	TBL1X	chr1:178207785-178208329	RASAL2	chr19:58873580-58874120	A1BG,CHMP2A,LOC100887072,MZF1,RPS5,TRIM28,UBE2M,ZNF132,ZNF274,ZNF324,ZNF324B,ZNF329,ZNF446,ZNF497,ZNF544,ZNF584,ZNF8,ZNF837,ZSCAN22	chr15:63768482-63768806	APH1B,CA12,FBXL22,USP3	chr5:67615326-67615493	PIK3R1	chr17:61919962-61920502	CCDC47,CSH2,CSHL1,CYB561,DCAF7,DDX42,FTSJ3,GH1,GH2,ICAM2,LIMD2,LOC729683,MAP3K3,PRR29,SCN4A,SMARCD2,STRADA,TACO1,TCAM1P	chr2:190152598-190153138	COL3A1,COL5A2,WDR75	chr19:50380599-50381139	AKT1S1,ALDH16A1,AP2A1,ATF5,BCL2L12,CPT1C,FUZ,IL4I1,IRF3,MED25,MIR4749,MIR4750,NUP62,PNKP,PRMT1,PRR12,PRRG2,PTOV1,RPL13A,RRAS,SCAF1,TBC1D17,TSKS,VRK3,ZNF473	chr22:41107593-41107860	LOC102723646,MCHR1,MKL1,RBX1,RPL4P6,SGSM3,SLC25A17,ST13,XPNPEP3	chr1:199824641-199825069	NR5A2	chr11:18600548-18601088	GTF2H1,HPS5,LDHAL6A,LOC100129966,PTPN5,SPTY2D1,SPTY2D1-AS1,TMEM86A,TSG101,UEVLD	chr15:71084555-71084707	LARP6,LRRC49,THAP10,THSD4,UACA	chr8:42575590-42576019	CHRNA6,CHRNB3,HOOK3,LOC100288666,THAP1	chr2:208026518-208026782	CPO,DYTN,KLF7,MDH1B,METTL21A	chr17:38646649-38647189	CDC6,IGFBP4,KRT222,RARA,SMARCE1,TMEM99,TNS4,TOP2A	chr5:172899154-172899694
A549	chr7:131165065-131165605	MKLN1-AS,PODXL	chr10:71206354-71206763	ATP5G1P7,HK1,HKDC1,NEUROG3,TACR2,TSPAN15	chr20:10231397-10232057	ANKEF1,MKKS,SNAP25,SNAP25-AS1	chr5:132581216-132581650	HSPA4,SEPT8,ZCCHC10	chr4:76762853-76763393	ART3,CDKL2,CXCL10,CXCL11,CXCL9,G3BP2,NAAA,PPEF2,RCHY1,SDAD1,USO1	chr6:156103629-156103872	NOX3	chr7:137638520-137638895	AKR1D1,CREB3L2,DGKI,LOC100130880	chr19:4812969-4813509	C19orf10,DPP9,DPP9-AS1,FEM1A,KDM4B,LOC100287614,MIR7-3,MIR7-3HG,PLIN3,PLIN4,SEMA6B,TICAM1,TNFAIP8L1,UHRF1	chr11:34284923-34285463	ABTB2,CAPRIN1,ELF5,NAT10	chr6:11277282-11277822	NEDD9,SMIM13,TMEM170B	chr2:120010318-120010858	CFAP221,DBI,STEAP3,TMEM37	chr8:130719795-130720641	GSDMC,MTRF1LP2	chr17:75121514-75121754	MIR6516,SEC14L1,SEPT9,SNHG20	chr6:154708457-154708997	CNKSR3,IPCEF1,LOC101928868	chr17:35424916-35425456	AATF,LHX1	chr13:111064545-111064719	CARKD,COL4A1,COL4A2,RAB20	chr6:17907939-17908274	KDM1B,KIF13A,NHLRC1,NUP153,RPS12P12	chr6:45413578-45413885	RUNX2,SUPT3H	chr6:7975348-7975607	BLOC1S5,BMP6,EEF1E1,TXNDC5	chr2:138686347-138686887	HNMT,LOC101928273	chr9:80110766-80111306	GNA14,GNA14-AS1	chr12:55285805-55286345	DCD,LACRT,MUCL1,NEUROD4,TESPA1	chr19:4713483-4714023	C19orf10,DPP9,FEM1A,HDGFRP2,KDM4B,MIR7-3,MIR7-3HG,MPND,PLIN3,PLIN4,PLIN5,SEMA6B,STAP2,TICAM1,UBXN6	chr15:35261788-35262328	ACTC1,AQR,GJD2,ZNF770	chr5:106878629-106878976
A549	chr2:151443296-151443836	LOC101929260,RND3	chr17:1655652-1656192	HIC1,INPP5K,LOC101927754,MIR22,MIR22HG,MYO1C,PITPNA,PRPF8,RILP,RPA1,SERPINF1,SERPINF2,SMYD4,TLCD2,WDR81	chr22:37056169-37056364	CACNG2,EIF3D,IFT27,KCTD17,MYH9,NCF4,PVALB,TMPRSS6	chr12:87053651-87054275	MGAT4C	chr14:61991982-61992522	FLJ22447,HIF1A,LOC101927780,SNAPC1	chr7:92369992-92370532	CDK6,FAM133B,GATAD1,PEX1,RBM48	chr1:147806557-147807097	LOC284561,MIR5087,TRE-TTC6-1,TRH-GTG1-3,TRQ-CTG7-1,TRQ-CTG9-1	chr17:45940311-45940851	CBX1,CDK5RAP3,COPZ2,KPNB1,LOC101927122,LRRC46,MIR1203,MRPL10,NFE2L1,OSBPL7,PNPO,PRR15L,SP2,SP6,TBX21	chr7:17279380-17279695	AGR3,AHR,LOC101927609	chr4:167921222-167921762	SPOCK3	chr1:180991990-180992530	IER5,MR1,STX6	chr20:48307496-48307812	B4GALT5,PTGIS,RNF114,SLC9A8,SNAI1	chr15:39420103-39420846	C15orf54,THBS1	chr13:96366777-96366937	DZIP1,MTND5P2	chr16:81791857-81792397	MIR6504,PLCG2,SDR42E1	chr21:16594329-16594869	NRIP1	chr16:1224361-1224901	BAIAP3,CACNA1H,CRAMP1L,GNG13,GNPTG,LMF1,TPSAB1,TPSB2,TPSG1,UBE2I,UNKL	chr16:69096471-69097011	CDH1,CHTF8,CIRH1A,COG8,CYB5B,HAS3,SNTB2,TERF2,TMED6,VPS4A	chr15:99526481-99527021	PGPEP1L,SYNM	chr8:131008901-131009323	FAM49B	chr18:25691857-25692397	CDH2	chr6:43978423-43978963	AARS2,CAPN11,LOC101929705,MAD2L1BP,MRPL14,NFKBIE,SLC29A1,TMEM151B,TMEM63B,VEGFA	chr17:61850904-61851444	ACE,CCDC47,CYB561,DCAF7,DDX42,FTSJ3,GH1,GH2,ICAM2,LIMD2,MAP3K3,PRR29,PSMC5,SMARCD2,STRADA,TACO1	chr15:71748221-71748761	NR2E3,THSD4	chr15:93374753-93375293
A549	chr3:149048263-149048803	CP,HLTF,TM4SF1,TM4SF18,TM4SF4,WWTR1	chr19:44259057-44259597	CADM4,IRGC,IRGQ,KCNN4,LOC100505715,LYPD3,LYPD5,PHLDB3,PINLYP,PLAUR,SMG9,XRCC1,ZNF155,ZNF221,ZNF230,ZNF283,ZNF404,ZNF428,ZNF45,ZNF575,ZNF576	chr3:185266875-185267415	LIPH,TMEM41A	chr6:126271447-126271987	HEY2,HINT3,NCOA7,TRMT11	chr8:131515348-131515888	ASAP1	chr7:31448022-31448303	ADCYAP1R1,CCDC129,NEUROD6	chr2:48571182-48571722	FOXN2,PPP1R21,STON1	chr1:203830381-203830921	KISS1,LAX1,LOC100420338,REN,RPL35AP5,SNRPE,SOX13,ZBED6,ZC3H11A	chr12:106696156-106696696	CKAP4,LOC101929132,POLR3B,TCP11L2	chr1:11967798-11968338	AGTRAP,FBXO2,FBXO44,FBXO6,KIAA2013,MAD2L2,MFN2,MIIP,MTHFR,NPPA,NPPB,PLOD1,RNU5E-1,RNU5E-4P,TNFRSF8	chr16:68056891-68057431	AGRP,CTRL,DDX28,DPEP2,DPEP3,DUS2,EDC4,ESRP2,KARSP3,LCAT,NFATC3,NRN1L,PLA2G15,PSKH1,PSMB10,SLC12A4,SLC7A6,THAP11	chr14:71220428-71220642	ADAM20,LOC100506411,MAP3K9,MED6,PCNX,TTC9	chr14:69406708-69407011	ACTN1,DCAF5,EXD2,ZFP36L1	chr19:2059591-2060131	ADAT3,AMH,AP3D1,ATP8B3,BTBD2,CSNK1G2,DOT1L,IZUMO4,KLF16,MIR4321,MKNK2,MOB3A,OAZ1,REXO1,SCAMP4,SF3A2	chr1:57154094-57154707	C8A,C8B,LOC102724154,PPAP2B	chr8:131495374-131496064	ASAP1	chr7:81128862-81129402	HGF	chr14:105198910-105199450	ADSSL1,AHNAK2,AKT1,CDCA4,INF2,LOC100996409,LOC102723328,SIVA1,TMEM179,ZBTB42	chr2:174414786-174415326	CDCA7	chr10:65498184-65498724	JMJD1C	chr15:63539281-63539821	APH1B,CA12,LACTB,LOC102723344,RAB8B,RPS27L,TPM1,USP3	chr2:161789411-161789951	TANK	chr10:91039070-91039610	CH25H,IFIT1,IFIT2,IFIT5,LIPA,SLC16A12	chr8:129139915-129140475	LOC102723587,MIR1206,MIR1207,MIR1208,PVT1	chr1:168270971-168271401
A549	chr7:106065509-106065655	CCDC71L,NAMPT	chr16:23551534-23552074	COG7,EARS2,ERN2,GGA2,NDUFAB1,PALB2,PLK1,PRKCB,UBFD1	chr9:97649949-97650489	C9orf3,FBP1,FBP2,LOC101928119,MIR23B,MIR24-1,MIR27B	chr2:208273138-208273349	CREB1,KLF7,METTL21A	chr10:118648028-118648568	ENO4,HSPA12A,KIAA1598,PNLIPRP1,VAX1	chr7:131633383-131633923	PODXL	chr18:33085952-33086492	GALNT1,INO80C,ZNF24,ZNF396,ZSCAN30	chr1:24345341-24345661	CNR2,FUCA1,GALE,HMGCL,IL22RA1,LYPLA2,MYOM3,PITHD1,PNRC2,RPL36P5,SRSF10	chr7:46792640-46792880	EPS15P1	chr20:35923295-35923835	BLCAP,GHRH,MANBAL,MROH8,RBL1,RPN2,SRC	chr9:86047297-86047570	FRMD3,IDNK	chr3:111816161-111816701	C3orf52,GCSAM,MIR567,PHLDB2,SLC9C1,TAGLN3,TMPRSS7	chr18:55680732-55681273	ATP8B1,HMGN1P30,NEDD4L	chr2:217911873-217912413	IGFBP5,TNP1	chr1:86095266-86095672	CYR61,DDAH1,LOC101930232,ZNHIT6	chr7:158611290-158611495	ESYT2,NCAPG2,WDR60	chr12:65030597-65031137	GNS,MIR548C,RASSF3,TBK1	chr1:23076854-23077143	C1QA,C1QC,EPHA8,EPHB2,KDM1A	chr9:111774543-111775083	CTNNAL1,FRRS1L,IKBKAP,MIR32,RNA5-8SP3,TMEM245	chr14:96633728-96634268	AK7,ATG2B,BDKRB2,C14orf132,GSKIP,TUNAR	chr19:3459177-3459717	CELF5,DAPK3,DOHH,FZR1,GNA15,HMG20B,NFIC,RAX2,SMIM24,TBXA2R	chr6:53224175-53224715	ELOVL5,GCM1,LOC100130403,RPL31P33	chr12:96028675-96029215	CCDC38,METAP2,NTN4,SNRPF,USP44,VEZT	chr10:104529161-104529344	ACTR1A,ARL3,AS3MT,CYP17A1,SFXN2,SUFU,TRIM8,WBP1L	chr14:103539494-103539744
A549	chr19:47759563-47760103	BBC3,C5AR1,CCDC9,DHX34,EHD2,GLTSCR1,INAFM1,KPTN,MEIS3,NPAS1,SAE1,SLC8A2,TMEM160,ZC3H4	chr2:10542368-10542908	HPCAL1,ODC1,RRM2,SNORA80B	chr8:55360903-55361443	LOC100129098,MRPL15,RP1,SOX17,TRMT112P7	chr20:34471809-34472349	CNBD2,CPNE1,EPB41L1,FER1L4,GDF5,HIGD1AP16,NFS1,RBM12,RBM39,SCAND1	chr22:40894990-40895539	ADSL,MCHR1,MKL1,RBX1,SGSM3	chr21:44922239-44922750	CRYAA,HSF2BP,LINC00313,LINC00319,LOC102723380,LOC102724370,LOC102724398,MIR6070,PKNOX1,RPL31P1,RRP1B	chr8:40207413-40208196	C8orf4	chr2:153166158-153166367	CACNB4,FMNL2	chr3:187962224-187962408	LPP,RTP2	chr6:163732844-163733259	PACRG-AS1,QKI	chr15:93412858-93413003	CHD2,LOC100507217	chr7:116314821-116315361	CAV1,CAV2,MET	chr17:7790513-7791053	ALOX12B,ATP1B2,CD68,CHD3,CNTROB,CYB5D1,DNAH2,EFNB3,GUCY2D,KCNAB3,KDM6B,LOC102724217,NAA38,SCARNA21,TMEM88,TNK1,TP53,TRAPPC1,WRAP53	chr8:30555977-30556517	GSR,GTF2E2,LOC102723535,PPP2CB,SMIM18,UBXN8,WRN	chr10:80917308-80917692	PPIF,ZMIZ1	chr3:12512648-12513188	MKRN2,MKRN2OS,PPARG,RAF1,TSEN2	chr12:68304020-68304560	IFNG	chr6:11433124-11433259	NEDD9	chr18:8890856-8891376	LOC102724397,MTCL1,NDUFV2,RAB12	chr12:104682375-104682705	CHST11,EID3,HCFC2,NFYB,RPL18AP3,TDG,TXNRD1	chr17:70598984-70599493	LINC00511	chr12:64575257-64575522	C12orf66,XPOT	chr1:151945453-151945772	CELF3,HRNR,LINGO4,LOC100132111,MRPL9,OAZ3,RORC,RPTN,S100A10,S100A11,TCHH,TCHHL1,TDRKH,THEM4	chr18:68089290-68089884	LOC101060542,SOCS6	chr11:109816935-109817475
A549	chr8:22932216-22932440	LOC254896,LOC286059,R3HCC1,RHOBTB2,TNFRSF10A,TNFRSF10B,TNFRSF10D	chr9:12859704-12860244	TYRP1	chr10:74398515-74398960	HMGN2P34,MCU,MICU1	chr7:137638641-137639181	AKR1D1,CREB3L2,DGKI,LOC100130880	chr2:201242390-201242930	AOX1,KCTD18,SGOL2,SPATS2L	chr6:22141542-22142082	CASC14,PRL	chr14:26750705-26751245	NOVA1	chr19:42278381-42278921	ARHGEF1,ATP1A3,BCKDHA,CD79A,CEACAM3,CEACAM4,CEACAM5,CEACAM6,CIC,DMRTC2,GSK3A,LOC100505585,LYPD4,RPS19	chr12:49900933-49901310	DNAJC22,FMNL3,KCNH3,MCRS1,PRPF40B,PRPH,SPATS2,TROAP	chrX:130699864-130700236	FIRRE,OR13H1	chr19:2532923-2533145	GADD45B,LINGO3,LMNB2,LOC101929097,LSM7,SF3A2,SGTA,SLC39A3,SPPL2B,THOP1,TIMM13,TMPRSS9	chr5:17070178-17070662	BASP1,MYO10	chr12:80078960-80079193	PAWR,PPP1R12A	chr12:66028768-66028966	HMGA2,PCNPP3	chr15:79975319-79975859	KIAA1024,LOC390618,MTHFS,ST20,TMED3	chr2:235160545-235160890	ARL4C	chr15:66124959-66125322	DENND4A,HNRNPA1P44,PTPLAD1,RAB11A,SLC24A1	chr9:134884435-134884975	MED27,NTNG2	chr10:71209476-71209645	HK1,HKDC1,NEUROG3,SUPV3L1,TACR2,TSPAN15,VPS26A	chr6:11766799-11767021	ADTRP,HIVEP1,NEDD9,TMEM170B	chr10:21336895-21337435	EIF4BP2	chr16:48157070-48157454	ABCC11,ABCC12,LONP2	chr2:228079477-228079801	AGFG1,COL4A3,COL4A4,LOC654841	chr12:118124752-118125265	KSR2,NOS1	chr17:42976844-42977384
A549	chr5:168776961-168777360	SLIT3,SPDL1	chr6:155335725-155336265	NOX3,TFB1M	chr16:57644997-57645537	CCL17,CX3CL1,DOK4,GPR114,GPR56,GPR97,HMGB3P32,KATNB1,KIFC3,POLR2C	chr15:68692346-68692886	CALML4,CLN6,FEM1B,ITGA11	chr14:78601860-78602400	RNA5SP388	chr14:39673126-39673666	CTAGE5,FBXO33,MIA2,PNN,RPL7AP2,SEC23A	chr3:159590266-159590414	LOC101928351	chr3:12386575-12387115	MKRN2,MKRN2OS,PPARG,RAF1,TIMP4,TSEN2	chr2:72501645-72502079	CYP26B1,RPS15AP13	chr9:109654872-109655412	ZNF462	chr12:22568769-22569309	C2CD5,ETNK1,ST8SIA1	chr17:16243347-16243522	CENPV,SNORD65,UBB,ZNF287	chr2:46268571-46269111	EPAS1	chr6:26234746-26235286	BTN1A1,BTN2A1,BTN2A2,BTN2A3P,BTN3A1,BTN3A2,BTN3A3,HFE,HIST1H1C,HIST1H1D,HIST1H1E,HIST1H1PS1,HIST1H1T,HIST1H2AC,HIST1H2AD,HIST1H2AE,HIST1H2APS3,HIST1H2APS4,HIST1H2APS5,HIST1H2BA,HIST1H2BB,HIST1H2BC,HIST1H2BD,HIST1H2BE,HIST1H2BG,HIST1H2BH,HIST1H3A,HIST1H3C,HIST1H3D,HIST1H3E,HIST1H3F,HIST1H4A,HIST1H4B,HIST1H4C,HIST1H4D,HIST1H4E,HIST1H4F,HIST1H4G,RPS10P1,TRX-CAT1-4,TRX-CAT1-5	chr3:20013414-20013954	EFHB,KAT2B,PP2D1,RAB5A,SGOL1	chr7:80263700-80264240	CD36,GNAT3,SEMA3C	chr1:36615157-36615697	ADPRHL2,AGO1,AGO3,LSM10,MAP7D1,SH3D21,STK40,TEKT2,THRAP3,TRAPPC3	chr1:109817468-109817649	AMIGO1,ATXN7L2,CELSR2,CLCC1,CYB561D1,PSMA5,PSRC1,SARS,SCARNA2,SYPL2,WDR47	chr3:123469633-123469923	CCDC14,MYLK-AS1,PTPLB	chr19:33591943-33592483	C19orf40,CEBPA,CEBPG,GPATCH1,LOC100421414,LOC102723474,RHPN2,SLC7A10,SLC7A9,TRT-AGT1-3,WDR88	chr9:16704913-16705654	BNC2	chr8:71524204-71524765	LACTB2,LOC286190,NCOA2,TRAM1,XKR9	chr19:50168425-50168965	ADM5,AP2A1,ATF5,BCL2L12,CPT1C,DKKL1,FCGRT,FLT3LG,FUZ,IRF3,MED25,MIR150,MIR6799,NOSIP,PNKP,PRMT1,PRRG2,PTOV1-AS1,RCN3,RPS11,RRAS,SCAF1,SNORD33,SNORD35A,TBC1D17,TSKS,VRK3	chr22:44844141-44844681	LDOC1L,LOC101927526,PRR5	chr14:69154334-69154874
A549	chr8:124642559-124643099	ANXA13,ATAD2,FAM91A1,FBXO32,KLHL38	chr8:17701471-17702011	ASAH1,FGL1,MTUS1,PCM1	chr12:7186482-7187022	ACSM4,ATN1,C1R,C1S,CD4,CDCA3,CLSTN3,EMG1,LEPREL2,LPCAT3,PHB2,RBP5,RNU7-1,SPSB2,USP5	chr3:111636164-111636704	ABHD10,CD96,GCSAM,MIR567,PHLDB2,PLCXD2,TAGLN3	chr9:90021623-90022163	DAPK1	chr10:33453243-33453783	ITGB1,LOC101929447,NRP1	chr7:17245867-17246528	AGR2,AGR3	chr17:55449439-55449883	MSI2,TRIM25	chr17:72426751-72427291	BTBD17,CD300A,CD300E,CD300LD,CD300LF,DNAI2,GPR142,GPRC5C,KIF19,TTYH2	chr15:85524422-85524734	ALPK3,HMGB1P43,NMB,PDE8A	chr18:67848279-67848659	CD226,RTTN	chr8:103801102-103801521	ATP6V1C1,KLF10,ODF1,RPL5P24	chr18:47361259-47361799	ACAA2,SCARNA17	chr11:86506971-86507331	FZD4,LOC100131078,LOC102724775,ME3,PRSS23,TMEM135	chr17:49499854-49500394	MBTD1,NME1,NME2,UTP18	chr20:56284818-56285358	CTCFL,LOC101927842,PMEPA1,RBM38,ZBP1	chr16:19130169-19130709	COQ7,ITPRIPL2,SMG1,SYT17,TMC5,TMC7	chr8:25045256-25045796	CDCA2,DOCK5,GNRH1,NEFL	chr2:15870635-15870878	DDX1,MYCN,NBAS	chr12:10548182-10548722	KLRC1,KLRC2,KLRC3,KLRC4,KLRD1,KLRK1,LOC101928100,MAGOHB,OLR1	chr5:15014914-15015454	ANKH	chr6:127424627-127425002	RNF146,RSPO3	chr1:95407774-95408026	ALG14,CNN3,RWDD3,TMEM56	chr3:149325487-149325714	COMMD2,RNF13,TM4SF1,TM4SF4,WWTR1	chr22:37851495-37851700
A549	chr1:94789698-94789873	ABCA4,ARHGAP29,F3	chr5:39196675-39197128	DAB2,FYB,RICTOR	chr5:17343915-17344138	FTH1P10	chr17:16342150-16342339	LRRC75A,LRRC75A-AS1,NCOR1,PIGL,SNORD49A,SNORD49B,SNORD65,TRPV2,UBB	chr8:145051154-145051694	BOP1,CCDC166,CYC1,EXOSC4,FAM83H,GPAA1,GRINA,KIAA1875,MAF1,MAPK15,MIR661,MIR6846,MIR937,MROH1,NRBP2,OPLAH,PARP10,PLEC,PUF60,SCRIB,SCX,SHARPIN,SMPD5	chr17:43204959-43205499	ACBD4,C1QL1,DCAKD,EFTUD2,FMNL1,GFAP,HEXIM1,HEXIM2,HIGD1B,KIF18B,MAP3K14,MAP3K14-AS1,NMT1,PLCD3,SPATA32	chr6:157469787-157470327	ZDHHC14	chr20:5628514-5629054	C20orf196,PCNA	chr3:192536676-192537216	MB21D2	chr2:10627090-10627630	HPCAL1,NOL10,ODC1,SNORA80B	chr8:141474350-141474890	AGO2,CHRAC1,TRAPPC9	chr1:92075042-92075582	CDC7,EPHX4,HFM1,RPL39P13	chr6:144587255-144587795	PLAGL1,STX11,TRL-TAA1-1,UTRN	chrX:46179646-46180285	CHST7,LINC01186	chr1:62902185-62902725	ANGPTL3,ATG4C,DOCK7,USP1	chr3:71552934-71553474	EIF4E3,FOXP1,MIR1284,PROK2	chr17:12551685-12552225	ARHGAP44,ELAC2,MYOCD	chr16:87864316-87864856	CA5A,JPH3,KLHDC4	chr17:595317-595857	DBIL5P,FAM57A,GEMIN4,NXN,RNMTL1,VPS53	chr17:44344558-44345098	DND1P2,KANSL1,LOC100132570,LRRC37A,MAPK8IPP	chr6:22036473-22037013	CASC14,SOX4	chr2:9374786-9375326	ADAM17,ASAP2,CPSF3,IAH1,ITGB1BP1,LOC100506317,MBOAT2	chr5:167722438-167722978	FBLL1,RARS,WWC1	chr7:89810082-89810261	CFAP69,DPY19L2P4,GTPBP10,STEAP2	chr17:18622403-18622791
A549	chr11:66742543-66742801	ANKRD13D,C11orf86,KDM2A,LRFN4,MIR3163,PC,PELI3,RBM4,RHOD,RNU7-23P,SYT12,ZDHHC24	chr10:101104599-101104857	CNNM1,GOT1,HPSE2,NKX2-3,SLC25A28	chr3:25466023-25466594	RARB,TOP2B	chr6:3912154-3912515	ECI2,FAM217A,FAM50B,PRPF4B,PXDC1	chr3:25466023-25466591	RARB,TOP2B	chr12:20975129-20975669	SLCO1B3	chr7:17364839-17365379	AHR,LOC101927609,LOC102659288	chr4:104071805-104072345	BDH2,CENPE	chr15:41551268-41551510	CHP1,DLL4,EXD1,INO80,ITPKA,LTK,NUSAP1,OIP5,RTF1	chr19:45198039-45198354	APOE,BCL3,CBLC,CEACAM16,PVR,TOMM40,ZNF180	chr1:244107315-244107855	AKT3,ZBTB18	chr12:104679927-104680958	CHST11,EID3,GLT8D2,HCFC2,NFYB,RPL18AP3,TXNRD1	chr7:95237954-95238494	ASB4,DYNC1I1,PDK4,PON1,PON3	chr7:106820623-106821163	COG5,GPR22,HBP1,PIK3CG	chr7:83825414-83825954	SEMA3A	chr12:122237895-122238435	B3GNT4,HPD,LINC01089,MORN3,PSMD9,RHOF,RNF34,SETD1B,TMEM120B,VPS33A,WDR66	chr12:47612940-47613480	AMIGO2,PCED1B,PCED1B-AS1	chr16:87240463-87241003	FBXO31,MAP1LC3B	chr5:17797063-17797603	LOC646241	chr2:62684086-62684626	B3GNT2,EHBP1,RPL37P13,TMEM17	chr17:39059832-39060215	KRT10,KRT12,KRT20,KRT222,KRT23,KRT27,KRTAP1-1,SMARCE1	chr17:75118514-75119054	MGAT5B,SEC14L1,SEPT9	chr17:19651504-19652121	AKAP10,ALDH3A1,ALDH3A2,EPN2-AS1,LOC441784,SLC47A1,SLC47A2,ULK2	chr8:22772868-22773408	EGR3,LOC101929237,LOC286059,PEBP4,RHOBTB2,SORBS3,TNFRSF10B	chr17:73031031-73031571
A549	chr11:12745462-12745605	TEAD1	chr11:88271192-88271732	CTSC	chr20:45946936-45947476	LOC100131496,NCOA3,ZMYND8	chr6:132655321-132655861	EEF1A1P36,MOXD1,TAAR2,TAAR6,TAAR8,TAAR9	chr3:69955426-69955966	MITF	chr6:21770145-21770685	CASC15,LOC102724664,SOX4	chr2:236419935-236420475	AGAP1	chr15:44394801-44395341	CTDSPL2,ELL3,FRMD5	chr19:18490819-18491444	CERS1,CRTC1,ELL,FKBP8,GDF1,GDF15,IFI30,IL12RB1,ISYNA1,JUND,KIAA1683,KLHL26,KXD1,LOC729966,LRRC25,LSM4,MAST3,MIR3188,MPV17L2,PDE4C,PGPEP1,PIK3R2,RAB3A,SSBP4,TMEM59L	chr18:21275387-21275605	ANKRD29,LAMA3,NPC1,RIOK3	chrX:153311902-153312442	ARHGAP4,AVPR2,IDH3G,IRAK1,L1CAM,MECP2,MIR718,RENBP,SRPK3,TKTL1	chr6:151362036-151362713	AKAP12,MTHFD1L	chr8:8145782-8146450	FAM86B3P,LOC101929429	chr16:28985741-28986281	ATP2A1,CD19,LAT,LOC100289092,LOC102723751,NFATC2IP,RABEP2,SH2B1,SPNS1	chr1:154909014-154909554	ADAM15,CKS1B,DCST1,DPM3,EFNA1,EFNA3,EFNA4,FLAD1,KCNN3,LENEP,LOC101928120,MIR92B,MTX1,PBXIP1,PMVK,PYGO2,RUSC1,SLC50A1,THBS3,TRIM46,ZBTB7B	chr13:41114615-41114868	FOXO1	chr12:55328993-55329533	LOC101929405,MUCL1,NEUROD4,TESPA1	chr4:71992391-71992931	DCK,MOB1B,SLC4A4	chr8:124670553-124671093	ANXA13,FAM91A1,FBXO32,KLHL38	chr12:96043019-96043536	AMDHD1,NTN4,SNRPF,USP44	chr1:115722151-115722508	NGF,SIKE1,TSHB,VANGL1	chr11:67784495-67784630	ALDH3B1,ALDH3B2,CHKA,FAM86C2P,GSTP1,MIR4691,NDUFS8,NUDT8,SUV420H1,TCIRG1,UNC93B1	chr20:25117196-25117736	ABHD12,ACSS1,APMAP,CST7,ENTPD6,LOC101926889,PYGB,VSX1	chr18:52768212-52768752	CCDC68	chr13:102107038-102107370
A549	chr15:67175598-67176245	AAGAB,SMAD3,SMAD6	chr16:24998245-24998525	ARHGAP17,LCMT1,LOC100421171,TNRC6A	chr11:61582397-61582937	DAGLA,FADS1,FADS2,FADS3,FEN1,FTH1,LOC399900,MIR1908,MIR611,MYRF,RAB3IL1,SDHAF2,TMEM258	chr4:84129944-84130165	COPS4,COQ2,HELQ,HPSE,LIN54,PLAC8	chr6:39171439-39171979	GLP1R,KCNK16,KCNK17,KCNK5,SAYSD1	chr2:224679765-224680305	AP1S3,MRPL44,SCG2,SERPINE2,WDFY1	chr12:118775160-118775700	PEBP1,SUDS3,TAOK3,VSIG10	chr2:192247458-192247998	MYO1B,NABP1,SDPR,STAT4	chr12:65930626-65931166	LOC100507065,MSRB3	chr8:42769880-42770420	CHRNA6,FNTA,HGSNAT,HOOK3,MIR4469,RNF170,THAP1	chr2:228331305-228331652	AGFG1,COL4A4,MFF,MIR5703,TM4SF20	chr15:59596168-59596708	BNIP2,CCNB2,MYO1E	chr1:164756397-164756937	LOC100505795,LOC102724387,PBX1	chr15:99386037-99386577	IGF1R,MIR4714	chr5:56988891-56989227	LINCR-0003,LOC101928505	chr9:20558410-20558950	FOCAD,FOCAD-AS1,MIR491,MLLT3	chr15:89530180-89530415	ABHD2,FANCI,HAPLN3,MIR7-2	chrX:17423244-17423784	MIR4768,NHS	chr8:26429956-26430496	ADRA1A,DPYSL2,PNMA2,PPP2R2A	chr10:22535505-22536221	COMMD3,EBLN1,LOC100130992,PSME2P6,RPL31P45	chr4:123758077-123758617	BBS12,CETN4P,FGF2,IL21,NUDT6,RPL34P12,RPS26P23,SPATA5	chr4:142563835-142564375	IL15	chr11:62198932-62199472	AHNAK,ASRGL1,B3GAT3,BSCL2,EEF1G,GANAB,INTS5,LOC101927617,LOC102723765,METTL12,ROM1,SCGB2A1,SCGB2A2,TTC9C,TUT1,UBXN1,UQCC3	chr15:69418291-69418831	GLCE,LINC00277,LOC100421574,NOX5,SPESP1	chr6:125326439-125326614
A549	chr14:80830996-80831536	DIO2	chr4:103548875-103549415	BDH2,CISD2,KRT8P46,LOC101929401,MANBA,NFKB1,UBE2D3	chr7:92274929-92275291	CDK6,FAM133B,PEX1,RBM48	chr11:65256527-65257067	AP5B1,CCDC85B,CDC42EP2,CFL1,CTSW,DPF2,EFEMP2,EHBP1L1,FAM89B,FIBP,FRMD8,KAT5,LTBP3,MALAT1,MAP3K11,MIR612,NEAT1,OVOL1,PCNXL3,POLA2,RELA,RNASEH2C,SCYL1,SIPA1,SPDYC,SSSCA1,TIGD3,TM7SF2	chr10:26772576-26772748	APBB1IP,PDSS1	chr17:49010823-49011269	ANKRD40,LUC7L3,MBTD1,NME1,TOB1,WFIKKN2	chr15:34447186-34447373	AVEN,EMC4,EMC7,KATNBL1,LPCAT4,NOP10,PGBD4,SLC12A6	chr3:16109508-16110048	ANKRD28,DPH3,GALNT15	chr9:27427245-27427514	IFNK,MOB3B	chr9:119000569-119000887	PAPPA	chr9:38171320-38171490	ALDH1B1,IGFBPL1,SHB	chr17:43396670-43397210	ARHGAP27,DCAKD,FMNL1,HEXIM2,KIF18B,MAP3K14,NMT1,PLEKHM1,SPATA32	chr1:85938993-85939533	BCL10,C1orf52,CYR61,DDAH1,ZNHIT6	chr14:68914996-68915536	LOC101927971	chr20:34670345-34670729	AAR2,CNBD2,DLGAP4,EPB41L1,HMGB3P2,LINC00657,PHF20,RBM39,SCAND1	chr15:91417353-91417673	BLM,FES,FURIN,HDDC3,LOC101926911,MAN2A2,PRC1,RCCD1,SV2B,UNC45A,VPS33B	chr12:53320176-53320311	CSAD,EIF4B,IGFBP6,ITGB7,KRT18,KRT8,RARG,SOAT2,SPRYD3,TENC1,ZNF740	chr8:41909344-41909878	IKBKB,KAT6A,NKX6-3,PLAT,POLB	chr10:71845703-71846243	AIFM2,H2AFY2,LRRC20,NPFFR1,SAR1A,TYSND1	chr8:145030445-145030985	CYC1,EXOSC4,FAM83H,GPAA1,GRINA,MAPK15,MIR661,NRBP2,OPLAH,PARP10,PLEC,PUF60,SCRIB,ZNF623	chr2:227665195-227665735	IRS1,RHBDD1	chr6:21885748-21885968	LOC102724654	chr9:130764023-130764429	AK1,CIZ1,DNM1,DPM2,ENG,FAM102A,MIR199B,MIR2861,MIR3960,NAIF1,PIP5KL1,PTGES2,PTGES2-AS1,SH2D3C,SLC25A25,ST6GALNAC4,ST6GALNAC6	chr10:77228773-77229313	C10orf11,COMTD1,DUPD1,LOC101929234,MIR606,ZNF503	chr19:2579087-2579627
A549	chr7:47597412-47597952	TNS3	chr11:65186050-65186468	CAPN1,CDC42EP2,CDCA5,DPF2,EHBP1L1,FAM89B,FRMD8,LOC101927789,LTBP3,MALAT1,MAP3K11,MIR612,NEAT1,PCNXL3,POLA2,RELA,SAC3D1,SCYL1,SLC22A20,SLC25A45,SPDYC,SSSCA1,SYVN1,TIGD3	chr3:64164034-64164574	PRICKLE2,PSMD6	chr17:46594900-46595132	CALCOCO2,HOXB1,HOXB13,HOXB2,HOXB3,HOXB4,HOXB5,HOXB6,HOXB7,HOXB8,HOXB9,MIR10A,SKAP1,SNX11,TTLL6	chr4:84176779-84177084	COPS4,COQ2,FAM175A,HELQ,HPSE,LIN54,LOC100287427,LOC391674,MRPS18C,PLAC8,SEC31A	chr17:12134516-12135056	MAP2K4,ZNF18	chr17:33390580-33390992	CCT6B,FNDC8,LIG3,RAD51D,RFFL,RPL37P22,SLFN5,UNC45B,ZNF830	chr1:214393191-214393731	PROX1,SMYD2	chr12:76105948-76106488	KRR1	chr10:14643960-14644500	MIR1265	chr19:45926889-45927429	CD3EAP,CKM,ERCC1,ERCC2,FOSB,GEMIN7,GIPR,KLC3,MARK4,MIR330,OPA3,PPM1N,PPP1R13L,PPP1R37,QPCTL,SYMPK,VASP	chr17:4624751-4625178	ALOX15,ARRB2,ATP6V0CP1,CAMTA2,CXCL16,GLTPD2,GP1BA,LOC101559451,MED11,MINK1,MIR6865,MYBBP1A,PFN1,PLD2,RNF167,SLC25A11,SMTNL2,SPAG7,SPNS2,SPNS3,TM4SF5,VMO1	chr2:30457177-30457322	LBH,LCLAT1,YPEL5	chr2:201623009-201623549	AOX1,BZW1,CASP8,CLK1,LOC100507140,NIF3L1,ORC2,SGOL2	chr15:92612764-92613304	SLCO3A1	chr12:47353233-47353773	AMIGO2	chr6:30720042-30720484	ABCF1,ATAT1,CDSN,DDR1,DHX16,FLOT1,GNL1,GTF2H4,IER3,MDC1,MUC22,NRM,PPP1R10,PPP1R18,PRR3,SFTA2,TUBB,VARS2	chr2:9389361-9389901	ADAM17,ASAP2,CPSF3,IAH1,ITGB1BP1,LOC100506317,MBOAT2,YWHAQ	chr12:104696352-104696892	CHST11,EID3,TDG,TXNRD1	chr6:56673758-56674298	DST,LOC101930010	chr4:104119406-104119946	BDH2,CENPE,SLC9B1,UBE2D3	chr2:165517740-165518280	COBLL1,GRB14,SLC38A11	chr3:12804757-12805297	CAND2,MKRN2OS,RAF1,RPL32,SNORA7A,TMEM40	chr12:28137256-28137517	CCDC91,KLHL42,MANSC4,PTHLH,REP15	chr9:21610533-21611073
A549	chr20:36812467-36813007	BPI,KIAA1755,LOC149684,TGM2,TTI1	chr3:105105939-105106641	ALCAM	chr11:20132950-20133098	DBX1,HTATIP2	chr5:95159214-95159754	ARSK,C5orf27,CTD-2337A12.1,ELL2,GLRX,GPR150,LOC102724720,RFESD,RHOBTB3,SPATA9	chr5:58781509-58781799	NDUFB4P2	chr13:96187545-96187873	ABCC4,CLDN10-AS1,DNAJC3,DZIP1	chr3:148897871-148898187	CP,GYG1,HLTF,HPS3,LOC101927942,TM4SF1	chr4:151490440-151490980	MAB21L2	chr19:49941480-49942020	AKT1S1,ALDH16A1,AP2A1,BCL2L12,CCDC155,CD37,CGB1,CPT1C,FCGRT,FLT3LG,GFY,GYS1,HRC,IRF3,LIN7B,LOC101928295,MIR150,NOSIP,NTF4,PIH1D1,PRMT1,PRR12,PRRG2,RCN3,RPL13A,RPS11,RRAS,SCAF1,SLC17A7,SNORD32A,SNORD33,SNORD34,SNORD35B,TEAD2,TRPM4	chr19:1259081-1259621	ABCA7,ADAMTSL5,ARID3A,ATP5D,C19orf26,CIRBP,CNN2,DAZAP1,EFNA2,GAMT,GPX4,HMHA1,MIDN,MUM1,NDUFS7,PCSK4,PLK5,POLR2E,REEP6,RPS15,STK11,TMEM259,TRN-GTT2-6	chr3:71300410-71300950	FOXP1,MIR1284,PROK2	chr15:39464111-39464651	C15orf54	chr8:41649848-41650388	AGPAT6,ANK1,GOLGA7,KAT6A,NKX6-3	chr3:159646393-159646933	IL12A	chr5:1328129-1328669	LINC01511,LOC101928884,LPCAT1,MIR4457,SLC12A7,SLC6A3	chr8:21542586-21542805	DOK2,NPM2,XPO7	chr12:98795899-98796439	APAF1,IKBIP,LOC643770,SLC9A7P1,TMPO,TRD-GTC1-1	chr7:158611491-158612031	ESYT2,NCAPG2,WDR60	chrX:10418553-10419093	CLCN4	chr3:151694076-151694351	AADAC,MBNL1	chr9:111342156-111342742	RPL36P14	chr3:179708820-179709360	MRPL47,PEX5L	chr13:40976505-40977045	RN7SKP2	chr18:3618031-3618757	DLGAP1-AS1,LOC100419892,LOC100505592,TGIF1	chr12:54219038-54219464
A549	chr9:89990545-89990989	DAPK1	chr8:119012525-119013065	EXT1	chr16:23093100-23093462	COG7,HS3ST2,SCNN1G,USP31	chr6:1296709-1297249	FOXC1,FOXF2,FOXQ1	chr5:123996897-123997699	ZNF608	chr7:98865095-98865635	ARPC1A,ARPC1B,BUD31,CPSF4,KPNA7,MYH16,PDAP1,PTCD1,ZKSCAN5,ZNF394	chr3:23617133-23617673	UBE2E1	chr16:81437129-81437669	CMIP,GAN,GCSH	chr2:224087070-224087610	KCNE4	chr4:89672747-89673287	FAM13A-AS1,HERC3,LOC102723488,NAP1L5,PYURF	chr20:3524809-3525349	ADAM33,ATRN,AVP,LZTS3,SLC4A11	chr22:50364293-50364833	ALG12,BRD1,CRELD2,MIR6821,MLC1,MOV10L1,SELO,TTLL8,TUBGCP6,ZBED4	chr12:107027156-107027696	LOC100287944,RFX4,RIC8B	chr6:37139765-37140305	CMTR1,FGD2,MTCH1,PI16,PIM1,PPIL1,RNF8	chr1:150585893-150586433	ADAMTSL4,ADAMTSL4-AS1,ANXA9,ARNT,CTSK,CTSS,ECM1,ENSA,GOLPH3L,HORMAD1,LOC102724012,MCL1,MIR4257,PRPF3,SETDB1,TARS2	chr1:8319548-8320088	SLC45A1	chr17:28804348-28804888	BLMH,GOSR1,LOC101927037,SLC6A4,TMIGD1	chr6:147312284-147312695	ADGB,STXBP5	chr4:189293130-189293670	ICE2P1,RPL7AP27,TRIML1	chr17:45266317-45266857	CDC27,EFCAB13,GOSR2,ITGB3,MYL4,WNT3,WNT9B	chr11:8625718-8626258	RIC3,RPL27A,SNORA45A,STK33,TRIM66	chr7:27806900-27807440	HIBADH,TAX1BP1	chr9:99374329-99374869	AAED1,CDC14B,HABP4,ZNF367	chr3:171569400-171569940	FNDC3B,PLD1,TMEM212	chr5:140098419-140098684
A549	chr1:23903601-23904008	ASAP3,CNR2,E2F2,GALE,HMGCL,HNRNPR,HTR1D,ID3,LYPLA2,MDS2,PNRC2,RPL11,TCEA3,TCEB3,ZNF436	chr19:38684803-38685343	C19orf33,DPF1,FAM98C,GGN,KCNK6,PPP1R14A,SPINT2,SPRED3,YIF1B	chr1:59280804-59281118	JUN,LOC101926907,TACSTD2	chr7:80351923-80352613	GNAT3,SEMA3C	chr15:72529854-72530141	ARIH1,CELF6,GRAMD2,HEXA,HEXA-AS1,LOC102723606,MYO9A,PARP6,PKM	chr5:34743930-34744470	BRIX1,DNAJC21,LOC101929704,TTC23L	chr7:17672590-17673130	AHR	chr8:142578492-142579032	GPR20,MROH5	chr7:12982152-12982692	ARL4A,RBMX2P4	chr10:104725128-104725668	ARL3,AS3MT,CNNM2,CYP17A1,TAF5,WBP1L	chr22:46414616-46415156	CDPF1,LINC00899,LOC642648,LOC730668,PPARA,PRR34,TRMU,WNT7B	chr7:6116807-6117182	AIMP2,ANKRD61,CYTH3,EIF2AK1,OCM,PMS2,RAC1,USP42	chr9:75695173-75695713	ANXA1	chr5:169019993-169020333	DOCK2,SLIT3,SPDL1	chr15:67334230-67334770	AAGAB,IQCH,LOC102723493,SMAD3	chr17:25659782-25660322	KSR1,LOC100132972,WSB1	chr16:15536022-15536562	ABCC1,KIAA0430,MPV17L,NDE1	chr4:77625537-77626077	CCNI,SEPT11,STBD1,SUMO2P11	chr11:86454392-86454808	FZD4,LOC102724775,ME3,PRSS23,TMEM135	chr5:174673226-174673766	DRD1	chr2:196428774-196429314	AHCYP5,SLC39A10	chr4:151383880-151384420	MAB21L2	chr19:45417806-45418346	APOC1,APOC2,APOC4,APOC4-APOC2,APOE,BCAM,BCL3,CBLC,CEACAM16,CEACAM19,CLASRP,GEMIN7,PVRL2,RELB,TOMM40,ZNF296	chr13:35437831-35438049	NBEA	chr2:10425596-10426136
A549	chr8:122611552-122612092	HAS2,HAS2-AS1	chr12:79940839-79941600	PAWR	chr6:3001978-3002518	BPHL,LINC01011,MIR4645,MYLK4,NQO2,RIPK1,SERPINB6,SERPINB9,SERPINB9P1,TUBB2A,TUBB2B,WRNIP1	chr2:100907563-100907967	AFF3,CHST10,LONRF2	chr12:63687969-63688509	AVPR1A	chr19:41196863-41197403	ADCK4,C19orf54,CYP2T2P,ITPKC,LTBP4,MIA,NUMBL,SHKBP1,SNRPA	chr11:129194336-129194876	ARHGAP32,BARX2	chr22:23046075-23046615	IGLV2-23,IGLV2-33,IGLV2-5,IGLV3-16,IGLV3-21,IGLV3-22,IGLV3-24,IGLV3-25,IGLV3-32,IGLVI-20,LOC648691,ZNF280B	chr11:82762785-82763325	ANKRD42,DDIAS,PCF11,PRCP,RAB30,RAB30-AS1,RPL7AP54	chr17:47031613-47032153	ABI3,ATP5G1,B4GALNT2,CALCOCO2,GIP,HOXB13,IGF2BP1,LOC100419622,UBE2Z	chr10:26757076-26757616	APBB1IP,GAD2	chr9:140558931-140559471	ARRDC1,ARRDC1-AS1,CACNA1B,DPH7,EHMT1,ENTPD8,MIR602,MRPL41,NELFB,NOXA1,NSMF,PNPLA7	chr21:40159470-40159766	ERG,ETS2,LINC00114	chr17:38136756-38137296	CASC3,CDC6,CDK12,CSF3,GRB7,GSDMA,GSDMB,IKZF3,LOC102724103,LRRC3C,MED24,MSL1,ORMDL3,PSMD3,RAPGEFL1,THRA,WIPF2	chr9:127046690-127046860	LHX2,NEK6,NR5A1,PSMB7	chr19:50372652-50373192	AKT1S1,ALDH16A1,AP2A1,ATF5,BCL2L12,CPT1C,FUZ,IL4I1,IRF3,MED25,MIR4750,MYH14,NUP62,PNKP,PRMT1,PRR12,PTOV1,PTOV1-AS1,RPL13A,RRAS,TBC1D17,TSKS,VRK3	chr16:56847857-56848397	BBS2,FAM192A,HERPUD1,MIR138-2,MT1A,MT1DP,MT1L,MT1X,MT2A,MT4,NLRC5,SLC12A3	chr1:44855856-44856396	DMAP1,ERI3,LOC101929609,RNF220,TCTEX1D4	chr16:83986561-83986858	ADAD2,DNAAF1,HSBP1,HSDL1,MBTPS1,MLYCD,NECAB2,OSGIN1,TAF1C	chr17:53524094-53524585	HLF,LOC101927367,MMD	chr1:8065054-8065609	ERRFI1,LOC102724539,PARK7,PER3,SLC45A1,TNFRSF9,UTS2,VAMP3	chr7:24781229-24781599	DFNA5,MPP6,OSBPL3	chr3:27562968-27563251	EOMES,LOC643634,NEK10,SLC4A7,UBA52P4	chr19:38794461-38795001	C19orf33,CAPN12,CATSPERG,DPF1,GGN,KCNK6,PPP1R14A,PSMD8,SPINT2,SPRED3,YIF1B	chr2:146557875-146558415
A549	chr7:32619330-32619870	AVL9,LSM5,PDE1C,ZNRF2P1	chr3:155277965-155278228	PLCH1,SLC33A1	chr7:80803095-80803614	SEMA3C	chr9:114363957-114364251	DNAJC25,DNAJC25-GNG10,GNG10,KIAA0368,LOC101929953,LRRC37A5P,PTGR1,ZNF483	chr9:114827995-114828535	PTGR1,SUSD1,UGCG	chr19:41731477-41732320	ADCK4,ATP5SL,AXL,B3GNT8,B9D2,BCKDHA,CCDC97,CYP2S1,EXOSC5,HNRNPUL1,SNRPA,TGFB1,TMEM91,TRK-TTT10-1	chr2:62805921-62806483	EHBP1,RSL24D1P2,TMEM17	chr4:184096962-184097502	CLDN22,DCTD,ING2,LOC100132090,WWC2	chr19:41769917-41770457	ATP5SL,AXL,B3GNT8,B9D2,BCKDHA,CCDC97,CYP2S1,EXOSC5,HNRNPUL1,SNRPA,TGFB1,TMEM91,TRK-TTT10-1	chr2:43690342-43690882	PLEKHH2,THADA,ZFP36L2	chr20:57225972-57226512	CTSZ,GNAS,NPEPL1,STX16,STX16-NPEPL1	chr10:99447065-99447464	ANKRD2,AVPI1,EXOSC1,HOGA1,LOC101927137,MMS19,MORN4,PGAM1,PI4K2A,ZFYVE27	chr8:94892465-94893005	PDP1,RBM12B,RBM12B-AS1,TMEM67	chr17:21191154-21191514	DHRS7B,MAP2K3,NATD1,USP22	chr18:60544519-60545059	PHLPP1	chr18:68025268-68025614	LOC101060542,LOC102724895,RPS2P6,RTTN,SOCS6	chr12:124864543-124865083	CCDC92,MIR6880,NCOR2	chr18:74777462-74777621	MBP	chr1:153517446-153517986	CHTOP,ILF2,JTB,LOR,NPR1,PGLYRP4,S100A1,S100A12,S100A13,S100A14,S100A16,S100A2,S100A3,S100A4,S100A5,S100A6,S100A7,S100A7A,S100A7L2,S100A8,S100A9,SLC27A3,SNAPIN	chr22:36835756-36836296	APOL2,EIF3D,FOXRED2,MIR6819,MYH9,TXN2	chr11:67122031-67122335	ACY3,ADRBK1,AIP,ALDH3B2,ANKRD13D,CABP2,CARNS1,CDK2AP2,CLCF1,CORO1B,GSTP1,KDM2A,NDUFV1,POLD4,PPP1CA,RAD9A,RHOD,SSH3,TBC1D10C,TMEM134	chr1:169117830-169118370	ATP1B1,BLZF1,LINC00970,LOC101928596,NME7	chr19:54370794-54370939	CACNG6,CACNG7,LENG1,MYADM,NDUFA3,NLRP12,OSCAR,PRKCG,TFPT,VSTM1	chr1:167789103-167789643	ADCY10,CREG1,MPC2,MPZL1	chr2:161417978-161418392
A549	chr13:76583779-76584319	COMMD6,LMO7,LMO7DN	chr17:36981381-36981921	ARL5C,CISD3,CWC25,FBXO47,LASP1,MIR4727,MLLT6,PCGF2,PIP4K2B,PSMB3,RPL23,SNORA21,SRCIN1	chr6:126362940-126363480	HEY2,HINT3,NCOA7,TRMT11	chr15:51659381-51659921	CYP19A1,DMXL2,TNFAIP8L3	chr8:90898265-90898858	CALB1,DECR1,LOC101929709,NBN,OSGIN2,RIPK2	chr2:150505020-150505560	LOC101929231,MMADHC	chr20:16510694-16511234	KIF16B,SNRPB2	chr2:43206663-43207203	HAAO,LOC100128048,LOC102723854,ZFP36L2	chr1:64163974-64164262	EFCAB7,ITGB3BP,PGM1	chr20:36008691-36009296	BLCAP,GHRH,MROH8,RPN2,SRC	chr18:74839763-74840303	MBP	chr21:17031986-17032526	USP25	chr4:156260923-156261463	GUCY1A3,LOC100420289,MAP9	chr11:85430169-85430408	CCDC89,CREBZF,DLG2,SYTL2,TMEM126A	chr13:67508086-67508489	PCDH9	chr5:143567333-143567580	KCTD16,YIPF5	chr20:36688133-36688673	BPI,KIAA1755,RPRD1B,TGM2,TTI1,VSTM2L	chr7:107589794-107589942	CBLL1,DLD,LAMB1,SLC26A4	chr3:44927044-44927584	EXOSC7,KIAA1143,KIF15,MIR564,PPIAP18,TGM4,TMEM42,ZDHHC3,ZNF197,ZNF501,ZNF502	chr10:75255576-75256116	ANXA7,ECD,MSS51,MYOZ1,PPP3CB,PPP3CB-AS1,SEC24C,SYNPO2L,USP54	chr12:89901105-89901382	ATP2B1,CENPCP1,GALNT4,LOC102724782,POC1B,POC1B-GALNT4	chr6:2630703-2630941	C6orf195,MYLK4,NQO2,SERPINB1,WRNIP1	chr9:96092115-96092655	FAM120A,FAM120AOS,LOC101927993,WNK2	chr10:4707294-4707834	LINC00704,LINC00705	chr12:14044716-14045256
A549	chr7:138001210-138001750	CREB3L2,RPS17P12,TRIM24	chr18:68101068-68101608	LOC101060542,LOC102724895,SOCS6	chr2:64211280-64211820	PELI1,VPS54	chr4:188913973-188914513	LOC389249,TRIML1,ZFP42	chr9:33425009-33425549	ANXA2P2,AQP3,AQP7,B4GALT1,CHMP5,NFX1,NOL6	chr1:151947811-151947998	HRNR,KRT8P28,MRPL9,NBPF18P,RORC,RPTN,S100A10,S100A11,TCHH,TCHHL1,TDRKH,THEM4	chr19:47454891-47455431	AP2S1,ARHGAP35,BBC3,DACT3-AS1,FKRP,NPAS1,PRKD2,SLC1A5,STRN4,TMEM160,ZC3H4	chr11:110227444-110227898	FDX1,RDX	chr7:75988530-75989070	DTX2,HSPB1,MIR4651,SRRM3,SSC4D,YWHAG,ZP3	chr7:107655526-107655923	DLD,LAMB1,LAMB4,SLC26A3	chr3:8978754-8979070	RAD18	chr14:62129141-62129681	HIF1A,SNAPC1,TMEM30B	chr12:79693137-79693678	LOC100420794,SYT1	chr16:67514914-67515454	ACD,AGRP,ATP6V0D1,CTCF,ENKD1,FAM65A,FHOD1,GFOD2,HSD11B2,HSF4,KCTD19,LCAT,LOC101927837,LRRC29,LRRC36,PARD6A,PLEKHG4,RLTPR,SLC9A5,TPPP3,TRADD,ZDHHC1	chr12:49890870-49891074	C1QL4,FMNL3,KCNH3,MCRS1,RHEBL1,SPATS2,TMBIM6,TROAP,TUBA1A,TUBA1C,WNT10B	chr6:155522728-155523268	CLDN20,NOX3,TFB1M,TIAM2	chr6:17877477-17877781	FAM8A1,NHLRC1,TPMT	chr10:95242266-95242535	CEP55,FFAR4,FRA10AC1,MYOF,SLC35G1	chr19:41403043-41403486	ADCK4,CCDC97,CYP2A6,CYP2A7,CYP2G1P,EGLN2,MIA,NUMBL,RAB4B-EGLN2,SNRPA	chr10:33294138-33295109	AK3P5,ITGB1,LOC101929475	chr1:84713320-84713458	LOC101927633,PRKACB,RPF1,SAMD13,SPATA1,TTLL7	chr2:28143362-28143727	BRE,GPN1,MRPL33,RBKS,SUPT7L	chr6:1335715-1336255	FOXF2,FOXQ1,MIR6720	chr4:7971728-7972268	AFAP1,SH3TC1	chr1:154973149-154973689
A549	chr4:139163487-139163733	SLC7A11	chr20:4116048-4116671	ADRA1D,LINC01433,LOC101929155,PANK2,RPL21P2,SMOX	chr9:133656440-133656980	ABL1,EXOSC2,FIBCD1,FUBP3,LAMC3,PRDM12,QRFP	chr7:134146998-134147538	AKR1B1,AKR1B10,AKR1B15,BPGM,SLC35B4	chr5:81683097-81683477	ATP6AP1L,RPS23	chr4:102121744-102122284	FLJ20021,PPP3CA	chr7:34978738-34979007	DPY19L1,MIR548N	chr19:41152120-41152329	ADCK4,BLVRB,EGLN2,HIPK4,ITPKC,LTBP4,MAP3K10,MIA,NUMBL,PRX,SERTAD1,SERTAD3,SHKBP1,SNRPA	chr17:53511112-53511480	HLF,LOC101927367,MMD,STXBP4	chr2:85726269-85726572	ATOH8,C2orf68,CAPG,GGCX,GNLY,MAT2A,RETSAT,RNF181,RPSAP22,SFTPB,SH2D6,TGOLN2,USP39	chr2:37330795-37331335	CEBPZ,CEBPZOS,EIF2AK2,FEZ2,GPATCH11,NDUFAF7,PRKD3,QPCT,STRN,SULT6B1	chr2:217181385-217181925	IGFBP5,MARCH4,PECR,RPL37A,SMARCAL1	chr2:198023442-198023982	ANKRD44,COQ10B,LOC101927596,PGAP1	chr16:14109741-14110281	ERCC4,LOC101927311,MIR193B,MKL2	chr20:49262155-49262491	BCAS4,CEBPB,LOC100506175,MOCS3,PARD6B,PTPN1	chr12:121130251-121130553	ACADS,CABP1,COQ5,COX6A1,DYNLL1,GATC,LOC101928300,MIR4700,MLEC,POP5,RNF10,TRIAP1,UNC119B	chr22:25290403-25290943	KIAA1671,PIWIL3,SGSM1,TMEM211	chr12:32204570-32204734	BICD1	chr20:50366708-50367091	ATP9A,SALL4	chr8:125282326-125282622	RNF139,TRMT12	chr17:56708940-56709480	HSF5,MTMR4,PPM1E,RAD51C,RNF43,SEPT4,TEX14	chr12:125400912-125401220	AACS,DHX37,RPL22P19,SCARB1,TRD-GTC2-7,TRD-GTC2-8,TRF-GAA1-2,UBC	chr1:8138118-8138658	ERRFI1,PER3,RPL7AP18,UTS2	chr7:32918893-32919433	FKBP9,KBTBD2,MIR550A2,MIR550B2,NT5C3A,RP9,ZNRF2P1	chr14:68205554-68206094
A549	chr6:85176124-85176664	CEP162,MRAP2,TBX18	chr21:45029622-45029781	H2BFS,HSF2BP,RRP1B,SIK1	chr20:30191899-30192338	BCL2L1,COX4I2,DEFB116,FOXS1,HCK,HM13,HM13-AS1,ID1,MCTS2P,MIR3193,MYLK2,REM1,TPX2,TTLL9	chr3:12235063-12235200	PPARG,TIMP4,TSEN2	chr19:49954688-49955228	AKT1S1,ALDH16A1,BCL2L12,CCDC155,CD37,CPT1C,FCGRT,FLT3LG,GFY,GYS1,HRC,MIR150,NOSIP,NTF4,PIH1D1,PPFIA3,PRMT1,PRR12,PTH2,RPL13A,RPS11,RRAS,SCAF1,SLC17A7,SNORD32A,SNORD33,SNORD34,SNORD35B,TEAD2,TRPM4	chr4:77624350-77624546	2015-09-11	chr11:57211809-57212272	SLC43A3,SSRP1,TNKS1BP1,UBE2L6	chr5:142974363-142975642	NR3C1	chr16:73129292-73129678	ZFHX3	chr2:234584725-234585055	HJURP,UGT1A13P,UGT1A6,UGT1A7,UGT1A8,UGT1A9,USP40	chr1:8107898-8108438	ERRFI1,LOC100129776,LOC102724539,PARK7,UTS2,VAMP3	chr2:36603342-36603882	CRIM1,FEZ2,LOC100288911,LOC101929500	chr5:55933938-55934478	LOC101928448,MAP3K1,MIER3	chr6:11207316-11207920	ELOVL2	chr16:87887273-87887813	BANP,CA5A,KLHDC4,SLC7A5	chr18:33049490-33050030	GALNT1,INO80C,ZNF24,ZNF396,ZNF397,ZSCAN30	chr8:128230959-128231554	CCAT1,POU5F1B	chr14:103665016-103665556	EIF5,GCSHP2,LOC102723726,MARK3,TNFAIP2	chr2:182656055-182656357	CERKL,ITGA4,NEUROD1,PPP1R1C,SSFA2	chr6:3913855-3914126	ECI2,FAM50B,PRPF4B,PXDC1,RPS25P7	chr3:12235646-12236186	PPARG,TIMP4	chr6:47427873-47428413	CD2AP,GPR111,GPR115,TNFRSF21	chr13:75754870-75755410	SSR1P2,TBC1D4	chr18:11850105-11850254	ANKRD62,CHMP1B,CIDEA,GNAL,IMPA2,MPPE1	chr8:40032003-40033127
A549	chr4:90224400-90224751	FAM13A,GPRIN3,TIGD2	chr7:92439047-92439377	CDK6,FAM133B,PEX1,RBM48	chr20:61855979-61856519	ARFGAP1,BHLHE23,BIRC7,COL20A1,FLJ16779,GID8,HAR1A,HAR1B,LOC102723788,MIR3196,NKAIN4,YTHDF1	chr8:124229159-124229699	FAM83A,MIR4663,TBC1D31,TRM-CAT1-1,UBA52P5,ZHX1	chr16:77613166-77613706	ADAMTS18,VAT1L	chr15:60699625-60699989	ANXA2,ICE2,RPL36AP44	chr5:106724785-106725325	EFNA5	chr15:70563642-70564182	TLE3	chr20:19844740-19845122	CFAP61,CRNKL1,NAA20	chr9:5843622-5844162	AK4P4,ERMP1,KIAA2026,MLANA,RANBP6,RIC1	chr14:31503087-31503268	AP4S1,COCH,HEATR5A,HECTD1,MIR624,SCFD1,STRN3	chr6:133662720-133662941	EYA4	chr2:55338716-55339256	CLHC1,LOC100128027,MTIF2,RPS27A,RTN4	chr19:37708629-37709169	HKR1,ZFP30,ZNF383,ZNF420,ZNF569,ZNF570,ZNF585A,ZNF585B	chr9:563716-563916	CBWD1,KANK1	chr7:55132619-55133159	EGFR,EGFR-AS1,LANCL2	chr11:102048931-102049471	BIRC2,BIRC3,MMP20,RPS6P17,YAP1	chr17:7486714-7487254	ATP1B2,CD68,EFNB3,EIF4A1,ELP5,FGF11,FXR2,HES7,KCTD11,LOC102724164,MPDU1,NAA38,NEURL4,PHF23,POLR2A,SAT2,SENP3,SHBG,SNORA67,SOX15,TMEM102,TMEM256,TMEM95,TNFSF12,TNFSF13,TNK1,WRAP53,ZBTB4	chr18:3383444-3383814	IGLJCOR18,LOC101927094,MYL12A,MYL12B,RPL31P59,TGIF1	chr1:207417393-207417933	C4BPA,C4BPAP2,C4BPB,CD55,IL24,LOC100421610,PIGR,YOD1	chr4:15692005-15692388	BST1,CC2D2A,CD38,FAM200B,FBXL5	chr2:188406224-188406865	CALCRL,TFPI	chr17:39006633-39006926	IGFBP4,KRT10,KRT12,KRT20,KRT27,KRT28,SMARCE1,TMEM99	chr1:164617817-164618357	LOC102724387,PBX1	chr2:29339039-29339579
A549	chr17:63088317-63088857	AMZ2P1,GNA13,LOC100507002,RGS9	chr13:67674856-67675172	PCDH9	chr8:134061828-134062368	MIR7848,NDRG1,SLA,TG,TMEM71	chr17:37356154-37356694	ARL5C,CACNB1,CDK12,FBXO47,LOC100131347,MED1,NEUROD2,PCGF2,PLXDC1,RPL19,STAC2,TRC-GCA2-2,TRC-GCA2-3	chrX:24880512-24880720	ARX,PCYT1B,POLA1	chr12:110906188-110906728	ANAPC7,ARPC3,ATP2A2,CUX2,FAM216A,GPN3,HMGA1P3,PPP1CC,PPTC7,RAD9B,RPL31P49,VPS29	chr14:103576545-103576798	AMN,CDC42BPB,EIF5,EXOC3L4,LOC102723726,SNORA28,TNFAIP2,TRAF3	chr1:200350683-200351223	FAM58BP,KIF14,LINC00862,LOC101929224,ZNF281	chr10:104998784-104999027	CALHM1,CALHM2,CALHM3,CYP17A1,INA,NEURL1,NT5C2,PCGF6,PDCD11,RPEL1,TAF5,USMG5	chr3:161138603-161138834	LOC101243545,OTOL1,RPL23AP42,SPTSSB	chr11:65910125-65910665	B3GNT1,BANF1,BBS1,CCDC85B,CNIH2,EIF1AD,FIBP,KLC2,MAP3K11,MRPL11,PACS1,RAB1B,SART1,SF3B2,TMEM151A,TSGA10IP,ZDHHC24	chr2:216281959-216282499	ATIC,FN1	chr18:29952222-29952762	GAREM,MEP1B,RNF138,TRAPPC8	chr7:93543845-93544108	GNG11,GNGT1,TFPI2	chr2:235044302-235044842	TRPM8	chr9:135145488-135146028	BARHL1,C9orf171,NTNG2,SETX	chr20:5635146-5635672	CHGB,EIF4EP1,GPCPD1,RPS18P1	chr14:61645337-61645877	MNAT1,PRKCH,SLC38A6,TMEM30B	chr3:8486005-8486480	LMCD1	chr12:10364701-10365241	CLEC1A,CLEC7A,GABARAPL1,KLRC2,KLRC3,KLRD1,KLRK1,LOC101928100,LOC102724020,LOC102724029,OLR1,TMEM52B	chr12:104514812-104515094	EID3,GLT8D2,HCFC2,HSP90B1,NFYB,NT5DC3,TDG,TXNRD1	chr3:81765987-81766527	GBE1	chr9:75694368-75694584	ANXA1	chr1:164599810-164600350	LOC102724387,PBX1	chr9:74241270-74241810
A549	chr7:34104104-34104624	BMPER	chr11:101956663-101956862	ANGPTL5,BIRC2,BIRC3,KIAA1377,MMP7,YAP1	chr13:42270647-42271187	RGCC	chr7:93540025-93540220	BET1,GNG11,GNGT1,TFPI2	chr16:57513586-57514126	ARL2BP,CCDC102A,CCL17,CCL22,CIAPIN1,COQ9,DOK4,FAM192A,GPR114,GPR56,HMGB3P32,KATNB1,POLR2C,RSPRY1	chr10:93364899-93365439	FGFBP3,HECTD2,HECTD2-AS1,PPP1R3C,TNKS2	chr1:18995153-18995693	ALDH4A1,IFFO2,KLHDC7A,PAX7,TAS1R2	chr8:144911301-144911841	CCDC166,EEF1D,EXOSC4,FAM83H,GRINA,LOC101928220,MAF1,MAPK15,MIR4664,MIR6845,MIR937,MROH1,MROH6,NAPRT,NRBP2,OPLAH,PARP10,PLEC,PUF60,SCRIB,SHARPIN,SMPD5,TIGD5,TSTA3,ZNF707	chr3:98689929-98690315	CPOX,DCBLD2,ST3GAL6	chr4:25564808-25565348	SLC34A2	chr1:68257725-68258111	DIRAS3,GADD45A,GNG12,GNG12-AS1,RNU7-80P	chr13:95949951-95950232	ABCC4,LOC102724149	chr6:142628968-142629508	GPR126,NMBR,VTA1	chr2:161439580-161440120	ITGB6,RBMS1	chr12:105055898-105056438	CHST11,NFYB	chr11:86451669-86452012	FZD4,LOC102724775,ME3,PRSS23,TMEM135	chr10:3542815-3542999	KLF6,PITRM1	chr9:97770241-97770781	MIR23B,MIR24-1,MIR27B,MIR3074	chr16:87824251-87824692	BANP,JPH3,KLHDC4,MAP1LC3B,MIR6775,SLC7A5,ZCCHC14	chr6:29932520-29933060	GABBR1,HCG4P5,HCG8,HCG9,HLA-H,MCCD1P2,MICD,PPP1R11,RNF39,TRIM10,TRIM15,TRIM26,TRIM31,ZNRD1	chr20:48227562-48228102	B4GALT5,KCNB1,LOC101927486,PTGIS,SLC9A8,ZNFX1	chr8:82106102-82106642	PAG1	chr12:82751986-82752526	CCDC59,METTL25	chr17:39845557-39846097	ACLY,EIF1,FKBP10,GAST,HAP1,JUP,KLHL10,KLHL11,KRT14,KRT16,KRT17,KRT19,KRT36,KRT9,LEPREL4,NKIRAS2,NT5C3B	chr1:180278331-180278871
A549	chr3:146224366-146224703	PLSCR1,PLSCR2,PLSCR4	chr1:153643517-153644057	CHTOP,GATAD2B,ILF2,INTS3,NPR1,S100A1,S100A13,S100A14,S100A16,S100A2,S100A3,S100A4,S100A5,S100A6,S100A7,SLC27A3,SLC39A1,SNAPIN,TRX-CAT1-1	chr6:158033928-158034468	SNX9	chr2:113449984-113450524	CHCHD5,CKAP2L,FLJ42351,IL1A,IL1F10,LOC101927330,LOC102724955,POLR1B,SLC20A1,TTL	chr15:93460897-93461038	CHD2,FAM174B,LOC100507217,MIR3175,RGMA	chr18:56524055-56524595	ALPK2,MALT1,ZNF532	chr1:152021002-152021207	C2CD4D,HRNR,LOC101927949,RORC,S100A10,S100A11,TCHHL1,TDRKH,THEM4,THEM5	chr22:31226874-31227235	DUSP18,GAL3ST1,MORC2,PES1,PLA2G3,RNF215,SELM,SLC35E4,SMTN,TCN2,TUG1	chr3:167532290-167532830	GOLIM4,PDCD10,SERPINI1,WDR49	chr3:23621897-23622240	UBE2E1	chr16:1052636-1053176	BAIAP3,CACNA1H,CHTF18,GNG13,LMF1,RPUSD1,SOX8,SSTR5,TPSD1,UBE2I	chr8:10009594-10010134	MSRA,PRSS55	chr12:116966812-116967319	LINC00173,MAP1LC3B2,MED13L,RNFT2	chrX:106216667-106217207	MORC4,NUP62CL,RBM41,RIPPLY1,RNF128,TBC1D8B	chr17:77785114-77785654	CARD14,CBX4,CBX8,CCDC40,ENPP7,LOC101928766,LOC102723939,LOC102723961,TBC1D16	chr12:124869759-124870126	NCOR2	chr5:156483771-156484311	CYFIP2,HAVCR1,HAVCR2,ITK,MED7	chr19:17422629-17423169	ABHD8,ANKLE1,ANO8,BABAM1,BST2,COLGALT1,DDA1,GTPBP3,HAUS8,HMGB3P29,MRPL34,MYO9B,NR2F6,NXNL1,OCEL1,PLVAP,SLC27A1,TMEM221,USE1,USHBP1	chr1:156630037-156630577	APOA1BP,ARHGEF11,BCAN,ETV3,GPATCH4,HAPLN2,HDGF,IQGAP3,ISG20L2,LRRC71,MEF2D,MIR9-1,NES,NTRK1,PEAR1,PRCC,RHBG,RRNAD1,SH2D2A	chr5:95423602-95424142	ELL2,MIR583,PCSK1	chr9:131902242-131902439	CRAT,DOLK,DOLPP1,IER5L,LOC101929314,NTMT1,PHYHD1,PKN3,PPP2R4,SH3GLB2	chr1:200305585-200305948	FAM58BP,LINC00862	chr13:95767908-95768109	ABCC4	chr1:3459822-3460362	LRRC47,MEGF6,MIR551A,SMIM1,TP73,TPRG1L,WRAP73	chr11:46295346-46295886
A549	chr9:107826679-107827219	ABCA1	chr22:36232266-36232806	APOL5,HMOX1,MB,RBFOX2,RPL41P3	chr5:124613102-124613642	HMGB1P22	chr8:33370529-33371069	FUT10,LOC100630919,MAK16,RNF122,SNORD13,TTI2	chr21:16251252-16251792	NRIP1,SAMSN1	chr20:35807325-35807865	GHRH,LOC100419562,MANBAL,MROH8,RBL1,RPN2,SAMHD1,SRC	chr7:2860084-2860624	AMZ1,GNA12,LOC100131264,LOC102723871	chr3:123324877-123325020	ADCY5,MYLK,PTPLB	chr9:35510919-35511525	CD72,CREB3,FAM166B,GBA2,HINT2,NPR2,RUSC2,SIT1,SPAG8,TESK1,TLN1,TPM2	chr12:104607779-104608010	EID3,HCFC2,NFYB,RPL18AP3,TDG,TXNRD1	chr2:102716822-102717362	IL1R1,IL1R2,IL1RL1	chr9:22159006-22159327	CDKN2A,CDKN2B	chr19:33784104-33784644	CEBPA,CEBPG,GPATCH1,LRP3,PEPD,RHPN2,RPS3AP50,SLC7A10,WDR88	chr9:131069408-131069948	CIZ1,COQ4,DNM1,GLE1,GOLGA2,LCN2,MIR199B,MIR3154,NAIF1,ODF2,PTGES2,SLC25A25,SLC27A4,SPTAN1,SWI5,TRR-TCT3-2,TRUB2,URM1	chr4:89767474-89768014	NAP1L5	chr1:90417585-90418125	GEMIN8P4,LRRC8D,ZNF326	chr12:76160473-76160903	GLIPR1,GLIPR1L2,KRR1	chr15:63142929-63143353	TLN2,TPM1	chr10:114718000-114718540	LOC102724518,TCF7L2	chr17:7232668-7233208	ACADVL,ACAP1,CHRNB1,CLDN7,CTDNEP1,DLG4,DNAH2,DVL2,EFNB3,EIF5A,ELP5,FGF11,GABARAP,GPS2,KCTD11,MPDU1,NEURL4,PHF23,PLSCR3,POLR2A,SENP3,SHBG,SLC16A11,SLC16A13,SLC2A4,SOX15,TMEM102,TMEM95,TNFSF12,TNK1,YBX2,ZBTB4	chr10:47057106-47058517	GPRIN2,LINC00842,LOC101927699,LOC102724593,NPY4R,SYT15	chr14:56219774-56220163	KTN1,LINC00520,RPL13AP3	chr19:46580821-46581361	CCDC61,DMPK,DMWD,HIF3A,IGFL1,IGFL2,IGFL3,IGFL4,IRF2BP1,LOC645553,MYPOP,NOVA2,PGLYRP1,PPP5C,RPL12P41,SYMPK	chr1:8116007-8116547	ERRFI1,LOC102724539,PARK7,RPL7AP18,UTS2	chrX:109331051-109331333
A549	chr6:117836434-117836909	DCBLD1,GOPC,NUS1,ROS1,VGLL2	chr1:200119962-200120233	FAM58BP,LOC100420255,NR5A2,ZNF281	chr15:99864302-99864842	LRRC28,MEF2A,SYNM,TTC23	chr9:97681781-97682452	FANCC,FBP1,LOC101928119	chr2:46257601-46257747	EPAS1,PRKCE	chr4:8249788-8250328	ABLIM2,ACOX3,HTRA3,SH3TC1,TRMT44	chr12:8113226-8113766	C3AR1,CLEC4C,DPPA3,FOXJ2,GDF3,LOC100462988,NANOG,NANOGNB,NANOGP1,NECAP1,RPS20P29,SLC2A14,SLC2A3,ZNF705A	chr15:68177003-68177543	LOC101929076,PIAS1,RNU6-1,SKOR1	chrX:24908646-24909186	PCYT1B,POLA1	chr7:99867668-99868208	AP4M1,CNPY4,COPS6,GAL3ST4,GATS,GPC2,LAMTOR4,MBLAC1,MCM7,MEPCE,NYAP1,PPP1R35,PVRIG,TSC22D4,ZCWPW1,ZKSCAN1,ZNF3,ZSCAN21	chr11:12705422-12705892	TEAD1	chr15:58624255-58624776	LIPC	chr13:97912259-97912500	MBNL2,RAP2A	chr4:69961887-69962286	LOC100127903,UGT2B11,UGT2B28,UGT2B7	chr10:6356582-6357122	DPPA5P3,IL2RA,LOC399715,PFKFB3,PRKCQ,RBM17,SDCBPP1	chr1:92202552-92202852	BRDT,CDC7,EPHX4,TGFBR3	chr16:20817753-20818293	ACSM1,ACSM3,ERI2,LOC81691,THUMPD1	chrX:86771540-86772080	KLHL4	chr15:52161260-52161635	BCL2L10,DMXL2,LEO1,LOC100422490,LOC100422556,LYSMD2,MAPK6,SCG3,TMOD2,TMOD3	chr7:151296923-151297463	NUB1,RHEB,SMARCD3	chr7:133719346-133719886	LRGUK	chr11:27422926-27423944	BDNF,CCDC34,LGR4,LIN7C	chr1:94203749-94204289	BCAR3,DNTTIP2,FNBP1L,GCLM,LOC100129046	chr2:28492042-28492582	FOSL2,PLB1	chr8:40057052-40057592
A549	chr1:147825449-147825989	LINC01138,LOC100132057,LOC284561,RNVU1-3,TRE-TTC6-1,TRH-GTG1-4,TRQ-CTG7-1	chr15:66232039-66232579	DENND4A,RAB11A,TRQ-CTG1-1	chr17:65487069-65487609	BPTF,HELZ,MIR548AA2,MIR548D2,PITPNC1,PSMD12	chr6:150209334-150209539	CCT7P1,LATS1,LRP11,NUP43,PCMT1,RAET1E,RAET1E-AS1,RAET1G,RAET1L,ULBP1,ULBP2,ULBP3	chr5:106810702-106811242	EFNA5	chr2:43686511-43687051	ZFP36L2	chr5:143578098-143578638	KCTD16,YIPF5	chr14:103565308-103565848	AMN,CDC42BPB,EIF5,EXOC3L4,LOC102723726,SNORA28,TNFAIP2,TRAF3	chr12:54753025-54753235	CBX5,COPZ1,GPR84,GTSF1,HNRNPA1,ITGA5,MIR148B,NCKAP1L,NFE2,PDE1B,SMUG1,ZNF385A	chr9:108673772-108674312	TAL2,TMEM38B	chr2:230271821-230272361	PID1	chr5:78810313-78810853	BHMT2,CMYA5,HOMER1,PAPD4,RPL29P15,RPL7AP32	chr8:1703713-1704253	ARHGEF10,CLN8,KBTBD11,LOC101927752,MIR3674,MIR596,MYOM2	chr20:34674729-34675046	AAR2,EPB41L1,PHF20,RBM39,SCAND1	chr20:50648002-50648542	ATP9A,SALL4,ZFP64	chr5:14165611-14165852	DNAH5,TRIO	chr16:81214723-81215263	ATMIN,BCO1,CMC2,GAN,GCSH	chr1:218518297-218518837	RPS26P17,RRP15,TGFB2,TGFB2-AS1	chr6:12332094-12332670	EDN1,LOC101928281	chr3:149260218-149260737	COMMD2,CP,LOC100421817,PFN2,RNF13,TM4SF1,TM4SF18,TM4SF4,WWTR1,WWTR1-AS1	chr1:226005412-226005678	EPHX1,H3F3A,LEFTY1,LEFTY2,LEFTY3,PYCR2,SRP9,TMEM63A	chr7:140241294-140241834	ADCK2,DENND2A,MKRN1,NDUFB2,RAB19,SLC37A3	chr17:39071434-39071974	KRT10,KRT12,KRT23,KRT28,KRT39,KRT40,KRTAP1-3,KRTAP1-4,KRTAP1-5,KRTAP2-4,KRTAP4-2,KRTAP4-6,KRTAP4-7,KRTAP4-9,SMARCE1,TNS4	chr13:97948084-97948624	MBNL2,RAP2A	chr5:169415899-169416439
A549	chr7:151384785-151385325	PRKAG2,RHEB	chr1:12653761-12654301	AADACL4,C1orf158,DHRS3,MIR6730,PRAMEF12	chr20:37063811-37064351	BPI,LBP,LOC101928356,RALGAPB,SNHG11,SNHG17,SNORA60,SNORA71C,TGM2,TTI1	chr17:47184070-47184482	B4GALNT2,IGF2BP1,PHOSPHO1,SNF8,UBE2Z	chr1:47657026-47657566	CMPK1,CYP4B1,CYP4X1,LINC00853,PDZK1IP1,STIL,TAL1	chr16:58163203-58163743	CCDC113,CFAP20,CSNK2A2,GINS3,KIFC3,LOC101927556,MMP15,TEPP	chr3:106936023-106936563	LINC00882,LINC00883	chr17:6495440-6495980	AIPL1,FAM64A,KIAA0753,LOC101928083,MED31,MIR4520-2,PITPNM3,TEKT1,TXNDC17	chr1:204386682-204387051	GOLT1A,MDM4,NFASC,PIK3C2B,PLEKHA6,PPP1R15B	chr6:24330425-24330965	ALDH5A1,DCDC2,GPLD1,MRS2,NRSN1,TDP2	chr17:76588161-76589004	AFMID,DNAH17,LGALS3BP,LOC101928710,PGS1,SOCS3,USP36	chrX:2382486-2383026	ZBED1	chr7:116162244-116162784	CAV1,CAV2,LOC101928117,TES	chr2:47403668-47404015	C2orf61,CALM2,EPCAM,MCFD2,MSH2	chr2:153261642-153262182	FMNL2,STAM2	chr4:24754959-24755499	SOD3	chr10:79342329-79342869	KCNMA1	chr5:111016385-111016580	CAMK4,STARD4	chr2:161604206-161604746	RBMS1	chr11:35052182-35052722	APIP,CD44	chr14:51422179-51422467	ABHD12B,NIN,PYGL,TRIM9	chr11:10915275-10915634	CTR9,EIF4G2,ZBED5	chr19:30638820-30639360	CCNE1,URI1,ZNF536	chr18:9877269-9877405	RNA5SP449,RNA5SP450,TXNDC2,VAPA	chr17:79670190-79670730
A549	chr14:75587121-75587661	ACYP1,DLST,EIF2B2,FOS,JDP2,MLH3,NEK9,PROX2,RPS6KL1,TMED10,ZC2HC1C	chr8:128218328-128218868	CCAT1,POU5F1B	chr7:47640912-47641354	LINC01447,LOC102723974,TNS3	chr1:55348287-55348507	DHCR24,FAM151A,MROH7,PARS2,TTC22,TTC4,USP24	chr2:46294894-46295312	EPAS1,RPL26P15	chr4:95965364-95965904	BMPR1B	chr15:89877963-89878503	ABHD2,FANCI,LINC00925,MIR6766,MIR9-3,PEX11A,POLG,RHCG,RLBP1,TRR-TCG1-1,WDR93	chr1:22586292-22586832	C1QA,C1QB,CDC42,MIR4418,WNT4,ZBTB40	chr3:159500918-159501057	IL12A	chr20:1908694-1909234	LOC102724545,LOC727993,PDYN,SIRPA	chr19:51298166-51298706	ACPT,ASPDH,CLEC11A,GPR32,KLK1,KLK10,KLK12,KLK15,KLK2,KLK3,KLK4,KLK5,KLK6,KLK7,KLK8,KLK9,SNORD88A,SNORD88C	chr7:77039478-77040018	CCDC146,FGL2,GSAP,LOC101927243,PTPN12,RSBN1L	chr5:135458899-135459439	FBXL21,IL9,LECT2,SLC25A48,SMAD5,TGFBI	chr21:16596679-16596983	NRIP1	chr22:47150210-47150750	CELSR1,CERK,TBC1D22A	chr16:74330175-74330715	PSMD7,RPL21P118	chr3:134093277-134093523	AMOTL2,ANAPC13,CEP63,HMGN1P9,MIR6827,RPL39P5,RYK	chr4:148168645-148169185	EDNRA,TTC29	chr5:34683237-34683777	DNAJC21,LOC101929704,RAD1,RAI14,TTC23L	chr12:109630195-109630475	ALKBH2,MYO1H,UNG,USP30-AS1	chr2:19807796-19808009	MATN3,OSR1,TTC32	chr16:48115454-48115994	ABCC12,LONP2	chr9:114783021-114783360	PTGR1,RPL29P20,SUSD1,UGCG	chr3:10247243-10247783	BRK1,EMC3,FANCD2,GHRL,IL17RC,IRAK2,JAGN1,TATDN2,VHL	chr2:202013875-202014164
A549	chr20:7691158-7691378	HAO1	chr2:234616586-234617246	HJURP,RPL17P11,TRPM8,UGT1A4,UGT1A6,UGT1A7,UGT1A8,UGT1A9,USP40	chr10:46951424-46951964	GPRIN2,LOC100996758,LOC102724593,SYT15	chr11:45001573-45001746	LOC221122,PRDM11,TP53I11,TSPAN18	chr1:19228949-19229489	ALDH4A1,IFFO2,MIR1290,MIR4695,PAX7,TAS1R2	chr1:229356933-229357265	ACTA1,CCSAP,LOC102723935,NUP133,RAB4A	chr3:134046517-134046844	AMOTL2,ANAPC13,CEP63,EPHB1,KY,MIR6827,RPL39P5,RYK,SLCO2A1	chr10:89602050-89602364	ATAD1,CFL1P1,KLLN,PTEN	chr12:53493066-53493606	AAAS,CSAD,EIF4B,IGFBP6,ITGB7,KRT18,KRT4,KRT79,KRT8,LOC283335,MFSD5,PCBP2,PFDN5,RARG,SOAT2,SP7,SPRYD3,TENC1,ZNF740	chr3:187930026-187930566	LPP,LPP-AS2	chr3:112534717-112535257	ATG3,BOC,CCDC80,CD200R1,CD200R1L,SLC35A5	chr17:64339789-64340045	CEP112,PRKCA	chr4:13702322-13702487	BOD1L1,LINC01182,NKX3-2,RAB28	chr11:107575709-107576249	ALKBH8,CWF19L2,ELMOD1,LOC643923,SLC35F2,SLN	chr3:142695523-142695783	CHST2,LOC100289361,PAQR9,PAQR9-AS1,PCOLCE2,U2SURP	chr10:105518127-105518402	CALHM3,COL17A1,LOC102724324,OBFC1,SH3PXD2A,SLK,TAF5	chr4:40318698-40319238	CHRNA9,LOC101060498,LOC101930098,N4BP2,RHOH,RNU7-74P	chr10:6317261-6317550	DKFZp667F0711,IL15RA,IL2RA,LOC101928080,MIR3155A,PFKFB3,RBM17,SDCBPP1	chr22:46183615-46184155	ATXN10,WNT7B	chr4:16252301-16252481	FGFBP2,RPS21P4,TAPT1	chr12:46867361-46867924	SLC38A1	chr3:148939640-148939908	CP,GYG1,HLTF,HPS3,LOC101927942,TM4SF1	chr2:43309540-43310080	HAAO,LOC100506047,LOC102723854	chr3:111654994-111655534	ABHD10,GCSAM,TAGLN3,TMPRSS7	chr3:33359755-33360295
A549	chr2:106260727-106261267	FHL2,NCK2	chr5:6766517-6767057	MIR4278,PAPD7,SRD5A1	chr19:49068281-49068765	CA11,DBP,EMP3,FAM83E,FGF21,FUT1,FUT2,GRIN2D,GRWD1,IZUMO1,KCNJ14,LMTK3,MAMSTR,PLEKHA4,RPL18,SPACA4,SPHK2,SULT2B1,SYNGR4,TMEM143	chr5:112295713-112295950	DCP2,SRP19	chr7:89809530-89810070	CFAP69,CLDN12,DPY19L2P4,GTPBP10,STEAP2,STEAP2-AS1	chr22:19868703-19869054	ARVCF,C22orf29,COMT,DGCR8,GNB1L,GP1BB,KIAA1652,MIR1306,MIR185,RANBP1,RPL8P5,SEPT5,TBX1,TRMT2A,TXNRD2,ZDHHC8	chr17:59413456-59413591	TBX2,TBX4	chr11:75946312-75946852	C11orf30,TRP-AGG2-2,WNT11	chr17:40404501-40405041	ACLY,ATP6V0A1,DHX58,GHDC,HCRT,JUP,KAT2A,KCNH4,MLX,NKIRAS2,PSMC3IP,PTP4A2P1,PTRF,RAB5C,STAT3,STAT5A,STAT5B,ZNF385C	chr1:39649399-39649750	AKIRIN1,MACF1,NDUFS5	chr19:39684438-39684978	CAPN12,DLL3,FBXO17,FBXO27,GMFG,IFNL2,IFNL3,IFNL3P1,LRFN1,MED29,NCCRP1,PAF1,PAK4,PAPL,PLEKHG2,SAMD4B,SUPT5H,SYCN,ZFP36	chr2:47514740-47515002	CALM2,EPCAM	chr16:58486049-58486210	CCDC113,CNOT1,CSNK2A2,GINS3,NDRG4,PRSS54,SETD6,SLC38A7	chr3:152046754-152046889	MBNL1	chr9:21570636-21571176	IFNA13,IFNA14,IFNA2,IFNA6,IFNA8,IFNE,MIR31,MTAP	chr10:74003803-74004491	ANAPC16,ASCC1,DDIT4,DNAJB12,SPOCK2	chr1:234738428-234738968	COA6,IRF2BP2,LINC01132,LOC101927787,TARBP1	chr9:133837803-133838343	ABL1,AIF1L,EXOSC2,FAM78A,FIBCD1,LAMC3,LOC101927986,NUP214,PPAPDC3,QRFP	chr3:171591254-171591794	FNDC3B,PLD1,TMEM212	chr1:168520856-168521396	RPL7AP19,TIPRL,XCL1,XCL2	chr3:9464302-9464842	LHFPL4,MTMR14,OGG1,SETD5,SRGAP3,THUMPD3,THUMPD3-AS1	chr3:119895913-119896453	GSK3B,HGD	chr11:67805887-67806427	ALDH3B1,CABP2,CHKA,MIR6753,MIR7113,NDUFS8,NUDT8,SUV420H1,TCIRG1	chr12:130621566-130622106	FZD10,FZD10-AS1,PIWIL1	chr4:84464841-84465381
A549	chr7:24860956-24861496	DFNA5,OSBPL3	chr2:112456534-112456790	LOC100133059,MERTK,RPL34P8	chr17:39968821-39969361	ACLY,CNP,DNAJC7,EIF1,FKBP10,GAST,HAP1,JUP,KLHL10,KLHL11,KRT13,KRT14,KRT17,LEPREL4,NKIRAS2,NT5C3B,RAB5C,STAT5A,ZNF385C	chr12:14989170-14989540	ARHGDIB,ART4,ERP27,GUCY2C,WBP11	chr1:223842987-223843204	CAPN2,SNRPEP10,SUSD4,TP53BP2	chr2:40699053-40699302	SLC8A1	chr9:106566485-106567050	SMC2-AS1	chr3:188012788-188013328	LPP,LPP-AS2	chr12:104982213-104982432	CHST11,SLC41A2	chr9:75794629-75795169	ALDH1A1,ANXA1	chr9:116843053-116843547	AMBP,KIF12,ZNF618	chr15:65706053-65706593	CILP,CLPX,DPP8,IGDCC3,IGDCC4,PARP16,PDCD7,PTPLAD1,SLC24A1,SLC51B,VWA9	chr1:183132362-183132902	LAMC1,LAMC2,NMNAT2,NPL	chr6:17876306-17876630	KIF13A,NHLRC1,NUP153	chr5:158960243-158960544	ADRA1B,IL12B	chr22:47169624-47170164	CERK,TBC1D22A	chr14:35810717-35811257	FAM177A1,INSM2,LOC102723388,NFKBIA,PPP2R3C,PSMA6	chrX:109459218-109459758	TMEM164	chr8:12583957-12584497	FAM86B2,KIAA1456,LOC729732,LONRF1,MIR3926-1,MIR5692A2,OR7E10P,OR7E15P	chr9:95087702-95088242	ASPN,BICD2,CENPP,ECM2,IARS,LOC100420779,NOL8,OGN,SPTLC1	chr10:103911554-103912094	FBXL15,FGF8,GBF1,HPS6,LDB1,MIR146B,NFKB2,NOLC1,NPM3,PITX3,PPRC1	chr14:54312863-54313403	BMP4	chr10:81966843-81967383	ANXA11,DYDC1,DYDC2,LINC00857,MAT1A	chr5:133000254-133000794	FSTL4,TCF7	chr14:68745490-68746030
A549	chr2:44495311-44495851	CAMKMT,LRPPRC,PPM1B,PREPL,RPL12P19,SLC3A1	chr1:153521773-153522049	CHTOP,ILF2,LOR,NPR1,S100A1,S100A12,S100A13,S100A14,S100A16,S100A2,S100A3,S100A4,S100A5,S100A6,S100A7,S100A7A,S100A7L2,S100A8,S100A9,SLC27A3,SLC39A1	chr4:69961043-69961495	LOC100127903,UGT2A3,UGT2B11,UGT2B28,UGT2B7	chr8:66934427-66934700	CRH,DNAJC5B,PDE7A,TRIM55	chr7:102512720-102513260	ARMC10,FAM185A,LRRC17,NAPEPLD,POLR2J2,RASA4	chr3:39192495-39192722	CSRNP1,GORASP1,LOC101928263,MIR6822,RPSA,SLC25A38,TTC21A,WDR48,XIRP1	chr2:46260149-46260392	EPAS1	chr11:70079630-70079784	CTTN,FADD,MIR548K,PPFIA1	chr11:47998242-47998782	AGBL2,FNBP4,NDUFS3,PTPRJ	chr3:177077645-177078074	TBL1XR1	chr7:48018941-48019481	ABCA13,C7orf57,PKD1L1,SUN3,UPP1	chr14:55915084-55915229	ATG14,DLGAP5,KTN1,TBPL2	chr2:46163273-46163813	PRKCE	chr6:17817472-17818012	CAP2,DEK,FAM8A1,KIF13A,NUP153,RNF144B	chr19:45227927-45228223	APOC1,APOC4,BCL3,CBLC,CEACAM16,CEACAM19,CLPTM1,IGSF23,PVR,PVRL2	chr3:10068150-10068690	ARPC4,BRK1,BRPF1,CAMK1,CIDEC,CIDECP,CRELD1,CYCSP10,EMC3,FANCD2,FANCD2OS,IL17RC,IL17RE,IRAK2,JAGN1,MARK2P2,MTMR14,RPUSD3,TADA3,TATDN2,TTLL3,VHL	chr9:75471938-75472478	ALDH1A1,ANXA1	chr1:12633975-12634205	AADACL4,DHRS3,PRAMEF1,PRAMEF12	chr1:41332256-41332391	CITED4,NFYC,RIMS3,SLFNL1	chr7:47636313-47636853	TNS3	chr5:67692449-67692989	PIK3R1	chr17:48255784-48256013	ABCC3,ACSF2,COL1A1,DLX3,DLX4,EME1,HILS1,ITGA3,LRRC59,MRPL27,MYCBPAP,PDK2,PPP1R9B,RSAD1,SAMD14,SGCA,SPATA20,TAC4,TMEM92,XYLT2	chr6:76209329-76209869	COL12A1,COX7A2,FILIP1,LOC100288170,MYO6,RPL26P20,SENP6,TMEM30A	chr15:67043837-67044377	RPL4,SMAD6,SNAPC5	chr17:73424795-73425335
A549	chr4:189032261-189032596	TRIML1,TRIML2,ZFP42	chr5:80718457-80718997	ACOT12,CKMT2,SSBP2,ZCCHC9	chr3:32136978-32137285	CMTM7,CMTM8,GPD1L,OSBPL10,ZNF860	chr16:57662079-57662619	CCDC102A,CCL17,CCL22,CNGB1,DOK4,GPR114,GPR56,GPR97,KATNB1,KIFC3,POLR2C	chr19:43943181-43943721	ETHE1,IRGQ,LYPD3,PHLDB3,PINLYP,PSG4,TEX101,XRCC1,ZNF575,ZNF576	chr2:8821268-8821808	ID2,ID2-AS1,KIDINS220,SNRPEP5	chrX:77005171-77005711	ATP7A,ATRX,COX7B,FABP5P15	chr15:79289161-79289701	ADAMTS7,ANKRD34C,CTSH,MIR184,MORF4L1,RASGRF1,TRK-CTT1-2	chr19:55919247-55919787	BRSK1,COX6B2,DNAAF3,EPN1,FAM71E2,FIZ1,HSPBP1,ISOC2,MIR6805,NAT14,PPP1R12C,PPP6R1,PTPRH,RDH13,RPL28,SBK2,SBK3,SHISA7,SUV420H2,TMEM190,TMEM238,TNNI3,U2AF2,UBE2S,ZNF524,ZNF628,ZNF784,ZNF865	chr8:24076293-24076512	ADAM28,STC1	chr2:191711384-191711911	GLS,STAT1	chr19:6065817-6066357	ACER1,ACSBG2,ALKBH7,CAPS,CLPP,CRB3,FUT3,FUT5,GTF2F1,LOC100128144,LOC101928872,MLLT1,NDUFA11,RANBP3,RFX2,SAFB,SAFB2,TNFSF9	chr19:4575410-4575700	DPP9,FEM1A,FSD1,HDGFRP2,LOC100287614,LRG1,MIR7-3,MPND,PLIN3,PLIN4,PLIN5,SEMA6B,SH3GL1,SHD,STAP2,TICAM1,TNFAIP8L1,TRG-TCC1-1,TRV-CAC3-1,UBXN6,UHRF1	chr17:12301871-12302411	ARHGAP44,MYOCD	chr8:102373075-102373538	DUXAP2,GRHL2,NACAP1,ZNF706	chr5:89842922-89843125	CETN3,GPR98,LYSMD3,MBLAC2,POLR3G	chr19:45458006-45458546	APOC1,APOC2,APOC4-APOC2,APOE,BCL3,CBLC,CLPTM1,GEMIN7,PPP1R37,PVR,RELB,TOMM40,ZNF296	chr2:58089229-58089769	VRK2	chr17:70679901-70680573	LINC00511	chr12:117354437-117354977	FBXW8,HRK,RNFT2,RPL36P15,TESC	chr15:58732305-58732794	LIPC,LOC101928694	chr1:148247881-148248421	LOC101060219,PPIAL4F,RNVU1-14,TRN-GTT3-2	chr1:66708238-66708778	PDE4B	chr10:17270452-17270644	PTPLA,RSU1,STAM,TRDMT1,VIM,VIM-AS1	chr20:4111655-4111791
A549	chr7:47826011-47826976	ABCA13,C7orf69,HUS1,TNS3	chr20:52784594-52785134	PFDN4	chr17:43502929-43503469	ACBD4,ARHGAP27,CRHR1,FMNL1,HEXIM2,MAP3K14,PLCD3,PLEKHM1,SPATA32	chr11:82803920-82804460	ANKRD42,CCDC90B,COX5BP4,PCF11,PRCP,RAB30,RAB30-AS1,RPL7AP54,SNORA70E	chr12:52545607-52546147	ACVR1B,ACVRL1,ATG101,C12orf80,GRASP,KRT5,KRT7,KRT80,KRT81,KRT85,KRT87P,LINC00592,NR4A1	chr8:23608870-23609141	LOC101929258,NKX2-6,NKX3-1,SLC25A37,STC1	chr14:61943440-61943945	HIF1A,LOC101927780,PRKCH	chr15:102224672-102225212	PCSK6,TARSL2,TM2D3	chr7:94209934-94210198	CASD1,COL1A2,PEG10,SGCE	chr17:1620428-1620672	CRK,INPP5K,MIR22,MIR22HG,MYO1C,OVCA2,PITPNA,PRPF8,RILP,SCARF1,SERPINF1,SERPINF2,SMYD4,TLCD2,WDR81	chr4:174173443-174173983	GALNT7,HMGB2,MIR548T	chr11:75098033-75098270	ARRB1,GDPD5,KLHL35,MIR326,RPS3,SERPINH1,SLCO2B1,SNORD15A,SNORD15B,TPBGL	chr17:44140561-44141101	KANSL1,MAPT,MGC57346,SPPL2C,STH	chr7:111139108-111139610	IMMP2L	chr19:752489-753415	CFD,ELANE,FGF22,KISS1R,LOC101928450,MED16,PALM,PRSS57,PRTN3,PTBP1,R3HDM4,RNF126,TPGS1,WDR18	chr1:59348842-59349382	MYSM1	chr11:27369546-27370086	BDNF,CCDC34,LGR4,LIN7C	chr18:12741344-12741705	CEP192,CEP76,PSMG2,PTPN2,SEH1L,SPIRE1	chr7:17564076-17564616	AHR	chr3:129513642-129514182	H1FOO,IFT122,PLXND1,TMCC1,TRH	chr16:74513901-74514441	GLG1,LOC440386,MLKL,RFWD3	chr16:2089557-2089849	BRICD5,CASKIN1,CCNF,DNASE1L2,E4F1,ECI1,EME2,FAHD1,GFER,HAGH,HS3ST6,MEIOB,MIR1225,MIR3180-5,MLST8,MSRB1,NDUFB10,NOXO1,NPW,NTHL1,NUBP2,PGP,PKD1,RNF151,RPL3L,RPS2,SLC9A3R2,SNHG19,SNHG9,SNORA64,SNORD60,SPSB3,SYNGR3,TBL3,TRAF7,TSC2,ZNF598	chr1:26947035-26947225	ARID1A,CEP85,DHDDS,GPATCH3,HMGN2,LIN28A,NR0B2,PIGV,RPS6KA1,SFN,ZDHHC18	chr5:178213983-178214523	CLK4,COL23A1,GRM6,ZFP2,ZNF354A,ZNF354B,ZNF879	chr14:89466908-89467267
A549	chr5:127323793-127324113	SLC12A2	chr1:1617720-1617919	ATAD3B,ATAD3C,CALML6,CCNL2,GNB1,LOC100288379,MIB2,MMP23A,MMP23B,NADK,SLC35E2,SSU72,TMEM52	chrX:106171014-106171296	CLDN2,MORC4,RBM41,RIPPLY1,RNF128,TBC1D8B	chr8:49539611-49540151	EFCAB1,LOC101929217,SNAI2	chr10:94581755-94582295	CYP26A1,CYP26C1,EXOC6,HHEX,IDE,KIF11,MARCH5	chr11:7621394-7621934	CYB5R2,OLFML1,OVCH2,PPFIBP2	chr14:89462031-89462571	EML5,TTC8	chr6:149354145-149354533	TAB2,UST	chr13:114830659-114831199	CDC16,CHAMP1,GAS6,GRK1,RASA3,UPF3A	chr8:122709435-122710086	HAS2	chr4:154056000-154056540	MND1,TRIM2	chr8:128519589-128520001	MYC,POU5F1B	chr18:74783654-74784194	MBP	chr8:94886039-94886579	MIR378D2,PDP1,RBM12B,RBM12B-AS1,TMEM67	chr17:80645281-80645417	FN3K,FN3KRP,FOXK2,HEXDC,METRNL,MIR4525,NARF,OGFOD3,RAB40B,TBCD,TRX-CAT1-2,WDR45B,ZNF750	chr16:88276263-88276803	BANP,ZNF469	chr10:115613891-115614431	ADRB1,CASP7,DCLRE1A,NHLRC2,NRAP,VWA2	chr17:59652303-59652843	TBX2,TBX4	chr6:144064356-144064896	ADAT2,FUCA2,PEX3,PHACTR2,PLAGL1,STX11,ZC2HC1B	chr6:40925960-40926198	APOBEC2,NFYA,OARD1,TREML1,TSPO2,UNC5CL	chr3:124781935-124782188	HEG1,ITGB5,ZNF148	chr8:126231467-126231926	NSMCE2,SQLE,TRIB1,ZNF572	chr2:43986435-43986975	ABCG5,ABCG8,DYNC2LI1,LRPPRC,PLEKHH2	chr19:12900820-12901360	ASNA1,BEST2,CALR,DAND5,DHPS,DNASE2,FARSA,FBXW9,GADD45GIP1,GCDH,HOOK2,JUNB,KLF1,MAST1,MIR5684,MIR5695,MIR6515,NFIX,RAD23A,RNASEH2A,RTBDN,SYCE2,TNPO2,TRMT1,WDR83,WDR83OS,ZNF564,ZNF791	chr4:25815183-25815723
A549	chr19:2042091-2042631	ABHD17A,ADAT3,AMH,AP3D1,ATP8B3,CSNK1G2,DOT1L,IZUMO4,JSRP1,LINGO3,MKNK2,MOB3A,OAZ1,PLEKHJ1,REXO1,SCAMP4,SF3A2	chr7:20009657-20010240	TWISTNB	chr4:114936577-114936919	ARSJ,CAMK2D	chr7:115274582-115275122	LOC100506489	chr11:76731255-76731621	ACER3,B3GNT6,CAPN5,GDPD4,MYO7A,PAK1,TSKU	chr1:183108832-183109372	APOBEC4,LAMC1,LAMC2,SHCBP1L	chr9:85656616-85657156	RASEF	chr7:107874590-107875130	LAMB1,NRCAM,PNPLA8,THAP5	chr10:80911453-80911885	PPIF,ZCCHC24,ZMIZ1	chr10:93363645-93364185	FGFBP3,HECTD2,HECTD2-AS1,PPP1R3C,TNKS2	chr17:46598124-46598501	HOXB-AS1,HOXB1,HOXB13,HOXB2,HOXB3,HOXB4,HOXB5,HOXB6,HOXB7,HOXB8,HOXB9,IGF2BP1,LOC101060400,MIR10A,SKAP1	chr3:122084490-122084722	CASR,CCDC58,CD86,CSTA,DTX3L,KPNA1,LOC102723582,PARP15,PARP9,WDR5B	chr2:9806001-9806541	ADAM17,IAH1,ITGB1BP1,LOC101926982,TAF1B,YWHAQ	chr7:116105802-116106185	CAV1,CAV2,MET,TES	chr17:36124921-36125461	DDX52,HNF1B,SYNRG	chr12:79693706-79694510	LOC100420794,SYT1	chr19:49042788-49043328	CA11,CCDC114,CYTH2,DBP,EMP3,FAM83E,FGF21,FUT1,FUT2,GRIN2D,GRWD1,IZUMO1,LMTK3,MAMSTR,PLEKHA4,RPL18,SPACA4,SPHK2,SULT2B1,ZNF114	chr16:12707491-12707872	CPPED1,LOC101929304,SHISA9	chr15:23668108-23668648	HERC2P6,MAGEL2,MKRN3	chr17:4624751-4625180	ALOX15,ARRB2,ATP6V0CP1,CAMTA2,CXCL16,GLTPD2,GP1BA,LOC101559451,MED11,MINK1,MIR6865,MYBBP1A,PFN1,PLD2,RNF167,SLC25A11,SMTNL2,SPAG7,SPNS2,SPNS3,TM4SF5,VMO1	chr11:10306848-10307388	ADM,CAND1.11,LOC653503,MTRNR2L8,SBF2	chr12:40448365-40448905	LRRK2,RPL30P13,SLC2A13	chr5:127033822-127034362	CTXN3	chrX:109279766-109279936	ACSL4,MIR652,TMEM164	chr14:61955732-61956272
A549	chr3:141128525-141128949	SPSB4,ZBTB38	chr9:84244471-84244628	LOC101927502,TLE1	chr12:45342359-45342899	DBX2,NELL2	chr1:113863018-113863184	MAGI3	chr12:31671603-31672233	DENND5B,FAM60A,LOC101929027,METTL20,MRPL30P2	chr3:99628904-99629444	CMSS1,COL8A1,LOC100506400,LOC102724841,MIR3921	chr8:102464907-102465447	GRHL2,ZNF706	chr4:141011319-141011729	MAML3,SCOC	chr17:38473553-38474093	CASC3,CDC6,CSF3,GJD3,LOC102724129,MIR6867,NR1D1,RAPGEFL1,RARA,RARA-AS1,RNA5SP441,THRA,TNS4,TOP2A,WIPF2	chr5:174805420-174806121	DRD1,HRH2	chr12:121124392-121124932	ACADS,CABP1,COQ5,COX6A1,DYNLL1,GATC,HNF1A,MLEC,POP5,RNF10,SPPL3,SRSF9,TRIAP1,UNC119B	chr9:89996218-89996490	DAPK1	chr10:126812035-126812575	CTBP2,ZRANB1	chr13:52217152-52217692	ATP5F1P1,DHRS12,INTS6,WDFY2	chr11:101878263-101878803	C11orf70,KIAA1377,YAP1	chr17:19631295-19631835	ALDH3A1,ALDH3A2,LOC441784,MTND1P14,RNF112,SLC47A1,SLC47A2,SPECC1,ULK2	chr5:175316890-175317430	CPLX2,HRH2,SIMC1,THOC3	chr9:35096296-35096836	DNAJB5,FAM214B,FANCG,KIAA1045,PIGO,STOML2,VCP	chr22:27503877-27504171	LOC284898	chr19:46696456-46696687	CCDC61,IGFL2,IGFL4,NOVA2,PNMAL1,PPP5C,RPL12P41	chr8:17178913-17179453	CNOT7,FGF20,MTMR7,PDGFRL,SLC7A2,VPS37A,ZDHHC2	chr1:46986168-46986708	ATPAF1,DMBX1,EFCAB14,FAAH,KNCN,LRRC41,LURAP1,MKNK1,MOB3C,NSUN4,TEX38,UQCRH	chr5:148819381-148819921	ABLIM3,AFAP1L1,ARHGEF37,CSNK1A1,GRPEL2,IL17B,LOC101927046,MIR143,MIR143HG,MIR145,PCYOX1L,RPL29P14,SH3TC2	chr2:11531776-11532316	GREB1,LINC00570,PQLC3,ROCK2	chr8:65669251-65669791
A549	chr6:27463393-27463933	PRSS16,TRD-GTC2-11,TRI-TAT2-3,TRQ-CTG2-1,TRS-AGA2-4,TRS-AGA2-5,TRS-AGA4-1,TRS-TGA2-1,TRV-AAC3-1,ZNF184,ZNF204P,ZNF391	chr17:17140394-17140934	COPS3,FLCN,LOC101928660,NT5M,PLD6	chr20:10691802-10692380	JAG1	chr5:57185304-57185616	LOC101928539	chr2:228231575-228232186	AGFG1,COL4A3,COL4A4,MFF,STIP1P2	chr20:49157376-49157916	DPM1,FAM65C,LINC01272,LOC100506175,MIR645,PARD6B,PTPN1	chr15:59492358-59492642	CCNB2,FAM81A,LDHAL6B,MIR2116,MYO1E,RNF111,SLTM	chr13:110975487-110976027	CARKD,COL4A1,COL4A2,LOC102724442,MIR8073	chr12:57505924-57506143	ATP5B,KIF5A,LRP1,MYO1A,NAB2,SHMT2,STAC3,STAT6,TAC3,TMEM194A,ZBTB39	chr9:75665750-75666163	ALDH1A1,ANXA1,CYP1D1P	chr1:234749226-234749766	COA6,IRF2BP2,TARBP1	chrX:128278555-128279095	APLN	chr3:5021947-5022487	ARL8B,BHLHE40,EDEM1	chr7:17563873-17564413	AHR	chrX:107707708-107708248	COL4A5,COL4A6	chr7:112062859-112063399	DOCK4,IFRD1,LSMEM1,MTND5P8	chr1:162319594-162320134	DDR2,MIR556,NOS1AP,RNA5SP61,SH2D1B,UAP1,UHMK1	chr7:95060191-95060663	ASB4,PON1,PON2,PON3	chr17:25574364-25574904	KSR1,MIR4522,WSB1	chr12:6641548-6642088	ACRBP,CD27,CD4,CHD4,COPS7A,GAPDH,IFFO1,ING4,LOC100127974,LPAR5,LTBR,MLF2,MRPL51,NCAPD2,NOP2,PIANP,PKP2P1,PLEKHG6,PTMS,SCARNA10,SCNN1A,TAPBPL,TNFRSF1A,VAMP1,ZNF384	chr11:73834108-73834289	C2CD3,COA4,P4HA3,PAAF1,PPME1,UCP2,UCP3	chr4:95854976-95855330	BMPR1B	chr12:71791114-71791654	LGR5,PTPRR,THAP2,ZFC3H1	chr1:97559702-97560175	DPYD-AS1	chr1:202896154-202896694
A549	chr4:169717545-169717923	CBR4,RPL9P16	chr10:116582505-116583045	ABLIM1,FAM160B1,RPL15P13,TRUB1	chr8:8187814-8188354	SGK223	chr15:62405017-62405557	C2CD4A,C2CD4B	chr14:61905654-61905921	HIF1A,PRKCH,TMEM30B	chr15:99402458-99402719	IGF1R	chr14:56298769-56299097	KTN1,LINC00520	chr19:48102272-48102527	CRX,DHX34,EHD2,GLTSCR1,GLTSCR2,MEIS3,NAPA,SLC8A2,TPRX1,ZNF541	chr7:17448269-17448809	AHR	chr2:72342460-72343000	CYP26B1	chr8:128234852-128235217	POU5F1B	chr2:173944757-173945021	LOC102724157,ZAK	chr14:59212913-59213453	DACT1	chrX:2416067-2416607	DHRSX,ZBED1	chr5:167756381-167756609	FBLL1,PANK3,RARS,WWC1	chr16:85924891-85925431	C16orf74,COX4I1,GINS2,MIR6774	chr4:7881742-7881992	AFAP1,LOC389199	chr3:141131903-141132145	PXYLP1,SPSB4,ZBTB38	chr9:92762411-92762951	LOC101927847	chr15:57271293-57271833	TCF12	chr22:35985166-35985852	APOL5,APOL6,MB,MCM5,RASD2	chr1:233495152-233495572	KCNK1,PCNXL2	chr2:138817688-138818184	HNMT	chr1:152489589-152490129	CRCT1,CRNN,LCE5A	chr2:47136754-47137294
A549	chr4:95571762-95572302	BMPR1B,PDLIM5,SMARCAD1	chr9:131534009-131534549	C9orf114,CCBL1,DOLK,ENDOG,FAM73B,LRRC8A,PKN3,SH3GLB2,SPTAN1,TBC1D13,TRUB2,WDR34,ZDHHC12,ZER1	chr10:70821098-70821638	DDX21,DDX50,HK1,HKDC1,KIAA1279,SRGN,SUPV3L1,VPS26A	chr1:200100757-200101118	FAM58BP,LOC100420255,NR5A2	chr5:169638488-169639028	FAM196B,FOXI1,KCNIP1,LCP2,LINC01187	chr9:90329631-90330171	CDK20,CTSL3P,DAPK1,ELF2P3,LOC649166	chr2:86922328-86922868	CD8A,CD8B,CHMP3,RMND5A,RNF103	chr12:15815493-15816033	DERA,EPS8,STRAP	chr14:77506882-77507077	CIPC,GSTZ1,IRF2BPL,LOC102724190,POMT2,TMEM63C,ZDHHC22	chr11:17036789-17037329	NUCB2,PIK3C2A,PLEKHA7,RPS13,SNORD14A,SNORD14B	chr1:53573286-53573730	CPT2,ECHDC2,HIGD1AP11,LOC102724114,LRP8,MAGOH,PODN,SCP2,ZYG11A	chr2:43705649-43705932	DYNC2LI1,LRPPRC,PLEKHH2,THADA,ZFP36L2	chr10:112247236-112247672	DUSP5,MXI1,RBM20,SMC3,SMNDC1	chr15:82424984-82425524	EFTUD1,LOC101929690,MEX3B	chr7:131103299-131103839	PODXL	chr12:88172717-88173167	MKRN9P	chr7:6425116-6425320	AIMP2,CYTH3,DAGLB,EIF2AK1,FAM220A,RAC1,ZDHHC4,ZNF853	chr6:111025048-111025588	AMD1,CDK19,GTF3C6,RPF2,RPS20P18,SLC16A10	chr2:28819648-28819783	FOSL2,LOC100505774,LOC102723530,PLB1,PPP1CB,SPDYA,WDR43	chr1:15756167-15756707	AGMAT,CASP9,CELA2A,CELA2B,CTRC,DDI2,EFHD2,LOC101927441,LOC102724910,PLEKHM2,SLC25A34	chr12:48162074-48162614	COL2A1,ENDOU,HDAC7,PFKM,RAPGEF3,RPAP3,SLC48A1,TMEM106C,VDR	chr7:130681583-130682123	LINC-PINT,MKLN1	chr2:65058551-65058693	CEP68,SERTAD2,SLC1A4	chr12:113750226-113750766	IQCD,LHX5,MIR6762,PLBD2,RITA1,SDS,SDSL,SLC8B1,TPCN1	chr5:59052205-59052543
A549	chr5:138980093-138980633	CXXC5,PSD2,SNHG4,SPATA24,TMEM173,UBE2D2	chr10:114418761-114419078	ACSL5,MIR4295,VTI1A,ZDHHC6	chr17:19281212-19281752	ALDH3A1,B9D1,FAM83G,MAPK7,MFAP4,RNF112	chr11:86437313-86437853	ME3,PRSS23	chr14:24454250-24454790	CHMP4A,DHRS4,DHRS4L1,EMC9,FITM1,GMPR2,IPO4,IRF9,LTB4R,MDP1,NEDD8,NOP9,NRL,PCK2,PSME1,PSME2,REC8,RNF31,SDR39U1,TINF2,TM9SF1,TSSK4	chr6:37105443-37105983	FGD2,MTCH1,PI16,PIM1,RNF8	chr11:73849545-73849984	C2CD3,CCDC58P5,LOC100421622,P4HA3,PGM2L1,PPME1,UCP2	chr14:105491075-105491615	AHNAK2,C14orf79,CDCA4,CEP170B,GPR132,PLD4	chr17:48709061-48709601	ABCC3,ACSF2,ANKRD40,CACNA1G,EME1,EPN3,LOC101927253,LRRC59,LUC7L3,MYCBPAP,RSAD1,SPAG9,SPATA20	chrX:9288970-9289300	TBL1X	chr10:14862189-14862333	CDNF,DCLRE1C,FAM107B,HSPA14,OLAH,SUV39H2	chr8:19674534-19675074	CSGALNACT1,LPL	chr5:141595366-141595906	GNPDA1,LOC102723929,NDFIP1,PCDH12,RNF14,SPRY4	chr21:44751993-44752310	FLJ41733,LOC101928399	chr8:74258587-74259127	RDH10,RPL7	chr6:134350892-134351432	LOC100421250,SGK1,SLC2A12,TARID,TBPL1,TCF21	chr7:114459745-114460035	MDFIC	chr16:74777934-74778148	FA2H,GLG1,MLKL,RFWD3,TMPOP2,WDR59,ZNRF1	chr10:116127665-116127824	CCDC186,TDRD1	chr19:2529425-2529965	AMH,GADD45B,GNG7,LMNB2,LSM7,SF3A2,SGTA,SLC39A3,SPPL2B,TCEB1P28,TIMM13,TMPRSS9	chr4:170175171-170175400	CBR4,SH3RF1	chr12:45625548-45626088	ANO6,DBX2,LOC100419293,PLEKHA8P1	chr5:153898871-153899411	CIR1P1,GALNT10,HAND1,LARP1,LOC100271907	chr11:46739824-46739985	AMBRA1,ARHGAP1,ATG13,CKAP5,DGKZ,F2,HARBI1,LRP4,MIR5582,SNORD67,ZNF408	chr2:228735455-228735712
A549	chr6:150210339-150210879	CCT7P1,KATNA1,LOC100240714,LRP11,NUP43,PCMT1,PPP1R14C,RAET1E,RAET1E-AS1,RAET1F,RAET1G,RAET1K,ULBP1,ULBP2,ULBP3	chr7:130604195-130604735	KLF14,MIR29A,MKLN1	chr13:100867240-100867485	PCCA,ZIC2	chr9:90812669-90813030	CDK20,LOC389768,SPIN1	chr11:72518414-72518669	ARAP1,ATG16L2,MIR4692,PDE2A,STARD10	chr10:37507864-37508404	ANKRD30A	chr19:38490133-38490525	GGN,PPP1R14A,PSMD8,SIPA1L3,SPRED3,WDR87,ZFP30	chr7:134298683-134299223	AKR1B1,AKR1B10,AKR1B15,BPGM,SLC35B4	chr5:17118677-17119217	BASP1,MYO10,RNA5SP180	chr19:19496310-19496850	CILP2,DDX49,GATAD2A,GMIP,LPAR2,MAU2,MEF2BNB,MEF2BNB-MEF2B,MIR640,NCAN,NDUFA13,NR2C2AP,PBX4,SUGP1,TM6SF2,TSSK6	chr5:172328039-172328499	BNIP1,CREBRF,DUSP1,ERGIC1,LOC100268168,NEURL1B,RPL26L1	chr6:43979771-43980311	CAPN11,LOC101929705,MRPL14,NFKBIE,SLC29A1,TCTE1,TMEM151B,TMEM63B	chr12:125166057-125166597	BRI3BP,SCARB1,TRA-TGC3-1,UBC	chr12:66089407-66089633	HMGA2,RPSAP52	chr17:4870853-4871393	ARRB2,CAMTA2,CHRNE,CXCL16,ENO3,GLTPD2,GP1BA,INCA1,KIF1C,LOC101927979,LOC101928000,MED11,MINK1,MIR6864,MIR6865,PELP1,PFN1,PLD2,PSMB6,RNF167,SLC25A11,SMTNL2,SPAG7,TM4SF5,USP6,VMO1,ZFP3	chr15:85458304-85458479	ALPK3,NMB,PDE8A,SEC11A,SLC28A1,WDR73	chr2:33500685-33501225	FAM98A,LTBP1,RASGRP3	chr9:21684928-21685348	IFNA1,IFNA6,IFNE,KHSRPP1,MTAP,TUBB8P1	chr2:54772974-54773192	EML6,SPTBN1	chr15:93346946-93347868	CHD2,FAM174B,LOC101926994,LOC643797,MIR3175	chr10:69854892-69855432	ATOH7,HERC4,MYPN,PBLD	chr6:142334402-142334942	NMBR,VTA1	chr15:79198163-79198703	ADAMTS7,CTSH,MIR184,MORF4L1,TRK-CTT1-2	chr11:28065893-28066196	BDNF,KIF18A,METTL15	chr8:25045054-25045594
A549	chr3:114660405-114660945	YBX1P3,ZBTB20	chr2:189843309-189843849	COL3A1,COL5A2,MIR1245A,MIR3606	chr3:98696890-98697430	CPOX,DCBLD2,ST3GAL6	chr7:99161165-99161705	ARPC1A,ARPC1B,ATP5J2,BUD31,CPSF4,CYP3A4,CYP3A5,CYP3A7,CYP3AP1,FAM200A,GJC3,GS1-259H13.2,LOC100419451,PDAP1,PTCD1,ZKSCAN5,ZNF394,ZNF655,ZSCAN25	chr3:129277579-129278119	EFCAB12,IFT122,MBD4,PLXND1,RHO	chr14:93006968-93007508	ATXN3,GOLGA5,LGMN,RIN3,SLC24A4	chr16:68824199-68824429	CDH1,CDH3,FTLP14,TANGO6,ZFP90	chr1:43407352-43407892	CCDC23,CLDN19,ELOVL1,LEPRE1,SLC2A1,YBX1,ZNF691	chr12:79452173-79452486	SYT1	chr1:218660955-218661495	TGFB2,TGFB2-AS1	chr2:164427858-164428398	FIGN	chrX:107279491-107279931	ATG4A,MID2,PSMD10,TEX13B,TSC22D3,VSIG1	chr18:56620804-56621344	ALPK2,GRP,SEC11C,ZNF532	chr3:145881389-145881807	PLOD2,PLSCR4	chr10:62042640-62042973	CCDC6	chr6:106244101-106244303	PREP	chr4:79583053-79583593	ANXA3,BMP2K,HIGD1AP13,LINC01094	chr12:8123060-8123600	CLEC4C,FAM90A1,FOXJ2,NANOG,NANOGNB,NANOGP1,NECAP1,SLC2A14,SLC2A3,ZNF705A	chr20:11197300-11197618	LOC339593	chr1:33169055-33169366	AZIN2,FNDC5,HPCA,KIAA1522,MARCKSL1,RBBP4,RNF19B,S100PBP,SYNC,TMEM54,TRIM62,ZBTB8A,ZBTB8B,ZBTB8OS	chr8:30085235-30085775	DCTN6,HSPA8P11,LEPROTL1,MBOAT4,RBPMS,SARAF,TAGLN2P2	chr10:33565370-33565910	NRP1	chr9:78988052-78988416	GCNT1,RFK	chr12:72233508-72234048	MRS2P2,RAB21,TBC1D15,THAP2,TMEM19,TPH2,ZFC3H1	chr9:97662112-97662442
A549	chr8:105597728-105598268	DCSTAMP,DPYS,LOC102724035,LRP12	chr6:19795389-19795929	ID4	chr9:4167010-4167550	GLIS3	chr20:48989150-48989690	CEBPB,LINC01271,MIR645,PTPN1,UBE2V1	chr2:25328688-25328957	ADCY3,DNAJC27,DNMT3A,EFR3B,POMC,PTRHD1,SUCLA2P3	chr2:85773273-85773813	ATOH8,ELMOD3,GGCX,GNLY,MAT2A,RETSAT,RNF181,SFTPB,TGOLN2,TMEM150A,USP39,VAMP5,VAMP8	chr11:73780116-73780656	C2CD3,COA4,MRPL48,P4HA3,PAAF1,PPME1,UCP3	chr9:20618452-20618992	FOCAD,MIR491,MLLT3	chr1:211688532-211689072	LINC00467,NEK2,RCOR3,RD3,SLC30A1,TRAF5	chr2:85664780-85665320	CAPG,ELMOD3,LOC101928082,MAT2A,RETSAT,RNF181,SFTPB,SH2D6,ST3GAL5,TCF7L1,TGOLN2,TMEM150A,USP39,VAMP5,VAMP8	chr9:93822918-93823458	DIRAS2,SYK	chr10:69847083-69847609	ATOH7,DNA2,HERC4,HNRNPH3,MYPN,PBLD,TET1	chr16:77392950-77393341	ADAMTS18,MON1B	chr7:154997100-154997640	EN2,INSIG1,PAXIP1	chr8:126568745-126569285	TRIB1	chr9:97567727-97568353	C9orf3,FBP1,FBP2,LOC101928119,MIR2278	chr6:21887532-21887788	SOX4	chr19:9186161-9186675	OR1M1,OR1M4P,ZNF317,ZNF558,ZNF559,ZNF559-ZNF177,ZNF699	chrX:16789615-16790155	CTPS2,RBBP7,S100G,SYAP1,TXLNG	chr14:90377260-90377800	EFCAB11,FOXN3,KCNK13,RAB42P1,TDP1	chr5:95414730-95415270	ELL2,GLRX,MIR583,PCSK1	chr13:97960420-97960874	MBNL2,OXGR1,RAP2A	chr17:900048-900588	GLOD4,NXN,RNMTL1,TIMM22,TUSC5	chr10:95197071-95197263	CEP55,MYOF,PDE6C,RBP4,SLC35G1	chr10:78920261-78920801
A549	chr12:12821005-12821233	CDKN1B,CREBL2,DDX47,DUSP16,GPR19,HEBP1,LOC101929220,LRP6,RPL21P136	chr8:87302281-87302821	PSKH2,SLC7A13,WWP1	chr9:4832995-4833535	AK3,CDC37L1,CDC37L1-AS1,GLIS3,INSL4,JAK2,KLF4P1,MIR101-2,PPAPDC2,RCL1,SPATA6L	chr2:174517479-174517825	CDCA7,SP3	chr17:25867332-25867722	KSR1,LGALS9,LOC100420848,NOS2,WSB1	chr17:70628303-70628843	LINC00511,LINC00673	chr8:8932555-8933095	ERI1	chr19:9098845-9099385	LOC100287463,MBD3L1,MUC16,TRQ-TTG8-1,ZNF558,ZNF699	chr4:41408286-41408590	APBB2,LIMCH1,UCHL1	chrX:128273757-128274297	LOC101928522	chr7:4814974-4815514	MIR4656,PAPOLB,RADIL	chr2:47082240-47082973	ATP6V1E2,CRIPT,MCFD2,PIGF,SOCS5,TTC7A	chr5:167913109-167913649	FBLL1,PANK3,RARS,WWC1	chr15:60676181-60676721	ANXA2,RPS10P22	chr17:19963086-19963372	AKAP10,SPECC1,ULK2	chr12:15782071-15782458	EPS8,STRAP	chr4:157870610-157871150	PDGFC	chr8:128920144-128920520	MIR1204,MIR1205,MIR1208,MYC,PVT1,TMEM75	chr1:231712740-231713398	DISC1,TSNAX	chr16:29984811-29985351	ALDOA,ASPHD1,BOLA2B,C16orf92,CDIPT,CDIPT-AS1,CORO1A,DOC2A,FAM57B,GDPD3,HIRIP3,INO80E,KCTD13,KIF22,LOC101928595,MAPK3,MAZ,MVP,PAGR1,PPP4C,TAOK2,TMEM219	chr2:25326046-25326586	ADCY3,DNAJC27,DNMT3A,EFR3B,POMC	chr17:36077111-36077570	ACACA,DUSP14,HNF1B,SYNRG	chr5:76101665-76102443	CRHBP,F2R,F2RL1,F2RL2,LOC101929109,PDE8B,S100Z	chr6:151325854-151325998	AKAP12,MTHFD1L	chr12:80945546-80946086
A549	chr2:36877122-36877662	FEZ2,LOC100422559,STRN,VIT	chr7:77279155-77279695	APTR,GSAP,PHTF2,PTPN12,RSBN1L	chr16:24867054-24867306	ARHGAP17,LCMT1,SLC5A11,TNRC6A	chr15:55611080-55611620	DYX1C1,MIR628,PIGB,PIGBOS1,PYGO1,RAB27A	chr3:17036697-17036940	PLCL2	chrX:115403614-115404010	AGTR2,SLC6A14	chr3:151577062-151577501	AADAC	chr3:15688469-15688683	ANKRD28,BTD,EAF1,HACL1	chr3:115509671-115509962	GAP43	chr12:12558791-12559331	DUSP16,GPR19,LOH12CR1,LOH12CR2,LRP6,MANSC1	chr10:105518744-105519284	CALHM2,CALHM3,COL17A1,LOC102724324,MIR936,NEURL1,OBFC1,SH3PXD2A,SLK	chr12:106751252-106751792	CKAP4,LOC101929132,NUAK1,POLR3B,RFX4,TCP11L2	chr18:3321363-3321903	LOC101927094,MYL12A,MYL12B	chr2:36608126-36608610	CRIM1,FEZ2,LOC100288911,LOC101929500	chr18:74826347-74826887	MBP	chr2:20133071-20133510	LAPTM4A,LINC00954,LOC101928222,MATN3,TTC32,WDR35	chr4:159221084-159221624	ETFDH,LOC646890	chr8:94508640-94509180	FAM92A1,RBM12B	chr7:115909476-115910016	CAV1,CAV2,LOC102724434,TES,TFEC	chr3:112365916-112366315	ATG3,BTLA,CCDC80,CD200R1	chr7:111707889-111708429	DOCK4,ZNF277	chr17:58469502-58470042	APPBP2,PPM1D,USP32	chr5:5278473-5279013	ADAMTS16,ICE1	chr1:171882425-171882965	DNM3,DNM3OS,METTL13,MYOC	chr3:149898111-149898651
A549	chr11:57567925-57568465	BTBD18,C11orf31,CLP1,CTNND1,SERPING1,SLC43A1,SMTNL1,TMX2,UBE2L6,YPEL4,ZDHHC5	chr15:58761883-58762579	LIPC,LOC101928668,LOC101928694,LOC102724766	chr7:75544110-75544650	CCL24,CCL26,HIP1,MDH2,MIR4651,POR,RHBDD2,RPL7L1P3,STYXL1,TMEM120A	chr7:77420578-77421118	PHTF2,PTPN12,RSBN1L,TMEM60	chr20:52380463-52380697	ZNF217	chr17:43225133-43225329	ACBD4,ADAM11,ARHGAP27,C1QL1,CCDC103,CCDC43,DCAKD,EFTUD2,FMNL1,GFAP,HEXIM1,HEXIM2,KIF18B,MAP3K14,NMT1,PLCD3	chr1:242310471-242311011	LOC100420420,RNA5SP81	chr15:57998270-57998810	GCOM1,MYZAP,POLR2M	chr1:202779611-202780151	ADIPOR1,CYB5R1,KDM5B,LOC102723494,PCAT6,PPFIA4,RABIF,SYT2,TMEM183A	chr14:29122166-29122706	BTF3P2,FOXG1	chr3:12239780-12240320	GSTM5P1,PPARG,SYN2	chr18:20254157-20254697	RBBP8	chr7:102475354-102475894	LRRC17,POLR2J2,POLR2J3,RASA4	chr20:25218416-25218851	ABHD12,ACSS1,APMAP,CST7,ENTPD6,LOC101926889,NANP,PYGB,VSX1	chr4:57943765-57943975	IGFBP7,NOA1,POLR2B,REST,SPINK2,UBE2CP3	chr7:27784853-27785014	HIBADH	chr1:150164175-150164715	ANP32E,APH1A,BOLA1,CA14,CIART,MRPS21,MTMR11,OTUD7B,PLEKHO1,RPRD2,SF3B4,TARS2,VPS45	chr4:95645114-95645654	BMPR1B	chr7:2563526-2564066	AMZ1,BRAT1,CHST12,EIF3B,GRIFIN,IQCE,LFNG,MIR4648,TTYH3	chr3:23790088-23790628	RPL15,UBE2E1	chr18:61348687-61349279	SERPINB11,SERPINB3,SERPINB4,SERPINB5,SERPINB7,SERPINB8,VPS4B	chr11:102365027-102365274	BIRC3,LOC101928424,LOC102723838,MMP20,MMP27,MMP7,MMP8,TMEM123	chr17:48737902-48738197	ABCC3,ACSF2,ANKRD40,CACNA1G,LOC101927253,LUC7L3,MRPL27,MYCBPAP,RSAD1,SPATA20,TOB1	chr6:134838256-134838796	LOC101928304,LOC102723463	chr8:126285503-126285804
A549	chr16:54214773-54215313	FTO,IRX3,RPGRIP1L	chr5:153963312-153963852	CIR1P1,HAND1,LARP1,SAP30L	chr1:236074001-236074183	ERO1LB,GPR137B,NID1	chr20:13317040-13317374	ISM1,TASP1	chr17:60641826-60642366	EFCAB3,MARCH10,METTL2A,MRC2,RPS10P26,TLK2	chr2:46392054-46392339	ATP6V1E2,EPAS1,PIGF	chr2:228315013-228315553	AGFG1,LOC654841,MIR5703,TM4SF20	chr12:50612102-50612642	COX14,FAIM2,GPD1,LARP4,LIMA1,MIR1293,RACGAP1,SMARCD1	chr1:24885492-24886032	GRHL3,LOC100506985,NCMAP,NIPAL3,RCAN3,RCAN3AS,SRRM1	chrX:151139214-151139474	GABRE,MAGEA4,MIR224,MIR452	chr16:87240665-87241205	C16orf95,FBXO31,LOC101928659,MAP1LC3B	chr17:33414024-33414564	CCT6B,FNDC8,LIG3,LOC102724792,NLE1,RAD51D,RFFL,SLFN5,UNC45B,ZNF830	chr8:19484256-19484796	CSGALNACT1,INTS10	chr14:105439683-105440223	ADSSL1,AHNAK2,AKT1,BRF1,CDCA4,CEP170B,GPR132,JAG2,NUDT14,PLD4,SIVA1,ZBTB42	chr1:153538942-153539382	CHTOP,ILF2,INTS3,JTB,NPR1,PGLYRP4,S100A1,S100A12,S100A13,S100A14,S100A16,S100A2,S100A3,S100A4,S100A5,S100A6,S100A7,S100A7A,S100A7L2,S100A8,S100A9,SLC27A3,SNAPIN	chrX:133738448-133738592	FAM122B,FAM122C,MIR424,MIR450B,MIR542,PHF6,PLAC1,RPL21P133	chr9:130973860-130974400	CIZ1,COQ4,DNM1,FAM102A,FPGS,GLE1,GOLGA2,LCN2,MIR199B,PIP5KL1,PTGES2,SLC25A25,ST6GALNAC4,SWI5,TRR-TCT3-2,TRUB2,URM1	chr16:16092154-16092694	ABCC1,ABCC6,FOPNL,MYH11	chr4:175715744-175716284	ADAM29,GLRA3,HPGD	chr2:204512965-204513505	CD28,LOC100287498,LOC729532,RAPH1	chr6:72117206-72117493	LOC102724000,MIR30A,MIR30C2	chr9:110266847-110267481	KLF4,RAD23B	chr9:116872376-116872916	AMBP,COL27A1,KIF12,MIR455,ZNF618	chr12:54198159-54198699	ATF7,CALCOCO1,CISTR,HOTAIR,HOXC10,HOXC11,HOXC12,HOXC13,HOXC4,HOXC5,HOXC6,HOXC8,HOXC9,NPFF	chr8:122711143-122711683
A549	chr5:180541965-180542505	BTNL8,FOXO1B,LOC729707,OR2V2,TRIM41,TRIM52,TRIM52-AS1,TRIM7,TRL-AAG1-1,TRV-AAC1-2,TRV-AAC1-3,TRV-CAC1-2,TRV-CAC1-3,ZFP62	chr1:150898601-150899141	ANXA9,ARNT,CERS2,CTSK,CTSS,CYCSP51,ENSA,GABPB2,GOLPH3L,LYSMD1,MCL1,MLLT11,PRUNE,RPS27AP6,SCNM1,SEMA6C,SETDB1,TARS2,TNFAIP8L2,VPS72	chr8:142164094-142164560	DENND3,GPR20,LOC101927963,PTK2,SLC45A4	chr7:115858222-115858557	CAV2,TES,TFEC	chr2:69902497-69903037	AAK1,ANXA4,ASPRV1,GMCL1,MXD1,NFU1,SNRNP27	chr10:112216383-112216923	BBIP1,DUSP5,HMGB3P5,MXI1,RBM20,SMNDC1	chr1:98495939-98496479	DPYD,MIR137,MIR137HG,MIR2682	chr19:54023695-54024235	BIRC8,MIR1323,MIR372,MIR498,MIR512-1,MIR512-2,MIR515-1,MIR515-2,MIR517A,MIR518C,MIR518D,MIR518E,MIR519B,MIR519C,MIR519D,MIR519E,MIR520A,MIR520C,MIR520D,MIR520E,MIR520F,MIR520G,MIR520H,MIR521-1,MIR521-2,MIR522,MIR523,MIR524,MIR526B,MIR527,RPL39P37,VN1R102P,VN1R103P,VN1R2,ZNF331,ZNF525,ZNF761,ZNF765,ZNF845	chr1:235560978-235561518	ARID4B,B3GALNT2,GGPS1,RBM34,TBCE	chr1:45187207-45187747	BEST4,HECTD3,KIF2C,PLK3,PTCH2,RNF220,RNU5E-6P,RNU5F-1,RPS8,SNORD38A,SNORD55,TCTEX1D4,TMEM53	chr20:25214049-25214366	ABHD12,ACSS1,APMAP,CST7,ENTPD6,GINS1,NANP,PYGB,VSX1	chr16:73053293-73053833	LOC102723853,ZFHX3	chr1:186679729-186680269	PLA2G4A,PTGS2	chr9:118758733-118759101	PAPPA	chr9:97676558-97676971	C9orf3,LOC101928119,MIR6081	chr13:110664617-110665157	COL4A1,IRS2	chr1:183436599-183437139	APOBEC4,ARPC5,LAMC2,NCF2,NMNAT2,SMG7,SMG7-AS1	chr8:128845368-128845664	MIR1204,MYC	chr11:65891960-65892500	BANF1,BBS1,BRMS1,CATSPER1,CCDC85B,CNIH2,CST6,CTSW,EIF1AD,FIBP,FOSL1,MUS81,PACS1,RAB1B,SART1,SF3B2,YIF1A	chr7:37939379-37939919	EPDR1,NME8,SFRP4	chr10:13908238-13908778	LOC102723887,SEPHS1	chr9:130769735-130770275	AK1,C9orf16,CIZ1,DNM1,DPM2,FAM102A,LCN2,MIR199B,MIR2861,MIR3960,NAIF1,PIP5KL1,PTGES2,SH2D3C,SLC25A25,SLC27A4,ST6GALNAC4,ST6GALNAC6,TRUB2,TTC16	chr1:214620379-214620621	CENPF,PROX1,PTPN14,SMYD2	chr1:98552276-98552699	DPYD,LOC729987,MIR137,MIR137HG,NFU1P2	chr8:72743516-72743915
A549	chr7:47816052-47816297	C7orf69,HUS1,LINC00525,TNS3	chr9:113732217-113732757	LPAR1,MIR7702	chr16:69444192-69444501	CHTF8,CIRH1A,COG8,CYB5B,HAS3,NFAT5,NIP7,PDF,SNTB2,TERF2,VPS4A	chr9:35516509-35516750	ARHGEF39,CD72,CREB3,FAM166B,GBA2,HINT2,LOC101926948,RGP1,RMRP,RPL36AP33,RUSC2,SIT1,SPAG8,TESK1,TLN1,TMEM8B,TPM2	chr13:95910906-95911316	ABCC4,LOC102724149	chr3:4872646-4873186	BHLHE40,EGOT,SETMAR	chr19:32854023-32854563	DPY19L3,LOC400684,PDCD5,ZNF507	chr1:202434930-202435470	ARL8A,KDM5B,PPP1R12B,PTPN7,RPS27P8,UBE2T	chr3:45688546-45688974	CCR9,LARS2-AS1,LIMD1,LIMD1-AS1,LZTFL1,SACM1L,SLC6A20,TRR-ACG2-1	chr8:134143019-134143559	NDRG1,SLA,WISP1	chr1:218458320-218458860	RRP15,TGFB2	chr9:36320406-36320946	GLIPR2,GNE,LOC102724322,MELK,RECK	chr5:143577951-143578335	KCTD16,YIPF5	chr2:227526466-227527006	MIR5702	chr16:24537447-24537987	RBBP6,TNRC6A	chr5:139104420-139104960	CXXC5,LOC101929696,NRG2,PSD2	chr1:200452625-200452926	CAMSAP2,DDX59,KIF14,LINC00862,ZNF281	chr1:9350041-9350581	ENO1,GPR157,H6PD,LOC100506022,LOC102724571,SLC2A5	chrX:11917230-11917770	ARHGAP6,MSL3	chr19:16404353-16404750	AP1M1,CALR3,CHERP,CIB3,FAM32A,KLF2,MED26,NWD1,RAB8A,SIN3B,SLC35E1,TPM4	chr11:35385518-35386058	CD44,PDHX,TRIM44	chr19:5434923-5435463	HSD11B1L,LONP1,PTPRS,RPL36,SAFB,TINCR,ZNRF4	chr19:13841891-13842431	C19orf53,CC2D1A,CCDC130,DCAF15,LOC284454,MIR181C,MIR181D,MRI1,NANOS3,ZSWIM4	chr1:154974243-154974783	ADAM15,CKS1B,DCST1,DCST2,DPM3,EFNA1,EFNA3,EFNA4,FAM189B,FLAD1,GBA,KCNN3,LENEP,LOC101928120,MIR92B,MTX1,PBXIP1,PMVK,PYGO2,SCAMP3,SHC1,SLC50A1,THBS3,TRIM46,ZBTB7B	chr1:27316991-27317521
A549	chr19:52693191-52693731	PPP2R1A,RPL37P23,ZNF350,ZNF432,ZNF480,ZNF528,ZNF610,ZNF614,ZNF615,ZNF616,ZNF766,ZNF836,ZNF841,ZNF880	chr6:134992841-134993381	ALDH8A1,LINC01010	chr10:112155519-112155987	DUSP5,MXI1,PDCD4,RBM20,SMC3,SMNDC1	chr12:88241602-88242142	GADD45AP1,MKRN9P	chr9:91381578-91382118	MIR4289,NXNL2,S1PR3	chr9:103191626-103191873	INVS,MSANTD3,MSANTD3-TMEFF1,MURC,TEX10,TMEFF1	chr6:20877793-20877928	CDKAL1	chr16:14659118-14659658	BFAR,MIR193B,PARN,PLA2G10	chr13:109357272-109357812	MYO16	chr1:199887368-199887845	LOC100422076,NR5A2	chr5:56630861-56631401	GPBP1,LOC100288510	chr16:66637876-66638416	BEAN1-AS1,CCDC79,CES4A,CKLF,CKLF-CMTM1,CMTM1,CMTM2,CMTM3,CMTM4,LOC101927792,TK2	chr7:95252979-95253519	ASB4,DYNC1I1,PDK4,PON2,PON3	chr3:64016286-64016826	ATXN7,PRICKLE2,PSMD6,PSMD6-AS2,THOC7	chr17:43462771-43463311	ARHGAP27,DCAKD,FMNL1,HEXIM2,LOC339192,MAP3K14,NMT1,PLCD3,PLEKHM1,SPATA32	chr3:306363-306628	CHL1	chr22:33725264-33725804	SYN3	chr3:48128142-48128682	CDC25A,MAP4,MIR1226,NME6,RPL17P16,SPINK8,VPS26BP1,ZNF589	chr17:64225307-64225847	APOH,CEP112	chr17:44178322-44178862	KANSL1,SPPL2C	chr5:155410933-155411389	SGCD	chr12:51765201-51765741	BIN2,CELA1,DAZAP2,GALNT6,POU6F1,SCN8A,SLC4A8,TFCP2	chr19:43436889-43437429	CEACAMP7,PSG1,PSG6,PSG7	chr7:112430113-112430653	C7orf60,GPR85,TMEM168	chrX:19690278-19690818
[truncated: 3,590 more rows]
[truncated: 64 more columns]
